# Supplementary material for: Measuring bone stiffness using spherical indentation
Source: PLoS One. 2018 Jul 12;13(7):e0200475. doi: 10.1371/journal.pone.0200475 (PMC6042739; doi:10.1371/journal.pone.0200475)
Supplement: S1 Table — (XLSX) [file pone.0200475.s001.xlsx]

## Sheet: Sheet1
Supplementary table for the indentation testing raw data and calculated compression testing apparent elastic moduli for the manuscript entitled "Measuring Bone Stiffness using Indentation"
Authors: Oliver R Boughton, Shaocheng Ma, Sarah Zhao, Matthew Arnold, Angus Lewis, Ulrich Hansen, Justin P Cobb, Finn Giuliani and Richard L Abel
1 Indentation	1 Compression	2 Ind	2 Com	3 Ind	3 Com	4 Ind	4 Com	5 Ind	5 Com	6 Ind	6 Com	7 Ind	7 Com	8 Ind	8 Com	9 Ind	9 Com	10 Ind	10 Com	11 Ind	11 Com	12 Ind	12 Com	13 Ind	13 Com	14 Ind	14 Com	15 Ind	15 Com	16 Ind	16 Com	17 Ind	17 Com	18 Ind	18 Com	19 Ind	19 Com
7.83268	5.2313	12.6879	5.0358	9.03393	3.5366	13.5732	6.8629	5.15119	4.1742	10.1016	3.2936	3.82011	1.6858	7.79132	4.3351	12.7243	4.1055	14.4427	4.0632	14.4427	4.6625	8.41104	4.2461	9.3302	4.2299	11.7585	4.9061	13.6035	4.2391	14.8515	4.6	8.47215	4.844	7.68992	5.5552	8.06698	4.4192
7.95471		12.6447		9.09033		13.7261		5.24659		10.1229		3.68369		7.81326		12.6722		14.5857		14.5857		8.51953		9.27513		11.7383		14.1729		14.7499		8.52759		7.71467		8.07071
8.03068		12.6446		9.13827		13.7777		5.33047		10.0215		3.72573		7.81351		12.6408		14.6489		14.6489		8.59993		9.17149		11.7688		14.1068		14.6743		8.55299		7.79679		8.10004
8.06293		12.6197		9.1658		13.7794		5.40831		9.98372		3.75246		7.73423		12.6694		14.739		14.739		8.6895		9.15677		11.692		14.1065		14.5674		8.59441		7.83207		8.16446
8.09396		12.633		9.14018		13.789		5.45117		9.9141		3.7689		7.829		12.6976		14.7616		14.7616		8.78936		9.09158		11.6777		14.0407		14.4867		8.66572		7.8886		8.20323
8.11197		12.6051		9.19105		13.8238		5.49476		9.83093		3.96257		7.74242		12.7438		14.8148		14.8148		8.81929		9.05056		11.5745		13.8797		14.3847		8.36376		7.89309		8.20304
8.1781		12.5911		9.21753		13.8371		5.52318		9.84807		3.78415		7.68439		12.7409		14.8792		14.8792		8.83748		8.97017		11.5253		13.3693		14.2843		8.71656		7.92462		8.22695
8.19923		12.6102		9.20022		13.8132		5.53664		9.79211		3.98048		7.66199		12.7935		14.9232		14.9232		8.94899		9.36091		11.5201		13.8415		14.1581		8.7438		7.95989		8.26117
8.19854		12.5729		9.213		13.8751		5.54471		9.69657		3.98945		8.0374		12.793		14.9325		14.9325		8.936		9.28205		11.487		13.7383		14.0553		8.7501		7.98656		8.26196
8.21952		12.5879		9.18469		13.8309		5.55411		9.67945		3.84598		7.97857		12.817		14.9991		14.9991		9.07535		9.23643		11.371		13.6823		13.9633		8.764		8.00808		8.30113
9.73867		13.8383		9.8185		13.8355		4.98433		11.4587		6.77441		8.10312		12.0705		12.3127		12.3127		9.30899		10.7753		11.1702		12.9668		12.8246		8.72045		7.40382		7.33571
9.86996		13.7683		9.84208		13.8893		5.03315		11.3894		6.85957		8.10987		12.1351		12.6041		12.6041		9.37859		10.5735		11.2703		12.8297		12.6506		8.71112		7.79184		7.32144
9.93566		13.7556		9.88777		13.8948		5.04392		11.3211		6.89356		8.14115		12.1928		12.7234		12.7234		9.43346		10.9276		11.1711		12.7477		12.5491		8.76871		7.82638		7.3389
9.98206		13.7119		9.86214		13.9388		5.06554		11.2344		6.93324		8.09091		12.2554		12.7921		12.7921		9.43783		10.8111		11.3579		12.7071		13.0484		8.80793		7.88469		7.31024
10.0172		13.7209		9.85912		13.9662		5.08178		11.6715		6.94315		8.08697		12.2718		12.8437		12.8437		9.49373		10.6691		11.4009		12.6527		12.9517		8.85115		7.8989		7.37386
10.075		13.7053		9.84869		13.9765		5.08742		11.5802		6.97318		8.08051		12.3397		12.9159		12.9159		9.5179		10.1695		11.3934		12.5754		12.8665		8.88081		7.91574		7.73091
10.0881		13.672		9.85133		13.9479		5.10574		11.4823		7.00827		8.09051		12.3454		12.9748		12.9748		9.56778		10.4505		11.3723		12.5533		12.7881		8.86838		7.9118		7.71641
10.1105		13.6583		9.88762		14.0047		5.12427		11.4452		7.00215		8.05876		12.4033		13.0053		13.0053		9.51676		10.3107		11.3708		12.5179		12.25		8.91391		7.95311		7.72846
10.1222		13.6091		9.85289		13.9787		5.13652		11.3872		7.01005		7.96709		12.4359		13.0052		13.0052		9.6075		10.2309		11.3492		12.4582		12.6274		8.92435		7.66666		7.72931
10.1236		13.6218		9.8415		14.037		5.13874		10.8787		7.00682		7.97276		12.4329		12.9873		12.9873		9.66203		9.7668		11.3318		12.39		12.5567		8.94979		7.97599		7.74401
10.7077		14.5053		10.0412		14.0987		5.04711		11.705		5.93497		8.39157		13.5139		14.0705		14.0705		8.7292		8.48797		14.9833		10.6198		7.4457		5.66739		4.96774		6.94603
10.8592		14.4404		10.0187		14.0585		5.09303		11.575		5.98684		8.36221		13.5785		14.1277		14.1277		8.79334		8.79226		14.9229		10.5967		7.41241		5.79508		5.0513		6.93469
10.8917		14.4761		10.0006		14.1543		5.11183		11.4967		6.01881		8.34863		13.5839		14.2155		14.2155		8.83744		8.72986		14.8975		10.5874		7.43423		5.864		5.1073		6.89834
10.9979		14.4735		10.0042		14.13		5.12578		11.3923		6.03023		8.34377		13.6071		14.1991		14.1991		8.90201		8.42104		14.8222		10.6076		7.43766		5.90202		5.13311		6.97221
10.9989		14.42		9.9782		14.1644		5.19348		11.3759		6.08106		8.29675		13.6196		14.2282		14.2282		8.97287		8.28493		14.7786		10.5907		7.45829		5.96973		5.16199		6.98051
11.0876		14.3947		9.9382		14.1822		5.40459		11.6667		6.06248		8.28201		13.6436		14.257		14.257		8.95258		8.50962		14.7315		10.6115		7.43608		5.9988		5.16915		6.98583
11.0856		14.4295		9.91234		14.1878		5.42048		11.2553		6.11429		8.23002		13.6706		14.2622		14.2622		8.96162		8.48076		14.613		10.6107		7.44424		6.02339		5.20964		6.97891
11.1018		14.4087		9.89614		14.1376		5.42211		11.5878		6.09958		8.19049		13.6625		14.2651		14.2651		9.00337		8.42107		14.5222		10.5825		7.4418		6.05878		5.18788		6.99625
11.1215		14.3517		9.84957		14.1425		5.24387		10.8891		6.3477		8.15643		13.7107		14.3118		14.3118		8.74841		8.35724		14.4921		10.5486		7.42105		6.09931		5.21071		7.30513
11.1591		14.3299		9.81657		14.1258		5.43627		11.3157		6.17381		8.1261		13.7595		14.3462		14.3462		9.12751		8.30695		14.4124		10.5449		7.3873		6.1167		5.22054		7.35109
7.69509		12.0552		10.2934		12.939		6.42465		8.90679		5.11397		6.17066		12.1377		13.4975		13.4975		9.15944		8.39063		9.97834		14.7088		15.9258		9.43269		6.93147		7.60422
8.17695		12.4453		10.1947		12.918		6.43482		8.86228		5.35883		5.72181		12.166		13.4849		13.4849		9.63728		8.69725		10.0941		14.5334		15.6424		9.36293		6.99591		7.60126
8.18221		12.3842		10.1761		13.0367		6.46419		8.82501		5.38317		5.68537		12.2306		13.5224		13.5224		9.28344		8.59281		10.1344		14.4662		15.4376		9.46641		6.98764		7.9034
8.25596		12.3035		10.1359		13.0193		6.45988		8.79062		5.41297		5.66287		12.5		13.5227		13.5227		9.26584		8.51845		10.1986		14.4149		15.237		9.47597		7.03153		7.90264
8.25426		12.2791		10.1032		13.043		6.4741		8.75386		5.41551		5.60655		12.3123		13.5223		13.5223		9.36665		8.45205		10.1834		14.3254		15.1559		9.49101		7.04849		7.58729
8.27129		12.2259		10.0836		13.052		6.47865		8.67804		5.45346		5.55718		12.323		13.5063		13.5063		9.37944		8.38261		10.2289		14.283		14.9917		9.48637		7.01961		7.62595
8.31598		12.1837		10.0226		13.0864		6.48143		8.62458		5.4373		5.50388		12.3607		13.5428		13.5428		9.39756		8.29368		10.2244		14.2071		14.8676		9.55475		7.04584		7.97493
8.3029		12.1312		9.9743		13.1905		6.4854		8.57607		5.44574		5.54757		12.4119		13.5439		13.5439		9.4375		8.20192		10.2397		14.2401		14.7954		9.58839		7.02863		7.90868
8.34156		12.0814		9.93933		13.1648		6.49968		8.55423		5.46106		5.53365		12.4315		13.5525		13.5525		9.45819		8.1191		10.2356		14.1299		14.6839		9.59686		7.0087		7.92945
8.35828		11.5937		9.88552		13.1273		6.52349		8.29393		5.47946		5.53608		12.4592		13.5435		13.5435		9.48279		8.00218		10.2305		14.128		14.5801		9.60343		7.05269		7.85739
7.69568		13.3872		9.50871		13.1323		6.02274		10.3533		7.00378		8.03901		11.8499		13.0186		13.0186		9.19595		10.4635		16.4362		12.0995		14.4852		8.06605		5.99335		7.27021
7.79662		13.3623		9.47884		13.1594		6.05732		10.7329		7.41817		8.05494		11.7561		13.0871		13.0871		9.23996		10.7015		16.2957		12.0305		14.3648		8.0642		6.31907		7.21556
7.87126		13.3081		9.47474		13.1977		6.07869		10.6557		7.5028		8.07178		11.7851		13.0576		13.0576		9.28776		10.5212		16.1033		12.0115		14.2809		8.1217		6.37133		7.21668
7.9204		13.2837		9.41919		13.1942		6.10009		10.6099		7.49304		8.05841		11.5827		13.0646		13.0646		9.3301		10.3305		16.0131		11.9766		14.2408		8.12948		6.39668		7.21797
7.96735		13.2742		9.05728		13.2711		6.1123		10.5085		7.52678		8.08949		11.556		13.0849		13.0849		9.3498		10.1971		15.9063		11.9274		14.1088		8.14004		6.41531		7.51884
8.00594		13.2363		9.35157		13.2748		6.12599		10.4543		7.57134		8.05679		11.5006		13.1384		13.1384		9.3361		10.0103		15.805		11.9032		14.1002		8.18595		6.19899		7.53282
8.03527		13.2003		8.8987		13.3038		6.13972		10.4275		7.55707		8.0822		11.307		13.1429		13.1429		9.42047		9.90181		15.6596		11.8457		14.0245		8.17939		6.46461		7.51252
8.0787		13.1548		8.9508		13.3297		6.14307		10.3712		7.59502		8.07124		11.2951		13.1391		13.1391		9.42685		9.78708		15.5854		11.8361		13.9501		8.21563		6.4625		7.51207
8.10407		13.1612		8.83217		13.3397		6.14761		10.3151		7.61795		8.05962		11.2765		13.138		13.138		9.44188		9.67501		15.4885		11.7702		13.9187		8.22227		6.47078		7.5317
8.09273		13.0944		9.19909		13.3048		6.15638		10.2921		7.62574		8.0431		11.2688		13.2014		13.2014		9.45565		9.20168		15.4046		11.6609		13.876		8.22866		6.44811		7.56864
11.0442		14.8362		10.5513		14.32		7.52827		10.2069		6.10234		7.3064		11.6901		13.9457		13.9457		9.35856		8.482		14.5798		12.7589		11.8359		10.3096		5.27429		7.59921
11.0408		14.7581		10.4105		14.2711		7.58371		10.1285		6.11777		7.32654		11.7325		13.9477		13.9477		9.81821		8.36625		14.5637		12.5469		11.7265		10.3094		5.33419		7.86678
11.1574		14.6479		10.3541		14.3138		7.94016		10.0999		6.14083		7.34014		11.7629		13.9376		13.9376		9.84608		8.30604		14.5668		12.4756		11.6953		10.814		5.38736		7.93712
11.1846		14.6104		10.26		14.3402		7.97174		10.5065		6.15438		7.35234		11.7676		13.9886		13.9886		9.53489		8.27323		14.5016		11.6381		11.6572		10.8227		5.41014		7.8607
11.2063		14.637		10.1694		14.3454		7.97466		10.485		6.17599		7.35017		11.7845		13.9832		13.9832		9.94054		8.22175		14.4458		12.2759		11.6328		10.834		5.43199		7.90335
11.2893		14.599		10.1389		14.3782		7.98926		10.4129		6.47236		7.34966		11.8065		13.9692		13.9692		9.92196		8.19436		14.4301		12.2781		11.6334		10.9357		5.45231		7.87336
11.2858		14.5519		10.0459		14.3745		8.02067		10.3663		6.46564		7.33203		11.8327		14.003		14.003		9.94227		8.13005		14.4121		12.1538		11.58		10.9265		5.47719		7.90944
11.3178		14.4605		9.99939		14.41		8.01807		9.94338		6.47513		7.34421		11.8349		14.0013		14.0013		9.99041		8.05633		14.3264		12.1183		11.5341		10.9306		5.48027		7.95224
11.3502		14.4606		9.938		14.3608		8.02652		10.3136		6.47312		7.33104		11.821		14.0169		14.0169		9.98119		8.01405		14.2927		12.0949		11.5093		10.5558		5.50469		7.89768
11.4		14.3945		9.86668		14.3853		8.03947		10.2562		6.48179		7.34188		11.8153		14.015		14.015		9.95909		7.95993		14.2504		12.0305		11.4684		10.9634		5.51433		7.96693
NOTES
Numbers shown are apparent elastic moduli (GPa)
60 indentations were performed on each sample
Sample number is shown on the top row. The apparent elastic modulus calculated from compression testing of the same sample is shown in a separate column for each sample
