# Supplementary material for: Measuring bone stiffness using spherical indentation
Source: PLoS One. 2018 Jul 12;13(7):e0200475. doi: 10.1371/journal.pone.0200475 (PMC6042739; doi:10.1371/journal.pone.0200475)
Supplement: S2 Table — (XLSX) [file pone.0200475.s002.xlsx]

## Sheet: Compression raw data all sample
Supplementary table for the compression testing raw data for the manuscript entitled "Measuring Bone Stiffness using Indentation"
Authors: Oliver R Boughton, Shaocheng Ma, Sarah Zhao, Matthew Arnold, Angus Lewis, Ulrich Hansen, Justin P Cobb, Finn Giuliani and Richard L Abel
Specimen 1			Specimen 2			Specimen 3			Specimen 4			Specimen 5			Specimen 6			Specimen 7			Specimen 8			Specimen 9			Specimen 10			Specimen 11			Specimen 12			Specimen 13			Specimen 14			Specimen 15			Specimen 16			Specimen 17
Time	Extension	Load	Time	Extension	Load	Time	Extension	Load	Time	Extension	Load	Time	Extension	Load	Time	Extension	Load	Time	Extension	Load	Time	Extension	Load	Time	Extension	Load	Time	Extension	Load	Time	Extension	Load	Time	Extension	Load	Time	Extension	Load	Time	Extension	Load	Time	Extension	Load	Time	Extension	Load	Time	Extension
(s)	(mm)	(N)	(s)	(mm)	(N)	(s)	(mm)	(N)	(s)	(mm)	(N)	(s)	(mm)	(N)	(s)	(mm)	(N)	(s)	(mm)	(N)	(s)	(mm)	(N)	(s)	(mm)	(N)	(s)	(mm)	(N)	(s)	(mm)	(N)	(s)	(mm)	(N)	(s)	(mm)	(N)	(s)	(mm)	(N)	(s)	(mm)	(N)	(s)	(mm)	(N)	(s)	(mm)
0	0.01948	10.0934	0	0.01181	10.0897	0	0.01003	10.2421	0	0.02928	9.96377	0	0.0327	9.75142	0	0.01464	10.3147	0	0.01794	10.0081	0	0.00496	10.182	0	0.01877	10.4081	0	0.01405	10.2527	0	0.02491	10.0588	0	0.01476	10.3963	0	0.07119	9.39158	0	0.03931	9.54601	0	0.00779	10.2293	0	0.01027	10.2288	0	0.00602
0.01	0.01948	10.0881	0.01	0.01181	10.0809	0.01	0.01003	10.2543	0.01	0.02928	9.95017	0.01	0.0327	9.73359	0.01	0.01464	10.2873	0.01	0.01794	10.0235	0.01	0.00496	10.1854	0.01	0.01877	10.4132	0.01	0.01405	10.2506	0.01	0.02491	10.0557	0.01	0.01476	10.3873	0.01	0.07119	9.35577	0.01	0.03931	9.52536	0.01	0.00779	10.2137	0.01	0.01027	10.2307	0.01	0.00602
0.02	0.01948	10.0783	0.02	0.01181	10.0667	0.02	0.01003	10.2754	0.02	0.02928	9.92882	0.02	0.0327	9.7169	0.02	0.01464	10.2729	0.02	0.01794	10.0352	0.02	0.00496	10.2202	0.02	0.01877	10.4045	0.02	0.01405	10.2581	0.02	0.02491	10.039	0.02	0.01476	10.3946	0.02	0.07119	9.32786	0.02	0.03931	9.51721	0.02	0.00779	10.2169	0.02	0.01027	10.2401	0.02	0.00602
0.03	0.01948	10.0764	0.03	0.01181	10.056	0.03	0.01003	10.2887	0.03	0.02928	9.93058	0.03	0.0327	9.7051	0.03	0.01464	10.2671	0.03	0.01794	10.0291	0.03	0.00496	10.2308	0.03	0.01877	10.3943	0.03	0.01405	10.2783	0.03	0.02491	10.0374	0.03	0.01476	10.4073	0.03	0.07119	9.31975	0.03	0.03931	9.53343	0.03	0.00779	10.1883	0.03	0.01027	10.2483	0.03	0.00602
0.04	0.01948	10.0783	0.04	0.01181	10.0385	0.04	0.01003	10.2614	0.04	0.02928	9.95092	0.04	0.0327	9.70048	0.04	0.01464	10.2614	0.04	0.01794	10.0176	0.04	0.00496	10.2195	0.04	0.01877	10.3768	0.04	0.01405	10.2847	0.04	0.02491	10.0424	0.04	0.01476	10.4199	0.04	0.07119	9.32046	0.04	0.03931	9.54405	0.04	0.00779	10.195	0.04	0.01027	10.2437	0.04	0.00602
0.05	0.01948	10.0586	0.05	0.01181	10.0277	0.05	0.01003	10.2288	0.05	0.02928	9.94763	0.05	0.0327	9.68049	0.05	0.01464	10.2473	0.05	0.01794	10.0129	0.05	0.00496	10.2164	0.05	0.01877	10.3723	0.05	0.01405	10.2957	0.05	0.02491	10.0298	0.05	0.01476	10.4268	0.05	0.07119	9.32798	0.05	0.03931	9.56913	0.05	0.00791	10.2182	0.05	0.01027	10.262	0.05	0.00602
0.06	0.01948	10.049	0.06	0.01181	10.0205	0.06	0.01003	10.2122	0.06	0.02928	9.93148	0.06	0.0327	9.6761	0.06	0.01464	10.2476	0.06	0.01794	10.0049	0.06	0.00496	10.2201	0.06	0.01877	10.385	0.06	0.01405	10.2968	0.06	0.02491	10.0124	0.06	0.01476	10.4221	0.06	0.07119	9.33139	0.06	0.03931	9.5716	0.06	0.00791	10.2233	0.06	0.01027	10.2694	0.06	0.00602
0.07	0.01948	10.0388	0.07	0.01181	10.0184	0.07	0.01003	10.2132	0.07	0.02928	9.926	0.07	0.0327	9.70138	0.07	0.01464	10.249	0.07	0.01794	9.99944	0.07	0.00496	10.2302	0.07	0.01877	10.3939	0.07	0.01405	10.2952	0.07	0.02491	9.99026	0.07	0.01476	10.41	0.07	0.07119	9.33261	0.07	0.03931	9.53457	0.07	0.00791	10.2114	0.07	0.01027	10.2708	0.07	0.00602
0.08	0.01948	10.0441	0.08	0.01181	10.0189	0.08	0.01003	10.2297	0.08	0.02928	9.89829	0.08	0.0327	9.71505	0.08	0.01464	10.2532	0.08	0.01794	10.0032	0.08	0.00496	10.2314	0.08	0.01877	10.3942	0.08	0.01405	10.293	0.08	0.02491	9.96843	0.08	0.01476	10.4191	0.08	0.07119	9.33022	0.08	0.03931	9.51361	0.08	0.00791	10.209	0.08	0.01027	10.2694	0.08	0.00602
0.09	0.01948	10.0896	0.09	0.01181	10.0237	0.09	0.01003	10.2428	0.09	0.02928	9.87372	0.09	0.0327	9.71047	0.09	0.01464	10.2506	0.09	0.01794	9.99682	0.09	0.00496	10.2246	0.09	0.01877	10.3875	0.09	0.01405	10.2853	0.09	0.02491	9.95154	0.09	0.01476	10.4167	0.09	0.07119	9.31834	0.09	0.03931	9.51075	0.09	0.00791	10.2242	0.09	0.01027	10.2506	0.09	0.00602
0.1	0.01948	10.1179	0.1	0.01181	10.0351	0.1	0.01003	10.2607	0.1	0.02928	9.91303	0.1	0.0327	9.69609	0.1	0.01464	10.23	0.1	0.01794	9.97644	0.1	0.00496	10.2127	0.1	0.01877	10.3834	0.1	0.01405	10.2624	0.1	0.02491	9.93865	0.1	0.01476	10.4138	0.1	0.07119	9.30184	0.1	0.03931	9.49017	0.1	0.00791	10.2368	0.1	0.01027	10.2575	0.1	0.00602
0.11	0.01948	10.1367	0.11	0.01181	10.0288	0.11	0.01003	10.2684	0.11	0.02928	9.92365	0.11	0.0327	9.68731	0.11	0.01464	10.2214	0.11	0.01794	9.96692	0.11	0.00496	10.2188	0.11	0.01877	10.379	0.11	0.01405	10.2424	0.11	0.02491	9.935	0.11	0.01476	10.4165	0.11	0.07119	9.2866	0.11	0.03931	9.47587	0.11	0.00791	10.2504	0.11	0.01027	10.274	0.11	0.00602
0.12	0.0196	10.1295	0.12	0.01181	10.019	0.12	0.01003	10.268	0.12	0.02928	9.91886	0.12	0.0327	9.68335	0.12	0.01464	10.2366	0.12	0.01794	9.95555	0.12	0.00496	10.235	0.12	0.01877	10.3811	0.12	0.01405	10.2515	0.12	0.02491	9.94758	0.12	0.01476	10.4277	0.12	0.07119	9.27649	0.12	0.03931	9.47046	0.12	0.00791	10.2624	0.12	0.01027	10.2846	0.12	0.00614
0.13	0.0196	10.1151	0.13	0.01181	10.0073	0.13	0.01015	10.2811	0.13	0.02928	9.92459	0.13	0.0327	9.65741	0.13	0.01464	10.2364	0.13	0.01794	9.9594	0.13	0.00496	10.2396	0.13	0.01877	10.3683	0.13	0.01405	10.2777	0.13	0.02491	9.95229	0.13	0.01488	10.4352	0.13	0.07119	9.28382	0.13	0.03931	9.48124	0.13	0.00791	10.2587	0.13	0.01027	10.2634	0.13	0.00614
0.14	0.0196	10.1313	0.14	0.01181	10.0015	0.14	0.01015	10.2978	0.14	0.02928	9.90891	0.14	0.0327	9.64985	0.14	0.01464	10.2301	0.14	0.01794	9.97507	0.14	0.00496	10.2414	0.14	0.01877	10.356	0.14	0.01405	10.3009	0.14	0.02491	9.94229	0.14	0.01488	10.44	0.14	0.07131	9.27532	0.14	0.03931	9.47896	0.14	0.00791	10.2342	0.14	0.01027	10.258	0.14	0.00614
0.15	0.01972	10.174	0.15	0.01181	10.0041	0.15	0.01027	10.323	0.15	0.02928	9.88536	0.15	0.03282	9.6491	0.15	0.01464	10.2387	0.15	0.01794	9.98933	0.15	0.00508	10.2538	0.15	0.01877	10.3566	0.15	0.01405	10.3177	0.15	0.02491	9.9537	0.15	0.01499	10.4621	0.15	0.07131	9.27485	0.15	0.03931	9.46999	0.15	0.00803	10.2371	0.15	0.01027	10.2632	0.15	0.00626
0.16	0.01983	10.264	0.16	0.01181	10.0192	0.16	0.01027	10.3655	0.16	0.0294	9.89872	0.16	0.03282	9.65717	0.16	0.01476	10.2726	0.16	0.01806	10.006	0.16	0.00508	10.3047	0.16	0.01889	10.3781	0.16	0.01417	10.329	0.16	0.02491	9.99014	0.16	0.01511	10.5372	0.16	0.07142	9.27884	0.16	0.03931	9.4578	0.16	0.00815	10.2926	0.16	0.01039	10.2654	0.16	0.00637
0.17	0.01995	10.4578	0.17	0.01181	10.0436	0.17	0.01051	10.4673	0.17	0.02951	9.95233	0.17	0.03294	9.69287	0.17	0.01488	10.3595	0.17	0.01806	10.0235	0.17	0.00531	10.4153	0.17	0.01901	10.4356	0.17	0.01428	10.3641	0.17	0.02491	9.9863	0.17	0.01523	10.6927	0.17	0.07154	9.3145	0.17	0.03931	9.45036	0.17	0.00826	10.4045	0.17	0.01051	10.2967	0.17	0.00649
0.18	0.02019	10.7851	0.18	0.01192	10.0581	0.18	0.01074	10.6781	0.18	0.02963	10.0538	0.18	0.03306	9.76466	0.18	0.01511	10.555	0.18	0.0183	10.0735	0.18	0.00555	10.633	0.18	0.01912	10.5742	0.18	0.0144	10.4586	0.18	0.02503	9.98845	0.18	0.01547	10.9587	0.18	0.07166	9.4022	0.18	0.03931	9.44311	0.18	0.0085	10.6294	0.18	0.01063	10.4068	0.18	0.00685
0.19	0.02054	11.2839	0.19	0.01204	10.0964	0.19	0.0111	11.0175	0.19	0.02987	10.3168	0.19	0.03329	9.9073	0.19	0.01547	10.9078	0.19	0.01853	10.2114	0.19	0.00578	11.0276	0.19	0.01948	10.8169	0.19	0.01464	10.6584	0.19	0.02515	10.0377	0.19	0.01582	11.3523	0.19	0.0719	9.55727	0.19	0.03943	9.43131	0.19	0.00885	10.9951	0.19	0.01098	10.6505	0.19	0.00708
0.2	0.0209	11.946	0.2	0.01216	10.1908	0.2	0.01133	11.5255	0.2	0.03022	10.7537	0.2	0.03353	10.1613	0.2	0.01582	11.3916	0.2	0.01877	10.4899	0.2	0.00614	11.656	0.2	0.01972	11.2218	0.2	0.01499	10.984	0.2	0.02538	10.1875	0.2	0.01606	11.92	0.2	0.07213	9.80849	0.2	0.03955	9.44687	0.2	0.00909	11.5115	0.2	0.01122	11.0859	0.2	0.00744
0.21	0.02125	12.742	0.21	0.0124	10.396	0.21	0.01181	12.1992	0.21	0.03058	11.4008	0.21	0.03388	10.5386	0.21	0.01617	12.0596	0.21	0.01924	10.9569	0.21	0.00649	12.5222	0.21	0.02019	11.8361	0.21	0.01535	11.4719	0.21	0.02562	10.4852	0.21	0.01653	12.6649	0.21	0.07249	10.1588	0.21	0.03967	9.52544	0.21	0.00956	12.1816	0.21	0.01157	11.7357	0.21	0.00779
0.22	0.0216	13.6451	0.22	0.01275	10.7622	0.22	0.01216	13.011	0.22	0.03093	12.2465	0.22	0.03424	11.0116	0.22	0.01665	12.9446	0.22	0.0196	11.6154	0.22	0.00697	13.6172	0.22	0.02054	12.6494	0.22	0.0157	12.1502	0.22	0.02597	10.9452	0.22	0.01688	13.5905	0.22	0.07296	10.6127	0.22	0.0399	9.67568	0.22	0.01003	13.0316	0.22	0.01204	12.636	0.22	0.00826
0.23	0.02208	14.6262	0.23	0.01322	11.3324	0.23	0.01251	13.9227	0.23	0.03128	13.2401	0.23	0.03471	11.5591	0.23	0.01712	14.0522	0.23	0.02007	12.458	0.23	0.00732	14.9275	0.23	0.02101	13.6278	0.23	0.01617	12.9893	0.23	0.02644	11.5489	0.23	0.01724	14.6605	0.23	0.07331	11.1271	0.23	0.04026	9.87899	0.23	0.01039	14.0418	0.23	0.01251	13.7765	0.23	0.00874
0.24	0.02243	15.6441	0.24	0.01358	12.0993	0.24	0.01299	14.9	0.24	0.03164	14.2899	0.24	0.0353	12.2119	0.24	0.01759	15.3407	0.24	0.02054	13.4506	0.24	0.00767	16.3543	0.24	0.02137	14.72	0.24	0.01665	13.9738	0.24	0.02692	12.2942	0.24	0.01759	15.7891	0.24	0.07378	11.6587	0.24	0.04073	10.1337	0.24	0.01098	15.1556	0.24	0.01287	15.1358	0.24	0.00909
0.25	0.0229	16.6638	0.25	0.01405	13.0488	0.25	0.01334	15.9069	0.25	0.03211	15.3749	0.25	0.03577	12.9278	0.25	0.01806	16.7352	0.25	0.02101	14.5293	0.25	0.00803	17.833	0.25	0.02172	15.8247	0.25	0.01712	15.0519	0.25	0.02739	13.1712	0.25	0.01794	16.9474	0.25	0.07426	12.1891	0.25	0.0412	10.4656	0.25	0.01145	16.358	0.25	0.01334	16.6503	0.25	0.00956
0.26	0.02326	17.6778	0.26	0.01452	14.1683	0.26	0.01358	16.9263	0.26	0.03258	16.5055	0.26	0.03624	13.6834	0.26	0.01853	18.1697	0.26	0.02137	15.6551	0.26	0.00838	19.259	0.26	0.02219	16.875	0.26	0.01759	16.1917	0.26	0.02798	14.1426	0.26	0.01842	18.1144	0.26	0.07473	12.6908	0.26	0.04167	10.8264	0.26	0.01192	17.5957	0.26	0.01369	18.1992	0.26	0.01003
0.27	0.02361	18.6779	0.27	0.01499	15.4336	0.27	0.01393	17.9163	0.27	0.03306	17.6641	0.27	0.03672	14.4518	0.27	0.01889	19.6076	0.27	0.02172	16.7904	0.27	0.00862	20.6158	0.27	0.02255	17.8559	0.27	0.01806	17.3358	0.27	0.02845	15.1998	0.27	0.01889	19.3123	0.27	0.0752	13.163	0.27	0.04226	11.1757	0.27	0.0124	18.8433	0.27	0.01405	19.7168	0.27	0.01039
0.28	0.02397	19.6301	0.28	0.01547	16.7761	0.28	0.01428	18.8429	0.28	0.03341	18.869	0.28	0.03719	15.1974	0.28	0.01912	20.9931	0.28	0.02208	17.8794	0.28	0.00897	21.9157	0.28	0.0229	18.7818	0.28	0.01842	18.4703	0.28	0.02904	16.2915	0.28	0.01924	20.5626	0.28	0.07567	13.5935	0.28	0.04285	11.5242	0.28	0.01275	20.0706	0.28	0.01452	21.2099	0.28	0.01074
0.29	0.02432	20.5757	0.29	0.01582	18.1445	0.29	0.01464	19.7418	0.29	0.03388	20.1358	0.29	0.03754	15.8844	0.29	0.01948	22.2584	0.29	0.02255	18.8885	0.29	0.00933	23.1809	0.29	0.02337	19.6882	0.29	0.01877	19.548	0.29	0.0294	17.3754	0.29	0.01972	21.8497	0.29	0.07615	13.9624	0.29	0.04333	11.8378	0.282	0.01287	20.3119	0.29	0.01488	22.6637	0.29	0.0111
0.296	0.02456	21.153	0.3	0.01629	19.4898	0.3	0.01499	20.646	0.3	0.03435	21.4426	0.296	0.03778	16.2532	0.296	0.01972	22.9583	0.3	0.0229	19.8525	0.3	0.0098	24.4361	0.3	0.02373	20.6052	0.3	0.01912	20.515	0.3	0.02975	18.3935	0.292	0.01983	22.1092	0.292	0.07626	14.0322	0.3	0.04392	12.1201	0.284	0.01287	20.5546	0.3	0.01535	24.1053	0.292	0.0111
0.298	0.02456	21.35	0.31	0.01653	20.792	0.302	0.01511	20.8296	0.302	0.03447	21.7078	0.298	0.03778	16.3701	0.298	0.01983	23.1813	0.302	0.02302	20.0407	0.306	0.01003	25.2126	0.302	0.02385	20.7915	0.302	0.01924	20.6925	0.306	0.02999	18.9613	0.294	0.01983	22.3696	0.294	0.07638	14.1014	0.31	0.04427	12.4185	0.294	0.01322	21.7527	0.302	0.01535	24.3969	0.302	0.01133
0.308	0.02491	22.3618	0.32	0.01688	21.9878	0.304	0.01523	21.0152	0.312	0.03483	23.0562	0.308	0.03813	16.9042	0.308	0.02007	24.2561	0.304	0.02302	20.2283	0.308	0.01015	25.4747	0.304	0.02397	20.9796	0.312	0.01948	21.5147	0.308	0.02999	19.142	0.304	0.02019	23.6633	0.304	0.07674	14.4132	0.312	0.04439	12.4763	0.304	0.01346	22.8701	0.312	0.0157	25.8632	0.312	0.01145
0.318	0.02515	23.3833	0.322	0.01688	22.2138	0.314	0.01558	21.9749	0.322	0.03494	24.3762	0.318	0.03825	17.3643	0.318	0.02019	25.262	0.314	0.02337	21.1523	0.318	0.01051	26.8187	0.314	0.02432	21.9345	0.322	0.0196	22.2519	0.318	0.03034	19.9576	0.314	0.02042	24.9216	0.314	0.07685	14.6456	0.314	0.04451	12.5318	0.314	0.01346	23.785	0.322	0.01594	27.3164	0.322	0.01157
0.328	0.02515	24.2479	0.332	0.01712	23.2947	0.324	0.0157	22.9336	0.332	0.03506	25.5064	0.328	0.03825	17.7034	0.328	0.02031	26.1443	0.324	0.02361	22.0657	0.328	0.01063	28.1937	0.324	0.02444	22.8788	0.332	0.01972	22.8208	0.328	0.03046	20.6302	0.324	0.02054	26.0049	0.324	0.07697	14.7629	0.324	0.04486	12.784	0.324	0.01346	24.4082	0.332	0.01606	28.6321	0.332	0.01157
0.338	0.02515	24.8353	0.342	0.01724	24.2755	0.334	0.01582	23.8028	0.342	0.03506	26.3062	0.338	0.03825	17.8688	0.338	0.02031	26.7646	0.334	0.02361	22.8919	0.338	0.01074	29.4633	0.334	0.02456	23.6925	0.342	0.01972	23.1826	0.338	0.03046	21.1136	0.334	0.02054	26.7804	0.334	0.07697	14.7406	0.334	0.0451	13.0246	0.334	0.01346	24.7332	0.342	0.01606	29.689	0.342	0.01157
0.348	0.02515	25.0977	0.352	0.01735	25.061	0.344	0.01582	24.4736	0.352	0.03506	26.6944	0.348	0.03825	17.8804	0.348	0.02031	27.116	0.344	0.02361	23.5117	0.348	0.01074	30.4428	0.344	0.02456	24.2316	0.352	0.01972	23.3459	0.348	0.03046	21.3762	0.344	0.02054	27.2099	0.344	0.07697	14.5811	0.344	0.0451	13.173	0.344	0.01346	24.8302	0.352	0.01606	30.3692	0.352	0.01157
0.358	0.02515	25.1129	0.362	0.01735	25.6396	0.354	0.01582	24.8856	0.362	0.03506	26.756	0.358	0.03825	17.7541	0.358	0.02031	27.2504	0.354	0.02361	23.8855	0.358	0.01074	31.0689	0.354	0.02456	24.4557	0.362	0.01972	23.359	0.358	0.03046	21.4544	0.354	0.02054	27.3624	0.354	0.07697	14.3488	0.354	0.0451	13.2256	0.354	0.01346	24.7663	0.362	0.01606	30.7068	0.362	0.01157
0.368	0.02515	24.9781	0.372	0.01735	25.9914	0.364	0.01582	25.0604	0.372	0.03506	26.6443	0.368	0.03825	17.5415	0.368	0.02031	27.2207	0.364	0.02361	24.0513	0.368	0.01074	31.3857	0.364	0.02456	24.4581	0.372	0.01972	23.28	0.368	0.03046	21.3682	0.364	0.02054	27.3462	0.364	0.07697	14.0871	0.364	0.0451	13.1769	0.364	0.01346	24.6362	0.372	0.01606	30.834	0.372	0.01157
0.378	0.02515	24.773	0.382	0.01735	26.1483	0.374	0.01582	25.0835	0.382	0.03506	26.4752	0.378	0.03825	17.3161	0.378	0.02031	27.1054	0.374	0.02361	24.0517	0.378	0.01074	31.4708	0.374	0.02456	24.3313	0.382	0.01972	23.1347	0.378	0.03046	21.1748	0.374	0.02054	27.229	0.374	0.07697	13.8319	0.374	0.0451	13.0623	0.374	0.01346	24.5043	0.382	0.01606	30.8292	0.382	0.01157
0.388	0.02515	24.5635	0.392	0.01735	26.1828	0.384	0.01582	25.0285	0.392	0.03506	26.2694	0.388	0.03825	17.1251	0.388	0.02031	26.9564	0.384	0.02361	23.9508	0.388	0.01074	31.3964	0.384	0.02456	24.1442	0.392	0.01972	22.9788	0.388	0.03046	20.9513	0.384	0.02054	27.0669	0.384	0.07697	13.6093	0.384	0.0451	12.9323	0.384	0.01346	24.3769	0.392	0.01606	30.7494	0.392	0.01157
0.398	0.02515	24.3778	0.402	0.01735	26.1526	0.394	0.01582	24.9304	0.402	0.03506	26.0607	0.398	0.03825	16.9681	0.398	0.02031	26.8324	0.394	0.02361	23.8084	0.398	0.01074	31.2645	0.394	0.02456	23.9461	0.402	0.01972	22.8386	0.398	0.03046	20.7401	0.394	0.02054	26.9113	0.394	0.07697	13.4232	0.394	0.0451	12.8126	0.394	0.01346	24.2571	0.402	0.01606	30.6269	0.402	0.01157
0.408	0.02515	24.2289	0.412	0.01735	26.0769	0.404	0.01582	24.822	0.412	0.03506	25.8938	0.408	0.03825	16.8466	0.408	0.02031	26.724	0.404	0.02361	23.6831	0.408	0.01074	31.1113	0.404	0.02456	23.7627	0.412	0.01972	22.7125	0.408	0.03046	20.5512	0.404	0.02031	26.7815	0.404	0.07697	13.2767	0.404	0.0451	12.7074	0.404	0.01322	24.1706	0.412	0.01582	30.5222	0.412	0.01133
0.418	0.02491	24.0919	0.422	0.01735	26.0017	0.414	0.01558	24.7355	0.422	0.03483	25.7733	0.418	0.03825	16.7355	0.418	0.02007	26.6416	0.414	0.02361	23.5936	0.418	0.01074	30.9548	0.414	0.02456	23.6029	0.422	0.01948	22.6079	0.418	0.03046	20.3804	0.414	0.02031	26.6722	0.414	0.07674	13.1654	0.414	0.0451	12.6074	0.414	0.01322	24.1125	0.422	0.01582	30.4469	0.422	0.01133
0.428	0.02491	23.9629	0.432	0.01735	25.9365	0.424	0.01558	24.6727	0.432	0.03483	25.6559	0.428	0.03825	16.6247	0.428	0.02007	26.5637	0.424	0.02361	23.5368	0.428	0.01074	30.8305	0.424	0.02432	23.4863	0.432	0.01948	22.5185	0.428	0.03046	20.2416	0.424	0.02019	26.562	0.424	0.07674	13.0531	0.424	0.0451	12.5233	0.424	0.0131	24.0635	0.432	0.01582	30.3618	0.432	0.01133
0.438	0.02491	23.8281	0.442	0.01735	25.8822	0.434	0.01558	24.6183	0.442	0.03483	25.5297	0.438	0.03801	16.5179	0.438	0.01995	26.4686	0.434	0.02361	23.4933	0.438	0.01074	30.7604	0.434	0.02432	23.3836	0.442	0.01936	22.4126	0.438	0.03022	20.1195	0.434	0.02019	26.4605	0.434	0.07674	12.9433	0.434	0.0451	12.456	0.434	0.0131	23.9797	0.442	0.01582	30.2708	0.442	0.01122
0.448	0.02479	23.7012	0.452	0.01712	25.8442	0.444	0.01547	24.5379	0.452	0.03471	25.419	0.448	0.03801	16.4196	0.448	0.01995	26.3564	0.444	0.02337	23.448	0.448	0.01051	30.6732	0.444	0.0242	23.2475	0.452	0.01936	22.3281	0.448	0.03022	19.999	0.444	0.02019	26.3515	0.444	0.07662	12.8563	0.444	0.04486	12.4032	0.444	0.01299	23.8858	0.452	0.0157	30.1825	0.452	0.01122
0.458	0.02479	23.5654	0.462	0.01712	25.8069	0.454	0.01547	24.4708	0.462	0.03459	25.3159	0.458	0.0379	16.2966	0.458	0.01995	26.2705	0.454	0.02326	23.3898	0.458	0.01051	30.5908	0.454	0.0242	23.0989	0.462	0.01924	22.2531	0.458	0.0301	19.8746	0.454	0.02007	26.2358	0.454	0.07662	12.7766	0.454	0.04486	12.3314	0.454	0.01299	23.7808	0.462	0.0157	30.0984	0.462	0.0111
0.468	0.02467	23.4219	0.472	0.01712	25.7606	0.464	0.01547	24.4053	0.472	0.03459	25.1926	0.468	0.03778	16.1606	0.468	0.01983	26.1746	0.464	0.02326	23.306	0.468	0.01039	30.5115	0.464	0.02408	22.9686	0.472	0.01912	22.1429	0.468	0.0301	19.7631	0.464	0.01995	26.118	0.464	0.0765	12.6803	0.464	0.04474	12.2556	0.464	0.01275	23.6491	0.472	0.01558	29.9798	0.472	0.01098
0.478	0.02456	23.2146	0.482	0.017	25.701	0.474	0.01535	24.3205	0.482	0.03435	24.9902	0.478	0.03766	15.9907	0.478	0.01972	26.0459	0.474	0.02314	23.1667	0.478	0.01039	30.4175	0.474	0.02397	22.8423	0.482	0.01901	21.9828	0.478	0.02999	19.6353	0.474	0.01983	25.9435	0.474	0.07638	12.5732	0.474	0.04474	12.1784	0.474	0.01263	23.44	0.482	0.01547	29.8742	0.482	0.01086
0.488	0.02444	22.9481	0.492	0.01688	25.6502	0.484	0.01523	24.2045	0.492	0.03424	24.6464	0.488	0.03754	15.7615	0.488	0.0196	25.821	0.484	0.02314	23.0266	0.488	0.01027	30.3047	0.484	0.02385	22.686	0.492	0.01889	21.7487	0.488	0.02987	19.4609	0.484	0.0196	25.6925	0.484	0.07626	12.4072	0.484	0.04463	12.1159	0.484	0.0124	23.1503	0.492	0.01523	29.6816	0.492	0.01074
0.498	0.0242	22.5673	0.502	0.01688	25.5583	0.494	0.01499	24.0314	0.502	0.03412	24.199	0.498	0.03742	15.4682	0.498	0.01936	25.5232	0.494	0.0229	22.884	0.498	0.01015	30.12	0.494	0.02373	22.4381	0.502	0.01865	21.4591	0.498	0.02975	19.2334	0.494	0.01936	25.3342	0.494	0.07603	12.2034	0.494	0.04451	12.0451	0.494	0.01216	22.766	0.502	0.01511	29.3865	0.502	0.01051
0.508	0.02397	22.0459	0.512	0.01665	25.4249	0.504	0.01488	23.7864	0.512	0.03388	23.6677	0.508	0.03719	15.0953	0.508	0.01912	25.1443	0.504	0.02278	22.6557	0.508	0.01003	29.858	0.504	0.02349	22.0957	0.512	0.01842	21.101	0.508	0.02951	18.9289	0.504	0.01912	24.8755	0.504	0.07591	11.949	0.504	0.04439	11.9372	0.504	0.01181	22.2637	0.512	0.01476	29.0045	0.512	0.01027
0.518	0.02373	21.3851	0.522	0.01653	25.2183	0.514	0.01464	23.4471	0.522	0.03365	22.9981	0.518	0.03683	14.6283	0.518	0.01889	24.6399	0.514	0.02255	22.3435	0.518	0.0098	29.5071	0.514	0.02337	21.6917	0.522	0.01818	20.6837	0.518	0.0294	18.4998	0.514	0.01877	24.3163	0.514	0.07556	11.6551	0.514	0.04427	11.7764	0.514	0.01133	21.6054	0.522	0.01452	28.4975	0.522	0.00992
0.528	0.02337	20.5713	0.532	0.01641	24.9656	0.524	0.0144	23.0082	0.532	0.03329	22.1365	0.528	0.03648	14.0443	0.528	0.01853	24.0112	0.524	0.02231	21.9469	0.528	0.00956	29.0697	0.524	0.02302	21.187	0.532	0.01783	20.1763	0.528	0.02904	17.9676	0.524	0.01842	23.6177	0.524	0.0752	11.3012	0.524	0.04403	11.5719	0.524	0.01098	20.7466	0.532	0.01417	27.8271	0.532	0.00956
0.538	0.02302	19.575	0.542	0.01617	24.6386	0.534	0.01405	22.4331	0.542	0.03282	21.0487	0.538	0.03613	13.338	0.538	0.01818	23.2339	0.534	0.02196	21.4446	0.538	0.00933	28.5142	0.534	0.02267	20.5614	0.542	0.01747	19.5142	0.538	0.02881	17.3289	0.534	0.01806	22.7422	0.534	0.07485	10.8562	0.534	0.04368	11.3119	0.534	0.01051	19.6886	0.542	0.01381	26.9671	0.542	0.00921
0.548	0.02255	18.3554	0.552	0.01594	24.2072	0.544	0.01369	21.7077	0.552	0.03247	19.7047	0.548	0.03565	12.5427	0.548	0.01783	22.2682	0.544	0.0216	20.8554	0.548	0.00897	27.8032	0.544	0.02231	19.7932	0.552	0.017	18.6866	0.548	0.02845	16.5435	0.544	0.01759	21.6666	0.544	0.07449	10.2935	0.544	0.04344	10.9871	0.544	0.00992	18.432	0.552	0.01334	25.9138	0.552	0.00874
0.558	0.02208	16.9495	0.562	0.01558	23.6543	0.554	0.01322	20.8541	0.562	0.03199	18.1097	0.558	0.0353	11.6791	0.558	0.01735	21.1078	0.554	0.02113	20.1011	0.558	0.00862	26.8938	0.554	0.02196	18.8626	0.562	0.01653	17.681	0.558	0.02798	15.6011	0.554	0.017	20.3829	0.554	0.0739	9.61859	0.554	0.04297	10.5551	0.554	0.00933	16.9994	0.562	0.01287	24.6743	0.562	0.00815
0.568	0.0216	15.3921	0.572	0.01523	22.9535	0.564	0.01275	19.8608	0.572	0.03152	16.3335	0.568	0.03471	10.7488	0.568	0.01688	19.7763	0.564	0.02078	19.1498	0.568	0.00815	25.7312	0.564	0.02137	17.7507	0.572	0.01606	16.5498	0.568	0.02751	14.478	0.564	0.01653	18.9308	0.564	0.07343	8.86111	0.564	0.0425	10.0014	0.564	0.00885	15.4175	0.572	0.0124	23.2664	0.572	0.00767
0.578	0.02101	13.7098	0.582	0.01488	22.1088	0.574	0.01228	18.7176	0.582	0.03093	14.4592	0.578	0.03424	9.78951	0.578	0.01641	18.3332	0.574	0.02031	18.0465	0.578	0.00767	24.3216	0.574	0.0209	16.4436	0.582	0.01558	15.3387	0.578	0.02703	13.2028	0.574	0.01606	17.397	0.574	0.07296	8.05472	0.574	0.04203	9.29902	0.574	0.00815	13.8011	0.582	0.01192	21.7113	0.582	0.00708
0.588	0.02042	11.9335	0.592	0.0144	21.1306	0.584	0.01181	17.4474	0.592	0.03046	12.5459	0.588	0.03365	8.85365	0.588	0.01582	16.8236	0.584	0.01983	16.8569	0.588	0.00708	22.7077	0.584	0.02042	14.9856	0.592	0.01499	14.0435	0.588	0.02656	11.7987	0.584	0.01547	15.8245	0.584	0.07237	7.23493	0.584	0.04156	8.51042	0.582	0.00767	12.4951	0.592	0.01145	20.0347	0.592	0.00649
0.598	0.01983	10.1579	0.602	0.01393	20.0102	0.594	0.0111	16.0872	0.602	0.02987	10.6578	0.598	0.03306	7.99451	0.598	0.01523	15.2597	0.594	0.01924	15.5967	0.598	0.00661	20.8709	0.594	0.01983	13.4863	0.602	0.0144	12.6769	0.598	0.02585	10.3145	0.594	0.01488	14.2168	0.594	0.07178	6.42192	0.594	0.04097	7.66453	0.584	0.00756	12.1686	0.602	0.01086	18.2444	0.6	0.0059
0.606	0.01936	8.79623	0.612	0.01346	18.7645	0.604	0.01063	14.6651	0.612	0.02916	8.84263	0.604	0.0327	7.52415	0.608	0.01464	13.6526	0.604	0.01865	14.237	0.608	0.00602	18.8874	0.604	0.01924	11.9512	0.61	0.01393	11.5551	0.608	0.02526	8.77142	0.596	0.01464	13.8912	0.604	0.07119	5.66859	0.604	0.04038	6.76233	0.594	0.00697	10.544	0.612	0.01027	16.3586	0.602	0.00578
0.608	0.01924	8.4689	0.622	0.01287	17.4218	0.614	0.00992	13.1832	0.614	0.02916	8.49238	0.606	0.03258	7.37387	0.61	0.01452	13.3287	0.614	0.01806	12.793	0.618	0.00531	16.8031	0.612	0.01877	10.7068	0.612	0.01369	11.2716	0.616	0.02479	7.54213	0.598	0.01452	13.5655	0.606	0.07095	5.52653	0.614	0.03978	5.83144	0.604	0.00649	8.94855	0.614	0.01015	15.98	0.612	0.00531
0.618	0.01865	6.91772	0.632	0.01228	15.9843	0.616	0.0098	12.8855	0.624	0.02857	6.84884	0.616	0.03199	6.67936	0.612	0.0144	13.004	0.618	0.01771	12.2019	0.626	0.00484	15.0925	0.614	0.01865	10.3953	0.622	0.01322	9.85395	0.618	0.02467	7.23965	0.608	0.01405	11.941	0.608	0.07083	5.38566	0.624	0.03919	4.90702	0.614	0.00637	7.50851	0.624	0.00956	14.1355	0.622	0.00496
0.628	0.01818	5.50425	0.642	0.01181	14.498	0.626	0.00921	11.3979	0.634	0.02822	5.42326	0.626	0.03164	6.07478	0.622	0.01381	11.3819	0.62	0.01759	11.9049	0.628	0.00472	14.6629	0.624	0.01806	8.83037	0.632	0.01275	8.47892	0.628	0.0242	5.7967	0.618	0.01358	10.3494	0.618	0.07036	4.72085	0.626	0.03908	4.72441	0.624	0.00614	6.34713	0.634	0.00921	12.3143	0.632	0.00472
0.638	0.01794	4.30802	0.644	0.01157	14.1974	0.636	0.00885	9.9553	0.644	0.02798	4.28468	0.636	0.0314	5.55978	0.632	0.01346	9.79911	0.63	0.01712	10.4244	0.638	0.00413	12.5036	0.634	0.01759	7.28582	0.642	0.01251	7.2294	0.638	0.02385	4.49472	0.628	0.01334	8.88437	0.628	0.06989	4.15456	0.636	0.03849	3.83941	0.634	0.00602	5.51248	0.644	0.00885	10.5554	0.642	0.00449
0.648	0.01783	3.39799	0.646	0.01145	13.8959	0.646	0.00862	8.64998	0.654	0.02774	3.44322	0.646	0.03117	5.17246	0.642	0.01322	8.37133	0.64	0.01665	8.98909	0.648	0.00378	10.395	0.644	0.01735	5.86698	0.652	0.0124	6.22606	0.648	0.02349	3.43146	0.638	0.0131	7.67753	0.638	0.06965	3.6809	0.646	0.03813	3.00285	0.644	0.00602	4.96798	0.654	0.00874	9.03945	0.652	0.00437
0.658	0.01771	2.80109	0.656	0.01098	12.3707	0.656	0.0085	7.58013	0.664	0.02774	2.88378	0.656	0.03105	4.89404	0.652	0.0131	7.20897	0.65	0.01641	7.68914	0.658	0.00354	8.49547	0.654	0.01724	4.71778	0.662	0.0124	5.52395	0.658	0.02337	2.64156	0.648	0.0131	6.7961	0.648	0.06953	3.33379	0.656	0.03778	2.2918	0.654	0.00602	4.64457	0.664	0.00862	7.87015	0.662	0.00437
0.668	0.01771	2.44966	0.666	0.01051	10.8322	0.666	0.00838	6.78856	0.674	0.02763	2.55379	0.666	0.03105	4.72126	0.662	0.01299	6.37628	0.66	0.01629	6.65143	0.668	0.00342	6.96333	0.664	0.01712	3.8637	0.672	0.01228	5.08411	0.668	0.02326	2.12794	0.658	0.01299	6.234	0.658	0.06942	3.11916	0.666	0.03766	1.75882	0.664	0.00602	4.51576	0.674	0.0085	7.05572	0.672	0.00437
0.678	0.01771	2.28229	0.676	0.01027	9.37536	0.676	0.00838	6.27583	0.684	0.02763	2.39457	0.676	0.03105	4.62004	0.672	0.01299	5.85345	0.67	0.01617	5.91659	0.678	0.00331	5.85046	0.674	0.017	3.30278	0.682	0.01228	4.84734	0.678	0.02326	1.8512	0.668	0.01299	5.91513	0.668	0.0693	3.00493	0.676	0.03754	1.39595	0.674	0.00602	4.52325	0.684	0.0085	6.56581	0.682	0.00437
0.688	0.01771	2.25	0.686	0.01003	8.16084	0.686	0.00838	5.99263	0.694	0.02763	2.34908	0.686	0.03105	4.57886	0.682	0.01287	5.56696	0.68	0.01617	5.47543	0.688	0.00331	5.14659	0.684	0.017	3.00131	0.692	0.01228	4.75141	0.688	0.02314	1.74265	0.678	0.01299	5.77567	0.678	0.0693	2.94478	0.686	0.03754	1.17944	0.684	0.00602	4.53751	0.694	0.0085	6.33041	0.692	0.00437
0.698	0.01771	2.30106	0.696	0.01003	7.25676	0.696	0.00838	5.8802	0.704	0.02763	2.36561	0.696	0.03105	4.57474	0.692	0.01287	5.43544	0.69	0.01617	5.23811	0.698	0.00319	4.75852	0.694	0.017	2.88112	0.702	0.01228	4.71634	0.698	0.02314	1.74379	0.688	0.01299	5.7453	0.688	0.0693	2.92848	0.696	0.03754	1.07156	0.694	0.00602	4.5979	0.704	0.0085	6.24483	0.702	0.00437
0.708	0.01771	2.36933	0.706	0.00992	6.63608	0.706	0.00838	5.87773	0.714	0.02763	2.3954	0.706	0.03105	4.59336	0.702	0.01287	5.38144	0.7	0.01617	5.16358	0.708	0.00319	4.58817	0.704	0.017	2.86729	0.712	0.01228	4.72214	0.708	0.02314	1.76001	0.698	0.01299	5.74087	0.698	0.0693	2.94176	0.706	0.03754	1.04436	0.704	0.00602	4.65562	0.714	0.0085	6.26199	0.712	0.00437
0.718	0.01771	2.42615	0.716	0.00992	6.26552	0.716	0.00838	5.93068	0.724	0.02763	2.43486	0.716	0.03105	4.62322	0.712	0.01287	5.37263	0.71	0.01617	5.19312	0.718	0.00319	4.54699	0.714	0.017	2.89856	0.722	0.01228	4.74753	0.718	0.02314	1.81249	0.708	0.01299	5.7652	0.708	0.0693	2.97934	0.716	0.03754	1.06913	0.714	0.00602	4.6959	0.724	0.0085	6.30972	0.722	0.00437
0.728	0.01771	2.47341	0.726	0.00992	6.07441	0.726	0.00838	5.99189	0.734	0.02763	2.48129	0.726	0.03105	4.66997	0.722	0.01287	5.42592	0.72	0.01617	5.22933	0.728	0.00319	4.58935	0.724	0.017	2.9624	0.732	0.01228	4.78461	0.728	0.02314	1.86296	0.718	0.01299	5.85392	0.718	0.0693	3.02809	0.726	0.03754	1.11819	0.724	0.00602	4.73623	0.734	0.0085	6.35079	0.732	0.00437
0.738	0.01771	2.51863	0.736	0.00992	6.01579	0.736	0.00838	6.04808	0.744	0.02763	2.53725	0.736	0.03105	4.70594	0.732	0.01287	5.50692	0.73	0.01617	5.25958	0.738	0.00319	4.64703	0.734	0.017	3.01126	0.742	0.01228	4.81505	0.738	0.02314	1.90767	0.728	0.01299	5.92814	0.728	0.0693	3.07758	0.736	0.03754	1.16325	0.734	0.00602	4.78474	0.744	0.0085	6.38312	0.742	0.00437
0.748	0.01771	2.56507	0.746	0.00992	6.01665	0.746	0.00838	6.08339	0.754	0.02763	2.58146	0.746	0.03105	4.72208	0.742	0.01287	5.57064	0.74	0.01617	5.30908	0.748	0.00319	4.70926	0.744	0.017	3.05723	0.752	0.01228	4.84217	0.748	0.02314	1.9632	0.738	0.01299	5.97231	0.738	0.0693	3.10889	0.746	0.03754	1.21126	0.744	0.00602	4.82632	0.754	0.0085	6.42066	0.752	0.00437
0.758	0.01771	2.60821	0.756	0.00992	6.07163	0.756	0.00838	6.11105	0.764	0.02763	2.60148	0.756	0.03105	4.72749	0.752	0.01287	5.61661	0.75	0.01617	5.36308	0.758	0.00319	4.78865	0.754	0.017	3.11178	0.762	0.01228	4.86999	0.758	0.02314	2.02692	0.748	0.01299	6.01506	0.748	0.0693	3.1444	0.756	0.03754	1.23262	0.754	0.00602	4.85324	0.764	0.0085	6.45789	0.762	0.00437
0.768	0.01771	2.64183	0.766	0.00992	6.10427	0.766	0.00838	6.14068	0.774	0.02763	2.61751	0.766	0.03105	4.73768	0.762	0.01287	5.63279	0.76	0.01617	5.39627	0.768	0.00319	4.85006	0.764	0.017	3.15042	0.772	0.01228	4.90381	0.768	0.02314	2.0844	0.758	0.01299	6.03563	0.758	0.0693	3.17551	0.766	0.03754	1.24539	0.764	0.00626	4.88384	0.774	0.0085	6.49817	0.772	0.00437
0.778	0.01771	2.67213	0.776	0.00992	6.13499	0.776	0.00838	6.16603	0.784	0.02763	2.62535	0.776	0.03105	4.73447	0.772	0.01287	5.63945	0.77	0.01617	5.41488	0.778	0.00319	4.88595	0.774	0.017	3.17824	0.782	0.01251	4.94598	0.778	0.02314	2.14103	0.768	0.01299	6.04943	0.768	0.0693	3.18927	0.776	0.03754	1.26106	0.774	0.00626	4.9034	0.784	0.00874	6.53226	0.782	0.00437
0.788	0.01771	2.70163	0.786	0.00992	6.17775	0.786	0.00838	6.1964	0.794	0.02786	2.6326	0.786	0.03105	4.73827	0.782	0.0131	5.63671	0.78	0.01617	5.44474	0.788	0.00319	4.91107	0.784	0.01724	3.21997	0.792	0.01251	4.98356	0.788	0.02314	2.17273	0.778	0.01322	6.07639	0.778	0.0693	3.18805	0.786	0.03754	1.3001	0.784	0.00626	4.90963	0.794	0.00874	6.56781	0.792	0.00437
0.798	0.01794	2.73866	0.796	0.00992	6.2212	0.796	0.00838	6.21772	0.804	0.02786	2.6545	0.796	0.03128	4.77816	0.792	0.0131	5.64294	0.79	0.01617	5.47837	0.798	0.00342	4.93349	0.794	0.01724	3.25238	0.802	0.01251	5.02937	0.798	0.02337	2.20126	0.788	0.01322	6.10731	0.788	0.06953	3.18617	0.796	0.03754	1.3356	0.794	0.00637	4.93251	0.804	0.00874	6.60123	0.802	0.0046
0.808	0.01794	2.78126	0.806	0.00992	6.24832	0.806	0.00838	6.22446	0.814	0.02786	2.67554	0.806	0.03128	4.81731	0.802	0.0131	5.65987	0.8	0.01617	5.49827	0.808	0.00342	4.95994	0.804	0.01724	3.2951	0.812	0.01263	5.09195	0.808	0.02337	2.23288	0.798	0.01322	6.12682	0.798	0.06953	3.20435	0.806	0.03754	1.3338	0.804	0.00637	4.99435	0.814	0.00885	6.64904	0.812	0.0046
0.818	0.01794	2.8371	0.816	0.00992	6.2658	0.816	0.00862	6.25119	0.824	0.02786	2.68499	0.816	0.03128	4.86555	0.812	0.01322	5.68303	0.81	0.01641	5.50987	0.818	0.00342	5.00563	0.814	0.01735	3.32025	0.822	0.01263	5.12044	0.818	0.02349	2.26298	0.808	0.01334	6.17839	0.808	0.06965	3.21094	0.816	0.03778	1.33039	0.814	0.00649	5.05823	0.824	0.00885	6.68917	0.822	0.0046
0.828	0.01806	2.88934	0.826	0.01015	6.27375	0.826	0.00874	6.29076	0.834	0.02798	2.6962	0.826	0.0314	4.90207	0.822	0.01322	5.71277	0.82	0.01641	5.51097	0.828	0.00354	5.05289	0.824	0.01735	3.3509	0.832	0.01263	5.1347	0.828	0.02349	2.30342	0.818	0.01334	6.25257	0.818	0.06965	3.23163	0.826	0.03778	1.32565	0.824	0.00661	5.13299	0.834	0.00897	6.73615	0.832	0.00472
0.838	0.01818	2.93029	0.836	0.01015	6.3044	0.836	0.00874	6.34288	0.844	0.0281	2.73429	0.836	0.0314	4.90956	0.832	0.01334	5.75693	0.83	0.01641	5.52417	0.838	0.00354	5.10912	0.834	0.01747	3.39541	0.842	0.01275	5.16836	0.838	0.02349	2.35307	0.828	0.01346	6.32679	0.828	0.06965	3.26725	0.836	0.0379	1.32631	0.834	0.00673	5.22967	0.844	0.00897	6.78902	0.842	0.00472
0.848	0.0183	2.99683	0.846	0.01015	6.35295	0.846	0.00885	6.39222	0.854	0.02822	2.81246	0.846	0.03152	4.92633	0.842	0.01334	5.79236	0.84	0.01653	5.56485	0.848	0.00366	5.16367	0.844	0.01747	3.45043	0.852	0.01287	5.25497	0.848	0.02361	2.41569	0.838	0.01358	6.39737	0.838	0.06977	3.2995	0.846	0.0379	1.35394	0.844	0.00697	5.35738	0.854	0.00921	6.87687	0.852	0.00484
0.858	0.01842	3.10107	0.856	0.01027	6.39367	0.856	0.00897	6.48368	0.864	0.02833	2.91823	0.856	0.03164	4.9645	0.852	0.01346	5.83895	0.85	0.01665	5.63629	0.858	0.00366	5.24835	0.854	0.01771	3.51627	0.862	0.01299	5.36234	0.858	0.02373	2.47792	0.848	0.01381	6.52339	0.848	0.06989	3.33332	0.856	0.0379	1.40418	0.854	0.0072	5.54124	0.864	0.00933	7.02861	0.862	0.00508
0.868	0.01853	3.26013	0.866	0.01027	6.42886	0.866	0.00909	6.60007	0.874	0.02845	3.03375	0.866	0.03188	5.02865	0.862	0.01358	5.94295	0.86	0.01676	5.73155	0.868	0.0039	5.34432	0.864	0.01783	3.63363	0.872	0.01322	5.52214	0.868	0.02385	2.58137	0.858	0.01393	6.71224	0.858	0.07001	3.38931	0.866	0.03801	1.4659	0.864	0.00744	5.81685	0.874	0.00956	7.2669	0.872	0.00519
0.878	0.01877	3.49819	0.876	0.01039	6.46965	0.876	0.00921	6.76179	0.884	0.02869	3.19422	0.876	0.03199	5.10839	0.872	0.01381	6.09661	0.87	0.01688	5.8564	0.878	0.00401	5.49927	0.874	0.01794	3.82083	0.882	0.01346	5.72353	0.878	0.02408	2.76673	0.868	0.01417	6.93258	0.868	0.07024	3.46236	0.876	0.03813	1.51743	0.874	0.00779	6.18046	0.884	0.0098	7.57558	0.882	0.00543
0.888	0.01912	3.82579	0.886	0.01051	6.54602	0.886	0.00956	6.98931	0.894	0.02892	3.42676	0.886	0.03235	5.22227	0.882	0.01405	6.31496	0.88	0.017	6.02828	0.888	0.00413	5.70731	0.884	0.01818	4.04074	0.892	0.01369	5.98059	0.888	0.0242	2.96952	0.878	0.0144	7.19976	0.878	0.07048	3.5617	0.886	0.03837	1.5777	0.884	0.00815	6.65439	0.894	0.01015	7.96796	0.892	0.00578
0.898	0.01948	4.2322	0.896	0.01063	6.67052	0.896	0.0098	7.30524	0.904	0.02928	3.73351	0.896	0.03258	5.36945	0.892	0.01428	6.59781	0.89	0.01735	6.24282	0.898	0.00437	5.97269	0.894	0.01842	4.33943	0.902	0.01405	6.33269	0.898	0.02444	3.22102	0.888	0.01464	7.54182	0.888	0.07072	3.71041	0.896	0.03849	1.68021	0.894	0.0085	7.27213	0.904	0.01039	8.46289	0.902	0.00602
0.908	0.01972	4.7769	0.906	0.01086	6.83859	0.906	0.01015	7.72995	0.914	0.02951	4.14016	0.906	0.03294	5.55359	0.902	0.01464	6.96362	0.9	0.01759	6.5243	0.908	0.0046	6.35868	0.904	0.01877	4.74278	0.912	0.0144	6.78675	0.908	0.02479	3.56473	0.898	0.01499	8.00525	0.898	0.07107	3.90795	0.906	0.03884	1.81019	0.904	0.00885	8.00838	0.914	0.01086	9.13741	0.912	0.00637
0.918	0.02019	5.4546	0.916	0.0111	7.06368	0.916	0.01051	8.2933	0.924	0.02999	4.67518	0.916	0.03341	5.81297	0.912	0.01488	7.44213	0.91	0.01794	6.89858	0.918	0.00496	6.87046	0.914	0.01912	5.27078	0.922	0.01476	7.37639	0.918	0.02503	3.98301	0.908	0.01547	8.60967	0.908	0.07131	4.1421	0.916	0.03908	1.97227	0.914	0.00933	8.88225	0.924	0.01122	9.98855	0.922	0.00685
0.928	0.02066	6.26541	0.926	0.01133	7.40191	0.926	0.01098	8.98985	0.934	0.03034	5.3595	0.926	0.03376	6.16534	0.922	0.01535	8.0306	0.92	0.0183	7.38207	0.928	0.00531	7.53068	0.924	0.0196	5.94112	0.932	0.01523	8.12059	0.928	0.02538	4.50216	0.918	0.01594	9.37432	0.918	0.07166	4.41652	0.926	0.03943	2.18721	0.924	0.00992	9.89433	0.934	0.01169	11.0335	0.932	0.0072
0.938	0.02113	7.23564	0.936	0.01169	7.81592	0.936	0.01133	9.82073	0.944	0.03081	6.22745	0.936	0.03424	6.61219	0.932	0.01582	8.80309	0.93	0.01865	7.97548	0.938	0.00567	8.36779	0.934	0.02007	6.77792	0.942	0.0157	9.0226	0.938	0.02585	5.16791	0.928	0.01641	10.329	0.928	0.07213	4.73872	0.936	0.03978	2.47002	0.934	0.01051	11.0621	0.944	0.01216	12.2774	0.942	0.00779
0.948	0.0216	8.38511	0.946	0.01204	8.33726	0.946	0.01192	10.7665	0.954	0.03117	7.27006	0.946	0.03483	7.1708	0.942	0.01629	9.73817	0.94	0.01912	8.68735	0.948	0.00614	9.3896	0.944	0.02054	7.77961	0.952	0.01617	10.0488	0.948	0.02633	5.99769	0.938	0.01688	11.4917	0.938	0.07249	5.13474	0.946	0.04026	2.83995	0.944	0.0111	12.3899	0.954	0.01263	13.6837	0.952	0.00826
0.958	0.02219	9.69854	0.956	0.0124	9.02084	0.956	0.0124	11.8387	0.964	0.03164	8.42917	0.956	0.03542	7.85277	0.952	0.01676	10.8506	0.95	0.0196	9.54723	0.958	0.00661	10.5981	0.954	0.02101	8.92681	0.962	0.01676	11.1794	0.958	0.0268	6.9836	0.948	0.01735	12.7953	0.948	0.07296	5.61651	0.956	0.04073	3.31771	0.954	0.01157	13.9045	0.964	0.0131	15.2608	0.962	0.00874
0.968	0.02267	11.1558	0.966	0.01287	9.83632	0.966	0.01287	13.0124	0.974	0.03223	9.7312	0.966	0.03601	8.68973	0.962	0.01735	12.1566	0.96	0.02019	10.5746	0.968	0.00708	11.9803	0.964	0.02149	10.1935	0.972	0.01735	12.4319	0.968	0.02751	8.14831	0.958	0.01783	14.1747	0.958	0.07355	6.18346	0.966	0.0412	3.90309	0.964	0.01228	15.601	0.974	0.01358	16.9621	0.972	0.00933
0.978	0.02326	12.7399	0.976	0.01334	10.8021	0.976	0.01346	14.2962	0.984	0.0327	11.2395	0.976	0.03648	9.6464	0.972	0.01783	13.6292	0.97	0.02066	11.7496	0.978	0.00756	13.5493	0.974	0.02196	11.5424	0.982	0.01783	13.7922	0.978	0.02798	9.50979	0.968	0.01842	15.6409	0.968	0.07402	6.81261	0.976	0.04179	4.58808	0.974	0.01287	17.4107	0.984	0.01417	18.7115	0.982	0.00992
0.988	0.02373	14.4365	0.986	0.01381	11.9069	0.986	0.01393	15.6971	0.994	0.03329	12.9215	0.986	0.03707	10.7213	0.982	0.01842	15.2097	0.98	0.02113	13.035	0.988	0.00803	15.2908	0.984	0.02243	12.9177	0.992	0.01842	15.219	0.988	0.02857	11.0454	0.978	0.01901	17.2517	0.978	0.07461	7.50352	0.986	0.04238	5.38734	0.976	0.01299	17.7768	0.994	0.01464	20.507	0.992	0.01051
0.998	0.02432	16.1696	0.996	0.0144	13.1662	0.996	0.0144	17.1152	1.004	0.03388	14.8031	0.996	0.03754	11.8876	0.992	0.01901	16.9211	0.99	0.02172	14.3846	0.998	0.00862	17.1425	0.994	0.02302	14.3157	1.002	0.01901	16.7057	0.998	0.02916	12.729	0.988	0.01972	18.9876	0.988	0.07508	8.26993	0.996	0.04297	6.28824	0.986	0.01358	19.6559	1.004	0.01523	22.3537	1.002	0.0111
1.002	0.02456	16.8819	1.006	0.01488	14.5482	1.006	0.01499	18.5294	1.012	0.03435	16.4467	1	0.03778	12.3695	1.002	0.01948	18.7872	1	0.02219	15.7548	1.008	0.00909	19.0533	1.004	0.02361	15.797	1.006	0.01912	17.3105	1.008	0.02963	14.4724	0.992	0.01995	19.7182	0.998	0.07567	9.05881	1.006	0.04344	7.25483	0.996	0.01393	21.576	1.006	0.01535	22.7375	1.004	0.01122
1.004	0.02467	17.2431	1.016	0.01547	16.0146	1.008	0.01511	18.8195	1.014	0.03447	16.8738	1.002	0.0379	12.6105	1.008	0.01972	19.9091	1.01	0.02267	17.1337	1.018	0.00968	20.9845	1.008	0.02385	16.4234	1.008	0.01924	17.612	1.014	0.02999	15.5158	0.994	0.02007	20.094	1.006	0.07626	9.71746	1.016	0.04403	8.2432	1.006	0.01417	23.378	1.008	0.01547	23.1262	1.014	0.01169
1.014	0.02515	19.1226	1.026	0.01594	17.5356	1.01	0.01523	19.1124	1.024	0.03494	19.1311	1.012	0.03837	13.8239	1.01	0.01983	20.2756	1.016	0.02302	17.9711	1.026	0.01015	22.5687	1.01	0.02397	16.7415	1.018	0.01972	19.1033	1.016	0.0301	15.8582	1.004	0.02066	22.0505	1.008	0.07638	9.88749	1.022	0.04439	8.84786	1.016	0.01428	24.8697	1.018	0.01606	25.1471	1.024	0.01192
1.024	0.02562	21.1402	1.036	0.01653	19.1052	1.02	0.01582	20.6281	1.034	0.0353	21.5299	1.022	0.03872	15.0322	1.02	0.02031	22.1015	1.018	0.02314	18.2545	1.028	0.01027	22.9727	1.02	0.02456	18.3822	1.028	0.02019	20.5712	1.026	0.03046	17.4975	1.014	0.02101	24.0876	1.018	0.07685	10.7625	1.024	0.04451	9.0512	1.026	0.01428	25.9526	1.028	0.01641	27.2563	1.034	0.01216
1.034	0.02585	23.1331	1.044	0.01688	20.3789	1.03	0.01617	22.2131	1.044	0.03553	23.8155	1.032	0.03884	16.1256	1.03	0.02066	23.9124	1.028	0.02373	19.7142	1.038	0.01074	25.0691	1.03	0.02491	20.0926	1.038	0.02031	21.9283	1.036	0.03081	19.0054	1.024	0.02125	26.054	1.028	0.07721	11.6405	1.034	0.0451	10.0854	1.036	0.01428	26.6078	1.038	0.01665	29.2663	1.044	0.01228
1.044	0.02597	24.8103	1.046	0.01688	20.6936	1.04	0.01641	23.7207	1.054	0.03565	25.7482	1.042	0.03896	17.0108	1.04	0.0209	25.6034	1.038	0.02408	21.234	1.048	0.01122	27.2858	1.04	0.02515	21.7318	1.048	0.02042	23.0271	1.046	0.03105	20.32	1.034	0.02137	27.7074	1.038	0.07744	12.4178	1.044	0.04533	11.0559	1.046	0.01428	26.8959	1.048	0.01676	30.934	1.054	0.01228
1.054	0.02597	26.0188	1.056	0.01735	22.2438	1.05	0.01653	25.0025	1.064	0.03565	27.1622	1.052	0.03908	17.6374	1.05	0.02101	27.0416	1.048	0.02432	22.6638	1.058	0.01145	29.4685	1.05	0.02526	23.13	1.058	0.02054	23.8146	1.056	0.03117	21.3624	1.044	0.02137	28.9069	1.048	0.07756	12.9988	1.054	0.04557	11.8422	1.056	0.01428	26.9563	1.058	0.01676	32.2122	1.064	0.0124
1.064	0.02597	26.743	1.066	0.01759	23.7061	1.06	0.01653	25.9578	1.074	0.03577	28.0598	1.062	0.03908	17.9988	1.06	0.02101	28.1358	1.058	0.02444	23.8724	1.068	0.01157	31.3599	1.06	0.02526	24.1596	1.068	0.02054	24.3103	1.066	0.03117	22.0582	1.054	0.02137	29.6339	1.058	0.07768	13.3832	1.064	0.04569	12.3925	1.066	0.01428	26.8826	1.068	0.01688	33.0737	1.074	0.0124
1.074	0.02597	27.0657	1.076	0.01783	25.0224	1.07	0.01653	26.5682	1.084	0.03577	28.5126	1.072	0.03908	18.1305	1.07	0.02113	28.8802	1.068	0.02444	24.7631	1.078	0.01169	32.8043	1.07	0.02538	24.8017	1.078	0.02054	24.5694	1.076	0.03117	22.4353	1.064	0.02137	29.9659	1.068	0.07768	13.5833	1.074	0.04581	12.7065	1.076	0.01428	26.754	1.078	0.01688	33.5558	1.084	0.0124
1.084	0.02597	27.1	1.086	0.01794	26.1111	1.08	0.01653	26.8983	1.094	0.03577	28.6299	1.082	0.03908	18.1154	1.08	0.02113	29.3308	1.078	0.02444	25.3408	1.088	0.01169	33.7836	1.08	0.02538	25.1177	1.088	0.02054	24.6441	1.086	0.03128	22.6055	1.074	0.02137	30.0134	1.078	0.07768	13.6178	1.084	0.04581	12.8349	1.086	0.01428	26.6223	1.088	0.01688	33.7592	1.094	0.0124
1.094	0.02597	26.9807	1.096	0.01794	26.923	1.09	0.01653	27.023	1.104	0.03577	28.5296	1.092	0.03908	17.9961	1.09	0.02113	29.5446	1.088	0.02444	25.645	1.098	0.01169	34.3324	1.09	0.02538	25.1851	1.098	0.02054	24.6115	1.096	0.03128	22.5951	1.084	0.02137	29.9296	1.088	0.07768	13.5488	1.094	0.04581	12.8326	1.096	0.01428	26.484	1.098	0.01688	33.8001	1.104	0.0124
1.104	0.02597	26.8394	1.106	0.01794	27.4558	1.1	0.01653	27.006	1.114	0.03577	28.3561	1.102	0.03908	17.8395	1.1	0.02113	29.5628	1.098	0.02444	25.7586	1.108	0.01169	34.5307	1.1	0.02538	25.1119	1.108	0.02054	24.474	1.106	0.03128	22.4578	1.094	0.02137	29.7855	1.098	0.07768	13.4408	1.104	0.04581	12.7505	1.106	0.01428	26.3721	1.108	0.01688	33.7578	1.114	0.0124
1.114	0.02597	26.6855	1.116	0.01794	27.7749	1.11	0.01653	26.9165	1.124	0.03577	28.2178	1.112	0.03908	17.6876	1.11	0.02113	29.5014	1.108	0.02444	25.7418	1.118	0.01169	34.5142	1.11	0.02538	24.9654	1.118	0.02054	24.3194	1.116	0.03128	22.2837	1.104	0.02137	29.6264	1.108	0.07768	13.2689	1.114	0.04581	12.6638	1.116	0.01428	26.2966	1.118	0.01688	33.6663	1.124	0.0124
1.124	0.02597	26.5349	1.126	0.01794	27.9488	1.12	0.01653	26.8245	1.134	0.03577	28.063	1.122	0.03908	17.5548	1.12	0.02113	29.4042	1.118	0.02444	25.6495	1.128	0.01169	34.4106	1.12	0.02538	24.7964	1.128	0.02054	24.1962	1.126	0.03128	22.1028	1.114	0.02137	29.4914	1.118	0.07768	13.1246	1.124	0.04581	12.5675	1.126	0.01428	26.2494	1.128	0.01688	33.5881	1.134	0.0124
1.134	0.02597	26.3924	1.136	0.01794	27.9922	1.13	0.01653	26.7546	1.144	0.03577	27.9012	1.132	0.03908	17.4483	1.13	0.02113	29.3158	1.128	0.02444	25.5254	1.138	0.01169	34.2613	1.13	0.02538	24.6297	1.138	0.02054	24.1052	1.136	0.03128	21.9404	1.124	0.02137	29.3681	1.128	0.07768	13.0065	1.134	0.04581	12.4685	1.136	0.01405	26.2128	1.138	0.01688	33.5176	1.144	0.0124
1.144	0.02597	26.2615	1.146	0.01794	27.9459	1.14	0.01653	26.6859	1.154	0.03577	27.7914	1.142	0.03908	17.363	1.14	0.02113	29.2324	1.138	0.02444	25.4218	1.148	0.01169	34.1143	1.14	0.02538	24.498	1.148	0.02054	24.033	1.146	0.03128	21.8024	1.134	0.02137	29.2827	1.138	0.07768	12.8986	1.144	0.04581	12.3761	1.146	0.01405	26.1846	1.148	0.01665	33.4588	1.154	0.0124
1.154	0.02597	26.1505	1.156	0.01794	27.892	1.15	0.01653	26.6177	1.164	0.03577	27.7222	1.152	0.03908	17.2943	1.15	0.02113	29.1446	1.148	0.02444	25.3384	1.158	0.01169	33.9933	1.15	0.02538	24.4084	1.158	0.02054	23.9736	1.156	0.03128	21.6817	1.144	0.02137	29.2106	1.148	0.07768	12.8134	1.154	0.04581	12.3012	1.156	0.01405	26.1274	1.158	0.01665	33.3862	1.164	0.0124
1.164	0.02597	26.042	1.166	0.01794	27.828	1.16	0.01653	26.5583	1.174	0.03553	27.6525	1.162	0.03884	17.2204	1.16	0.02113	29.0472	1.158	0.02444	25.2884	1.168	0.01169	33.8896	1.16	0.02515	24.3188	1.168	0.02031	23.9247	1.166	0.03128	21.5685	1.154	0.02113	29.1354	1.158	0.07768	12.7432	1.164	0.04581	12.2294	1.166	0.01393	26.055	1.168	0.01665	33.3207	1.174	0.01216
1.174	0.02574	25.9361	1.176	0.01794	27.7642	1.17	0.01653	26.5084	1.184	0.03553	27.5889	1.172	0.03884	17.1395	1.17	0.0209	28.9728	1.168	0.02444	25.2495	1.178	0.01169	33.8071	1.17	0.02515	24.2378	1.178	0.02031	23.853	1.176	0.03105	21.463	1.164	0.02113	29.0475	1.168	0.07744	12.6922	1.174	0.04581	12.1687	1.176	0.01381	25.9671	1.178	0.01665	33.2537	1.184	0.01216
1.184	0.02574	25.8188	1.186	0.01794	27.6994	1.18	0.01653	26.4621	1.194	0.03553	27.5168	1.182	0.03884	17.0507	1.18	0.0209	28.9099	1.178	0.02444	25.1974	1.188	0.01169	33.7371	1.18	0.02515	24.1541	1.188	0.02019	23.7683	1.186	0.03105	21.3628	1.174	0.02113	28.9635	1.178	0.07744	12.6366	1.184	0.04557	12.0996	1.186	0.01381	25.8719	1.188	0.01653	33.1783	1.194	0.01216
1.194	0.02574	25.6916	1.196	0.01794	27.6466	1.19	0.01629	26.4072	1.204	0.03542	27.4281	1.192	0.03884	16.938	1.19	0.0209	28.8337	1.188	0.02444	25.1406	1.198	0.01145	33.682	1.19	0.02503	24.0718	1.198	0.02019	23.705	1.196	0.03105	21.2458	1.184	0.02101	28.8694	1.188	0.07744	12.5762	1.194	0.04557	12.0408	1.196	0.01369	25.7507	1.198	0.01653	33.0999	1.204	0.01204
1.204	0.02562	25.5768	1.206	0.01794	27.6081	1.2	0.01629	26.3344	1.214	0.03542	27.3325	1.202	0.03872	16.8324	1.2	0.02078	28.75	1.198	0.0242	25.0784	1.208	0.01145	33.6348	1.2	0.02503	23.9714	1.208	0.02019	23.6359	1.206	0.03093	21.1228	1.194	0.0209	28.7675	1.198	0.07733	12.5117	1.204	0.04557	11.9915	1.206	0.01346	25.5332	1.208	0.01641	33.04	1.214	0.01204
1.214	0.0255	25.4549	1.216	0.01794	27.5895	1.21	0.01629	26.2584	1.224	0.0353	27.2265	1.212	0.0386	16.7497	1.21	0.02078	28.6756	1.208	0.0242	25.0178	1.218	0.01145	33.5584	1.21	0.02491	23.8485	1.218	0.02007	23.5443	1.216	0.03093	21.0041	1.204	0.0209	28.6379	1.208	0.07733	12.4435	1.214	0.04545	11.9586	1.216	0.01334	25.2729	1.218	0.01641	32.9647	1.224	0.01192
1.224	0.0255	25.2798	1.226	0.01794	27.5647	1.22	0.01617	26.1815	1.234	0.03518	27.0826	1.222	0.0386	16.6553	1.22	0.02066	28.5643	1.218	0.02408	24.9439	1.228	0.01133	33.4626	1.22	0.02491	23.7398	1.228	0.01983	23.4247	1.226	0.03081	20.8775	1.214	0.02078	28.4895	1.218	0.07721	12.372	1.224	0.04545	11.917	1.226	0.0131	24.9487	1.228	0.01617	32.8379	1.234	0.01181
1.234	0.02538	25.0281	1.236	0.01771	27.5187	1.23	0.01606	26.0924	1.244	0.03506	26.8664	1.232	0.03837	16.4978	1.23	0.02054	28.4362	1.228	0.02408	24.8575	1.238	0.01122	33.3353	1.23	0.02479	23.5989	1.238	0.01972	23.2447	1.236	0.03069	20.7368	1.224	0.02054	28.2709	1.228	0.07709	12.2705	1.234	0.04533	11.8479	1.236	0.01287	24.5689	1.238	0.01606	32.6307	1.244	0.01169
1.244	0.02515	24.684	1.246	0.01771	27.4731	1.24	0.01594	25.9354	1.254	0.03494	26.5093	1.242	0.03825	16.2304	1.24	0.02042	28.2947	1.238	0.02397	24.7457	1.248	0.0111	33.1694	1.24	0.02456	23.3736	1.248	0.0196	23.0045	1.246	0.03058	20.5528	1.234	0.02042	27.9767	1.238	0.07697	12.1491	1.244	0.04522	11.7828	1.246	0.01251	24.0861	1.248	0.01594	32.3481	1.254	0.01157
1.254	0.02491	24.2179	1.256	0.01759	27.4075	1.25	0.0157	25.7052	1.264	0.03483	26.0564	1.252	0.03813	15.9092	1.25	0.02031	28.0629	1.248	0.02385	24.581	1.258	0.01098	32.9666	1.25	0.02444	23.0726	1.258	0.01948	22.7133	1.256	0.03046	20.298	1.244	0.02019	27.5869	1.248	0.07685	11.9767	1.254	0.0451	11.6774	1.256	0.01216	23.4372	1.258	0.01558	31.9646	1.264	0.01133
1.264	0.02479	23.624	1.266	0.01759	27.3238	1.26	0.01558	25.3941	1.274	0.03459	25.4977	1.262	0.0379	15.502	1.26	0.02007	27.7027	1.258	0.02361	24.3997	1.268	0.01086	32.6536	1.26	0.02432	22.7073	1.268	0.01924	22.3343	1.266	0.03034	19.9668	1.254	0.01995	27.1221	1.258	0.07674	11.7677	1.264	0.04498	11.5262	1.266	0.01169	22.5985	1.268	0.01535	31.45	1.274	0.0111
1.274	0.02444	22.8978	1.276	0.01747	27.2244	1.27	0.01535	24.9956	1.284	0.03435	24.8178	1.272	0.03766	14.9798	1.27	0.01983	27.2444	1.268	0.02349	24.1498	1.278	0.01074	32.2546	1.27	0.02408	22.2516	1.278	0.01889	21.8724	1.276	0.0301	19.5363	1.264	0.01972	26.5568	1.268	0.0765	11.5199	1.274	0.04474	11.3546	1.276	0.01133	21.5657	1.278	0.01499	30.7926	1.284	0.01074
1.284	0.02408	21.9908	1.286	0.01735	27.0589	1.28	0.01499	24.4854	1.294	0.034	23.9412	1.282	0.03731	14.37	1.28	0.0196	26.6875	1.278	0.02326	23.8142	1.288	0.01051	31.793	1.28	0.02373	21.7031	1.288	0.01853	21.3146	1.286	0.02987	18.9985	1.274	0.01936	25.8459	1.278	0.07615	11.2183	1.284	0.04451	11.1441	1.286	0.01074	20.3177	1.288	0.01464	29.9567	1.294	0.01039
1.294	0.02373	20.8928	1.296	0.01712	26.8288	1.29	0.01464	23.8561	1.304	0.03365	22.8549	1.292	0.03695	13.6542	1.29	0.01936	26.0299	1.288	0.0229	23.3777	1.298	0.01015	31.2055	1.29	0.02337	21.06	1.298	0.01818	20.6177	1.296	0.02963	18.3304	1.284	0.01889	24.9388	1.288	0.07591	10.8331	1.294	0.04427	10.8442	1.296	0.01027	18.8802	1.298	0.01417	28.9155	1.304	0.01003
1.304	0.02326	19.5753	1.306	0.017	26.5345	1.3	0.01428	23.0958	1.314	0.03317	21.5358	1.302	0.03648	12.8465	1.3	0.01889	25.1923	1.298	0.02267	22.8307	1.308	0.00992	30.4663	1.3	0.02302	20.2525	1.308	0.01771	19.7359	1.306	0.02916	17.5428	1.294	0.01842	23.8378	1.298	0.07544	10.3776	1.304	0.04392	10.4572	1.306	0.0098	17.3594	1.308	0.01381	27.6635	1.314	0.00956
1.314	0.0229	18.0864	1.316	0.01676	26.1575	1.31	0.01393	22.1509	1.324	0.03282	19.9482	1.312	0.03613	11.9471	1.31	0.01853	24.1272	1.308	0.02219	22.1384	1.318	0.00944	29.5606	1.31	0.02255	19.2349	1.318	0.01735	18.7018	1.316	0.02881	16.5875	1.304	0.01794	22.554	1.308	0.07508	9.82174	1.314	0.04356	10.0189	1.316	0.00921	15.7951	1.318	0.01334	26.267	1.324	0.00909
1.324	0.02231	16.4924	1.326	0.01641	25.6916	1.32	0.01346	21.0552	1.334	0.03235	18.1772	1.322	0.03565	10.982	1.32	0.01806	22.8396	1.318	0.02184	21.2762	1.328	0.00909	28.4081	1.32	0.02219	18.0418	1.328	0.01688	17.5574	1.326	0.02833	15.4479	1.314	0.01747	21.1052	1.318	0.07461	9.16951	1.324	0.04309	9.46725	1.326	0.00862	14.187	1.328	0.01287	24.7295	1.334	0.00862
1.334	0.02184	14.8258	1.336	0.01606	25.1098	1.33	0.01299	19.8459	1.344	0.03188	16.2907	1.332	0.03506	10.003	1.33	0.01759	21.3895	1.328	0.02137	20.2506	1.338	0.00862	27.0108	1.33	0.02172	16.7223	1.338	0.01641	16.3287	1.336	0.02786	14.1566	1.324	0.01688	19.5312	1.328	0.07414	8.427	1.334	0.04274	8.76874	1.336	0.00803	12.5386	1.338	0.0124	23.0668	1.344	0.00815
1.344	0.02125	13.1075	1.346	0.0157	24.3655	1.34	0.0124	18.5472	1.354	0.0314	14.3743	1.342	0.03459	9.05605	1.34	0.01712	19.8466	1.338	0.0209	19.0644	1.348	0.00803	25.3854	1.34	0.02113	15.3164	1.348	0.01582	15.0387	1.346	0.02751	12.7473	1.334	0.01641	17.8805	1.338	0.07355	7.62108	1.344	0.04215	7.9803	1.342	0.00767	11.5646	1.348	0.01181	21.3357	1.354	0.00756
1.354	0.02066	11.3656	1.356	0.01535	23.4453	1.35	0.01192	17.1855	1.364	0.03081	12.4531	1.352	0.03412	8.15486	1.35	0.01665	18.2725	1.348	0.02042	17.7814	1.358	0.00756	23.5653	1.35	0.02066	13.8525	1.358	0.01523	13.7147	1.356	0.02692	11.2739	1.344	0.01582	16.2331	1.348	0.07308	6.82248	1.354	0.04167	7.14918	1.344	0.00744	11.2414	1.358	0.01133	19.5345	1.364	0.00708
1.364	0.02007	9.65665	1.366	0.01488	22.3749	1.36	0.01133	15.7828	1.374	0.03034	10.5907	1.362	0.03353	7.3567	1.36	0.01606	16.693	1.358	0.01995	16.452	1.368	0.00697	21.5988	1.36	0.02019	12.3449	1.368	0.01476	12.3973	1.366	0.02644	9.75823	1.354	0.01523	14.6098	1.358	0.07249	6.04791	1.364	0.0412	6.30431	1.354	0.00697	9.63573	1.368	0.01074	17.6721	1.374	0.00649
1.374	0.01948	8.03055	1.376	0.0144	21.194	1.37	0.01074	14.3379	1.384	0.02975	8.81994	1.372	0.03294	6.66709	1.37	0.01558	15.0999	1.368	0.01936	15.0969	1.378	0.00637	19.4948	1.37	0.0196	10.8178	1.378	0.01417	11.0565	1.376	0.02585	8.27026	1.362	0.01476	13.3263	1.368	0.0719	5.35109	1.374	0.04073	5.46387	1.364	0.00661	8.13131	1.378	0.01027	15.7909	1.38	0.00602
1.376	0.01936	7.71741	1.386	0.01393	19.9312	1.38	0.01015	12.8404	1.394	0.02916	7.12397	1.376	0.0327	6.42166	1.38	0.01488	13.5147	1.378	0.01877	13.7131	1.388	0.00578	17.365	1.38	0.01901	9.30657	1.382	0.01381	10.5166	1.386	0.02526	6.81674	1.364	0.01476	13.0083	1.378	0.07131	4.71172	1.384	0.04002	4.62256	1.374	0.00649	6.82587	1.38	0.01015	15.4185	1.382	0.00602
1.378	0.01924	7.40924	1.396	0.01346	18.6015	1.382	0.00992	12.5392	1.396	0.02904	6.80464	1.378	0.03258	6.30442	1.386	0.01452	12.5736	1.388	0.01818	12.3014	1.398	0.00519	15.2315	1.384	0.01877	8.71136	1.384	0.01369	10.2468	1.39	0.02491	6.24986	1.374	0.01417	11.4433	1.384	0.07095	4.36895	1.394	0.03943	3.80642	1.384	0.00637	5.83828	1.39	0.00956	13.558	1.392	0.00543
1.388	0.01877	5.95639	1.406	0.01287	17.1965	1.384	0.0098	12.2394	1.406	0.02845	5.32995	1.388	0.03211	5.76344	1.388	0.0144	12.2609	1.394	0.01783	11.4445	1.404	0.00484	13.9546	1.386	0.01853	8.41746	1.394	0.01322	8.91765	1.392	0.02479	5.97163	1.384	0.01358	9.92721	1.386	0.07083	4.26271	1.4	0.03908	3.33794	1.394	0.00637	5.16387	1.4	0.00909	11.7066	1.402	0.00496
1.398	0.0183	4.67231	1.416	0.0124	15.7142	1.394	0.00933	10.7632	1.416	0.02822	4.08522	1.398	0.03164	5.29559	1.398	0.01381	10.7149	1.396	0.01771	11.1589	1.406	0.00472	13.5301	1.396	0.01806	6.97365	1.404	0.01287	7.62108	1.402	0.02432	4.65926	1.394	0.01334	8.49924	1.396	0.07036	3.78753	1.402	0.03896	3.18377	1.404	0.00626	4.77075	1.41	0.00885	9.98554	1.412	0.00472
1.408	0.01806	3.59925	1.426	0.01181	14.1894	1.404	0.00885	9.36008	1.426	0.02798	3.12384	1.408	0.0314	4.88969	1.408	0.01346	9.21989	1.406	0.01712	9.73039	1.416	0.00413	11.4339	1.406	0.01759	5.57946	1.414	0.01263	6.43783	1.412	0.02397	3.51555	1.404	0.01322	7.30251	1.406	0.07001	3.38626	1.412	0.03849	2.44016	1.414	0.00626	4.57803	1.42	0.00874	8.55925	1.422	0.0046
1.418	0.01794	2.79784	1.428	0.01157	13.8806	1.414	0.00874	8.1273	1.436	0.02786	2.44595	1.418	0.03128	4.56447	1.418	0.01322	7.87726	1.416	0.01676	8.34454	1.426	0.00378	9.41671	1.416	0.01747	4.31239	1.424	0.01251	5.49667	1.422	0.02373	2.60575	1.414	0.0131	6.41406	1.416	0.06977	3.04729	1.422	0.03813	1.78472	1.424	0.00626	4.51365	1.43	0.00862	7.50046	1.432	0.00449
1.428	0.01794	2.28743	1.43	0.01145	13.571	1.424	0.00862	7.14923	1.446	0.02774	2.01266	1.428	0.03117	4.329	1.428	0.0131	6.80687	1.426	0.01653	7.11587	1.436	0.00354	7.63465	1.426	0.01724	3.30129	1.434	0.01251	4.85538	1.432	0.02361	1.95528	1.424	0.0131	5.83159	1.426	0.06965	2.79277	1.432	0.0379	1.25597	1.434	0.00626	4.51278	1.44	0.00862	6.82468	1.442	0.00449
1.438	0.01794	2.01641	1.44	0.01098	12.0135	1.434	0.0085	6.46679	1.456	0.02774	1.78718	1.438	0.03117	4.17535	1.438	0.0131	6.05252	1.436	0.01641	6.13647	1.446	0.00354	6.22054	1.436	0.01724	2.60529	1.444	0.0124	4.46217	1.442	0.02349	1.58845	1.434	0.0131	5.51989	1.436	0.06965	2.62917	1.442	0.03778	0.87405	1.444	0.00626	4.56024	1.45	0.00862	6.45377	1.452	0.00449
1.448	0.01794	1.9204	1.45	0.01051	10.4753	1.444	0.0085	6.06485	1.466	0.02774	1.70292	1.448	0.03117	4.10356	1.448	0.0131	5.58929	1.446	0.01629	5.45611	1.456	0.00342	5.23585	1.446	0.01724	2.21342	1.454	0.0124	4.27216	1.452	0.02349	1.4129	1.444	0.0131	5.4298	1.446	0.06953	2.54201	1.452	0.03766	0.6349	1.454	0.00626	4.62141	1.46	0.00862	6.28284	1.462	0.00449
1.458	0.01794	1.91954	1.46	0.01027	9.05897	1.454	0.0085	5.8543	1.476	0.02774	1.69846	1.458	0.03117	4.08044	1.458	0.0131	5.35088	1.456	0.01629	5.06843	1.466	0.00342	4.64923	1.456	0.01724	2.04417	1.464	0.0124	4.22161	1.462	0.02349	1.3596	1.454	0.0131	5.43313	1.456	0.06953	2.51944	1.462	0.03766	0.49226	1.464	0.00626	4.66894	1.47	0.00862	6.25353	1.472	0.00449
1.468	0.01794	1.97452	1.47	0.01015	7.90088	1.464	0.0085	5.79744	1.486	0.02774	1.75159	1.468	0.03117	4.08976	1.468	0.0131	5.27493	1.466	0.01629	4.89181	1.476	0.00342	4.37527	1.466	0.01724	2.02132	1.474	0.0124	4.24406	1.472	0.02349	1.38029	1.464	0.0131	5.47632	1.466	0.06953	2.53151	1.472	0.03766	0.42807	1.474	0.00626	4.72169	1.48	0.00862	6.27116	1.482	0.00449
1.478	0.01794	2.04513	1.48	0.01015	7.05448	1.474	0.0085	5.83236	1.496	0.02774	1.82523	1.478	0.03117	4.11817	1.478	0.0131	5.27999	1.476	0.01629	4.83891	1.486	0.00342	4.32323	1.476	0.01724	2.05851	1.484	0.0124	4.29665	1.482	0.02349	1.43848	1.474	0.0131	5.54239	1.476	0.06953	2.54225	1.482	0.03766	0.43489	1.484	0.00626	4.76064	1.49	0.00862	6.33719	1.492	0.00449
1.488	0.01794	2.12347	1.49	0.01015	6.5137	1.484	0.0085	5.87824	1.506	0.02774	1.89231	1.488	0.03117	4.16238	1.488	0.0131	5.3231	1.486	0.01629	4.86129	1.496	0.00342	4.37731	1.486	0.01724	2.11137	1.494	0.0124	4.35907	1.492	0.02349	1.49538	1.484	0.0131	5.59768	1.486	0.06953	2.5716	1.492	0.03766	0.46526	1.494	0.00626	4.78744	1.5	0.00862	6.42317	1.502	0.00449
1.498	0.01794	2.19404	1.5	0.01015	6.23366	1.494	0.0085	5.92119	1.516	0.02774	1.9308	1.498	0.03117	4.1962	1.498	0.0131	5.36957	1.496	0.01629	4.91466	1.506	0.00342	4.47222	1.496	0.01724	2.16839	1.504	0.0124	4.40488	1.502	0.02349	1.54554	1.494	0.0131	5.64427	1.496	0.06953	2.61533	1.502	0.03766	0.50354	1.504	0.00649	4.80461	1.51	0.00862	6.46278	1.512	0.00449
1.508	0.01794	2.23793	1.51	0.01015	6.13131	1.504	0.0085	6.01007	1.526	0.02774	1.94906	1.508	0.03117	4.2172	1.508	0.0131	5.41652	1.506	0.01629	4.99993	1.516	0.00342	4.55549	1.506	0.01724	2.21553	1.514	0.0124	4.43302	1.512	0.02349	1.60456	1.504	0.0131	5.68252	1.506	0.06953	2.65295	1.512	0.03766	0.54194	1.514	0.00649	4.80794	1.52	0.00862	6.48692	1.522	0.00449
1.518	0.01794	2.27062	1.52	0.01015	6.13832	1.514	0.0085	6.07469	1.536	0.02774	1.969	1.518	0.03117	4.24522	1.518	0.0131	5.44383	1.516	0.01629	5.07078	1.526	0.00342	4.63284	1.516	0.01724	2.26918	1.524	0.0124	4.46899	1.522	0.02349	1.66393	1.514	0.0131	5.7355	1.516	0.06953	2.6711	1.522	0.03766	0.5617	1.524	0.00649	4.84991	1.53	0.00862	6.51631	1.532	0.00449
1.528	0.01794	2.29856	1.53	0.01015	6.1826	1.524	0.0085	6.09479	1.546	0.02774	1.98197	1.528	0.03117	4.26991	1.528	0.0131	5.46005	1.526	0.01629	5.12196	1.536	0.00342	4.6861	1.526	0.01724	2.30429	1.534	0.01263	4.49744	1.532	0.02349	1.71056	1.524	0.0131	5.78276	1.526	0.06953	2.69206	1.532	0.03766	0.58713	1.534	0.00661	4.90763	1.54	0.00885	6.53951	1.542	0.00449
1.538	0.01794	2.33116	1.54	0.01015	6.24613	1.534	0.0085	6.09052	1.556	0.02774	1.99882	1.538	0.03117	4.28695	1.538	0.0131	5.48051	1.536	0.01629	5.14273	1.546	0.00342	4.73077	1.536	0.01724	2.32534	1.544	0.01263	4.52628	1.542	0.02349	1.75899	1.534	0.01334	5.82195	1.536	0.06953	2.69994	1.542	0.03766	0.60061	1.544	0.00661	4.93385	1.55	0.00885	6.57709	1.552	0.00449
1.548	0.01794	2.37121	1.55	0.01015	6.28974	1.544	0.00874	6.08887	1.566	0.02798	2.0094	1.548	0.0314	4.29616	1.548	0.0131	5.50155	1.546	0.01629	5.16851	1.556	0.00342	4.76173	1.546	0.01724	2.34395	1.554	0.01263	4.53749	1.552	0.02349	1.80394	1.544	0.01334	5.84879	1.546	0.06977	2.70742	1.552	0.03766	0.60186	1.554	0.00673	4.96018	1.56	0.00885	6.61973	1.562	0.00449
1.558	0.01818	2.40542	1.56	0.01015	6.31051	1.554	0.00874	6.11399	1.576	0.02798	2.02445	1.558	0.0314	4.31094	1.558	0.01334	5.53741	1.556	0.01653	5.20406	1.566	0.00366	4.78791	1.556	0.01724	2.36303	1.564	0.01275	4.55787	1.562	0.02373	1.84207	1.554	0.01346	5.87552	1.556	0.06977	2.71581	1.562	0.0379	0.60476	1.564	0.00685	5.00301	1.57	0.00897	6.66899	1.572	0.00472
1.568	0.01818	2.4256	1.57	0.01015	6.33003	1.564	0.00874	6.1408	1.586	0.02798	2.05094	1.568	0.0314	4.33249	1.568	0.01334	5.57001	1.566	0.01653	5.23074	1.576	0.00366	4.80589	1.566	0.01747	2.38568	1.574	0.01275	4.58648	1.572	0.02373	1.87326	1.564	0.01346	5.91341	1.566	0.06977	2.72635	1.572	0.0379	0.62051	1.574	0.00697	5.07523	1.58	0.00897	6.70331	1.582	0.00472
1.578	0.0183	2.46024	1.58	0.01015	6.3361	1.574	0.00885	6.15663	1.596	0.0281	2.07641	1.578	0.03152	4.3254	1.578	0.01334	5.59501	1.576	0.01653	5.25759	1.586	0.00366	4.82933	1.576	0.01747	2.41021	1.584	0.01275	4.63479	1.582	0.02373	1.91645	1.574	0.01358	5.95307	1.576	0.06989	2.7365	1.582	0.0379	0.64751	1.584	0.00708	5.19852	1.59	0.00909	6.7552	1.592	0.00484
1.588	0.0183	2.51836	1.59	0.01015	6.3517	1.584	0.00885	6.18935	1.606	0.0281	2.09699	1.588	0.03152	4.3319	1.588	0.01346	5.63373	1.586	0.01665	5.28631	1.596	0.00366	4.87792	1.586	0.01747	2.44936	1.594	0.01287	4.67958	1.592	0.02385	1.97785	1.584	0.01358	6.03266	1.586	0.06989	2.7845	1.592	0.03801	0.66973	1.594	0.00732	5.37113	1.6	0.00921	6.82354	1.602	0.00484
1.598	0.01842	2.58235	1.6	0.01015	6.37356	1.594	0.00897	6.23508	1.616	0.02822	2.13171	1.598	0.03164	4.38543	1.598	0.01346	5.69118	1.596	0.01665	5.31723	1.606	0.00378	4.92933	1.596	0.01759	2.49607	1.604	0.01299	4.71709	1.602	0.02385	2.0096	1.594	0.01381	6.11287	1.596	0.07001	2.80602	1.602	0.03801	0.68412	1.604	0.00756	5.58243	1.61	0.00933	6.9279	1.612	0.00496
1.608	0.01853	2.6764	1.61	0.01015	6.39218	1.604	0.00909	6.29566	1.626	0.02833	2.21181	1.608	0.03176	4.43935	1.608	0.01358	5.75282	1.606	0.01676	5.36331	1.616	0.0039	4.98749	1.606	0.01771	2.54239	1.614	0.0131	4.79123	1.612	0.02397	2.03444	1.604	0.01393	6.23709	1.606	0.07013	2.84234	1.612	0.03801	0.71194	1.614	0.00791	5.89314	1.62	0.00956	7.07677	1.622	0.00508
1.618	0.01865	2.81143	1.62	0.01039	6.418	1.614	0.00921	6.38611	1.636	0.02845	2.31957	1.618	0.03188	4.48884	1.618	0.01369	5.82089	1.616	0.01688	5.43279	1.626	0.00401	5.08898	1.616	0.01783	2.63068	1.624	0.01322	4.92243	1.622	0.02408	2.07371	1.614	0.01405	6.42852	1.616	0.07024	2.89611	1.622	0.03813	0.74203	1.624	0.00815	6.32534	1.63	0.00968	7.30174	1.632	0.00519
1.628	0.01889	3.0069	1.63	0.01051	6.45017	1.624	0.00933	6.53031	1.646	0.02869	2.43176	1.628	0.03211	4.547	1.628	0.01381	5.91999	1.626	0.017	5.52167	1.636	0.00413	5.22382	1.626	0.01794	2.7821	1.634	0.01346	5.1097	1.632	0.0242	2.16732	1.624	0.01428	6.6638	1.626	0.07036	2.94529	1.632	0.03825	0.76284	1.634	0.00862	6.87247	1.64	0.01003	7.66661	1.642	0.00543
1.638	0.01912	3.25962	1.64	0.01051	6.48415	1.634	0.00956	6.72378	1.656	0.02892	2.60411	1.638	0.03235	4.60711	1.638	0.01405	6.06322	1.636	0.01712	5.64714	1.646	0.00425	5.42701	1.636	0.01818	2.96988	1.644	0.01369	5.35325	1.642	0.02444	2.3468	1.634	0.01452	6.94187	1.636	0.0706	3.01645	1.642	0.03849	0.81226	1.644	0.00897	7.56365	1.65	0.01027	8.10292	1.652	0.00567
1.648	0.01948	3.57973	1.65	0.01063	6.54477	1.644	0.0098	6.99405	1.666	0.02916	2.83409	1.648	0.03258	4.69818	1.648	0.01428	6.26174	1.646	0.01735	5.81961	1.656	0.00437	5.67906	1.646	0.01842	3.19141	1.654	0.01405	5.66855	1.652	0.02456	2.57283	1.644	0.01488	7.33237	1.646	0.07083	3.11716	1.652	0.0386	0.89435	1.654	0.00944	8.39284	1.66	0.01063	8.66929	1.662	0.0059
1.658	0.01972	4.01334	1.66	0.01063	6.66112	1.654	0.01015	7.37091	1.676	0.0294	3.14312	1.658	0.03294	4.84364	1.658	0.01452	6.54299	1.656	0.01759	6.04869	1.666	0.0046	6.00223	1.656	0.01877	3.50232	1.664	0.01428	6.0728	1.662	0.02479	2.83577	1.654	0.01523	7.86339	1.656	0.07107	3.23974	1.662	0.03884	1.01477	1.664	0.00992	9.36436	1.67	0.0111	9.43884	1.672	0.00626
1.668	0.02019	4.5696	1.67	0.01086	6.77895	1.664	0.01039	7.86251	1.686	0.02987	3.57371	1.668	0.03329	5.06274	1.668	0.01488	6.93211	1.666	0.01794	6.35459	1.676	0.00496	6.42404	1.666	0.01912	3.91664	1.674	0.01476	6.58188	1.672	0.02515	3.15679	1.664	0.0157	8.54168	1.666	0.07131	3.40193	1.672	0.03908	1.16337	1.674	0.01051	10.4974	1.68	0.01145	10.4035	1.682	0.00661
1.678	0.02054	5.28597	1.68	0.01098	6.93962	1.674	0.01086	8.47904	1.696	0.03022	4.14545	1.678	0.03376	5.34351	1.678	0.01523	7.45295	1.676	0.01818	6.77346	1.686	0.00531	6.9852	1.676	0.01948	4.46377	1.684	0.01511	7.22803	1.682	0.02538	3.56485	1.674	0.01617	9.33725	1.676	0.07166	3.61985	1.682	0.03943	1.33677	1.684	0.0111	11.8003	1.69	0.01192	11.532	1.692	0.00708
1.688	0.02101	6.15146	1.69	0.01122	7.15546	1.684	0.01133	9.20659	1.706	0.03069	4.86194	1.688	0.03412	5.70066	1.688	0.0157	8.11701	1.686	0.01853	7.30773	1.696	0.00567	7.71948	1.686	0.01995	5.1517	1.694	0.01558	8.02611	1.692	0.02585	4.07961	1.684	0.01665	10.2836	1.686	0.07213	3.87218	1.692	0.03978	1.55775	1.694	0.01169	13.2848	1.7	0.0124	12.8229	1.702	0.00744
1.698	0.0216	7.17087	1.7	0.01145	7.47801	1.694	0.01181	10.0723	1.716	0.03105	5.76156	1.698	0.03471	6.14097	1.698	0.01617	8.94558	1.696	0.01901	7.96776	1.706	0.00602	8.64692	1.696	0.02042	6.00613	1.704	0.01606	8.96915	1.702	0.02633	4.74959	1.694	0.01724	11.4689	1.696	0.07249	4.189	1.702	0.04014	1.85667	1.704	0.01228	14.9051	1.71	0.01299	14.2847	1.712	0.00791
1.708	0.02208	8.32959	1.71	0.01181	7.88308	1.704	0.01228	11.0854	1.726	0.03152	6.80256	1.708	0.0353	6.69292	1.708	0.01665	9.93403	1.706	0.01948	8.79178	1.716	0.00649	9.77688	1.706	0.0209	7.02338	1.714	0.01665	10.0347	1.712	0.0268	5.60676	1.704	0.01771	12.8352	1.706	0.07296	4.57593	1.712	0.04061	2.24336	1.714	0.01287	16.6399	1.72	0.01346	15.9012	1.722	0.0085
1.718	0.02267	9.64474	1.72	0.01216	8.40662	1.714	0.01275	12.2169	1.736	0.03199	7.97033	1.718	0.03577	7.39154	1.718	0.01712	11.0912	1.716	0.01995	9.75574	1.726	0.00697	11.1163	1.716	0.02137	8.18249	1.724	0.01724	11.2246	1.722	0.02727	6.6404	1.714	0.01818	14.2805	1.716	0.07343	5.028	1.722	0.04108	2.71016	1.716	0.01299	16.9982	1.73	0.01393	17.6233	1.732	0.00897
1.728	0.02314	11.1187	1.73	0.01263	9.07978	1.724	0.01334	13.4638	1.746	0.03258	9.32816	1.728	0.03636	8.23343	1.728	0.01771	12.4185	1.726	0.02054	10.8267	1.736	0.00756	12.6502	1.726	0.02184	9.446	1.734	0.01771	12.539	1.732	0.02786	7.85292	1.724	0.01877	15.8288	1.726	0.0739	5.55631	1.732	0.04179	3.27676	1.726	0.01346	18.8622	1.74	0.0144	19.3946	1.742	0.00956
1.738	0.02361	12.7083	1.74	0.01299	9.91313	1.734	0.01381	14.8065	1.756	0.03306	10.913	1.738	0.03695	9.20472	1.738	0.0183	13.9277	1.736	0.02101	12.0347	1.746	0.00803	14.3422	1.736	0.02231	10.7436	1.744	0.0183	13.954	1.742	0.02833	9.27451	1.734	0.01936	17.4963	1.736	0.07449	6.16281	1.742	0.04226	3.95395	1.736	0.01381	20.7799	1.75	0.01499	21.2109	1.752	0.01015
1.748	0.02408	14.368	1.75	0.01346	10.8902	1.744	0.01428	16.1715	1.766	0.03365	12.6702	1.748	0.03742	10.2914	1.748	0.01877	15.6108	1.746	0.02149	13.3763	1.756	0.0085	16.1487	1.746	0.02278	12.1068	1.754	0.01877	15.4438	1.752	0.02892	10.8202	1.742	0.01983	18.8992	1.746	0.07508	6.84302	1.752	0.04285	4.74451	1.746	0.01405	22.5651	1.756	0.01535	22.3489	1.762	0.01074
1.756	0.02467	15.7432	1.76	0.01405	12.0146	1.754	0.01488	17.5578	1.776	0.03424	14.6085	1.756	0.03778	11.1864	1.758	0.01924	17.3995	1.756	0.02196	14.7347	1.766	0.00897	18.0094	1.756	0.02337	13.5432	1.76	0.01912	16.338	1.762	0.02951	12.4568	1.744	0.01995	19.2611	1.756	0.07567	7.59243	1.762	0.04333	5.62265	1.756	0.01417	24.0849	1.758	0.01547	22.7369	1.768	0.0111
1.758	0.02467	16.0992	1.77	0.01452	13.2958	1.76	0.01511	18.4005	1.78	0.03435	15.4316	1.758	0.0379	11.4096	1.768	0.01972	19.1805	1.766	0.02255	16.0886	1.776	0.00956	19.9108	1.764	0.02385	14.7547	1.762	0.01924	16.6315	1.772	0.02999	14.1319	1.754	0.02054	21.1382	1.766	0.07626	8.42229	1.772	0.04392	6.52697	1.766	0.01417	25.1919	1.768	0.01594	24.695	1.77	0.01122
1.768	0.02526	17.984	1.78	0.01511	14.6994	1.762	0.01535	18.6838	1.782	0.03447	15.8574	1.768	0.03837	12.5388	1.77	0.01983	19.529	1.776	0.02302	17.4542	1.784	0.01003	21.4983	1.766	0.02397	15.0689	1.772	0.01972	18.0733	1.774	0.02999	14.4647	1.764	0.0209	23.0947	1.768	0.07638	8.59511	1.78	0.04439	7.29931	1.776	0.01417	25.8707	1.778	0.01629	26.6883	1.78	0.01169
1.778	0.02562	20.02	1.79	0.01558	16.1853	1.772	0.01582	20.1518	1.792	0.03506	18.1287	1.778	0.0386	13.6894	1.78	0.02031	21.2626	1.778	0.02314	17.7293	1.786	0.01015	21.9044	1.776	0.02456	16.7252	1.782	0.02007	19.4927	1.784	0.03046	16.0909	1.774	0.02113	24.9889	1.778	0.07685	9.47572	1.782	0.04451	7.49779	1.786	0.01417	26.1939	1.788	0.01653	28.6368	1.79	0.01192
1.788	0.02585	22.0107	1.8	0.01606	17.6943	1.782	0.01617	21.7146	1.802	0.03542	20.5636	1.788	0.03884	14.7974	1.79	0.02054	22.9943	1.788	0.02373	19.1474	1.796	0.01063	23.9839	1.786	0.02491	18.4662	1.792	0.02019	20.8267	1.794	0.03081	17.6242	1.784	0.02125	26.5971	1.788	0.07721	10.3304	1.792	0.04498	8.46516	1.796	0.01417	26.2759	1.798	0.01665	30.3106	1.8	0.01216
1.798	0.02597	23.7101	1.81	0.01653	19.2413	1.792	0.01641	23.24	1.812	0.03553	22.8921	1.798	0.03896	15.7484	1.8	0.02078	24.6342	1.798	0.02408	20.6239	1.806	0.0111	26.1341	1.796	0.02515	20.1068	1.802	0.02031	21.933	1.804	0.03093	18.9719	1.794	0.02125	27.8025	1.798	0.07744	11.1131	1.802	0.04522	9.40329	1.806	0.01417	26.2317	1.808	0.01676	31.5955	1.81	0.01216
1.808	0.02597	24.9677	1.816	0.01688	20.1816	1.802	0.01653	24.535	1.822	0.03565	24.8524	1.808	0.03896	16.4338	1.81	0.0209	26.0768	1.808	0.02432	22.0217	1.816	0.01133	28.2228	1.806	0.02515	21.4918	1.812	0.02042	22.7254	1.814	0.03105	20.0789	1.804	0.02125	28.5695	1.808	0.07756	11.7441	1.812	0.04545	10.2538	1.816	0.01417	26.1338	1.818	0.01676	32.462	1.82	0.01228
1.818	0.02597	25.7794	1.818	0.01688	20.4934	1.812	0.01653	25.5084	1.832	0.03577	26.2954	1.818	0.03908	16.8601	1.82	0.02101	27.2252	1.818	0.02444	23.2164	1.826	0.01145	30.0427	1.816	0.02526	22.5359	1.822	0.02042	23.2001	1.824	0.03117	20.9074	1.814	0.02125	28.9532	1.818	0.07756	12.1707	1.822	0.04557	10.9407	1.826	0.01417	26.0329	1.828	0.01676	32.9531	1.83	0.01228
1.828	0.02597	26.1914	1.828	0.01735	22.013	1.822	0.01653	26.1401	1.842	0.03577	27.1875	1.828	0.03908	17.0561	1.83	0.02101	28.0335	1.828	0.02444	24.1259	1.836	0.01157	31.4412	1.826	0.02526	23.2233	1.832	0.02042	23.443	1.834	0.03117	21.4049	1.824	0.02125	29.074	1.828	0.07756	12.423	1.832	0.04569	11.4265	1.836	0.01417	25.9448	1.838	0.01676	33.1636	1.84	0.01228
1.838	0.02597	26.3184	1.838	0.01759	23.4485	1.832	0.01653	26.4592	1.852	0.03577	27.6374	1.838	0.03908	17.1052	1.84	0.02101	28.5053	1.838	0.02444	24.7249	1.846	0.01157	32.3923	1.836	0.02526	23.5756	1.842	0.02042	23.5653	1.844	0.03117	21.6285	1.834	0.02125	29.043	1.838	0.07756	12.5391	1.842	0.04569	11.7087	1.846	0.01417	25.8708	1.848	0.01676	33.2021	1.85	0.01228
1.848	0.02597	26.2656	1.848	0.01783	24.7574	1.842	0.01653	26.5807	1.862	0.03577	27.7805	1.848	0.03908	17.0583	1.85	0.02101	28.7248	1.848	0.02444	25.0592	1.856	0.01157	32.9687	1.846	0.02526	23.6842	1.852	0.02042	23.5871	1.854	0.03117	21.6606	1.844	0.02125	28.946	1.848	0.07756	12.5328	1.852	0.04569	11.8263	1.856	0.01417	25.8124	1.858	0.01676	33.1639	1.86	0.01228
1.858	0.02597	26.1196	1.858	0.01794	25.8557	1.852	0.01653	26.5915	1.872	0.03577	27.7389	1.858	0.03908	16.9712	1.86	0.02101	28.7723	1.858	0.02444	25.1778	1.866	0.01157	33.2335	1.856	0.02526	23.6423	1.862	0.02042	23.5223	1.864	0.03117	21.5742	1.854	0.02125	28.8295	1.858	0.07756	12.4736	1.862	0.04569	11.8224	1.866	0.01417	25.7706	1.868	0.01676	33.0932	1.87	0.01228
1.868	0.02597	25.9551	1.868	0.01794	26.6661	1.862	0.01653	26.5415	1.882	0.03577	27.599	1.868	0.03908	16.8688	1.87	0.02101	28.7371	1.868	0.02444	25.1777	1.876	0.01157	33.2571	1.866	0.02526	23.5289	1.872	0.02042	23.43	1.874	0.03117	21.4371	1.864	0.02125	28.708	1.868	0.07756	12.3803	1.872	0.04569	11.7561	1.876	0.01417	25.7573	1.878	0.01676	33.0256	1.88	0.01228
1.878	0.02597	25.8256	1.878	0.01794	27.1975	1.872	0.01653	26.4763	1.892	0.03577	27.4386	1.878	0.03908	16.7798	1.88	0.02101	28.6628	1.878	0.02444	25.1233	1.886	0.01157	33.1957	1.876	0.02526	23.4128	1.882	0.02042	23.3609	1.884	0.03117	21.277	1.874	0.02125	28.5949	1.878	0.07756	12.2668	1.882	0.04569	11.6929	1.886	0.01393	25.7136	1.888	0.01676	32.9658	1.89	0.01228
1.888	0.02597	25.7116	1.888	0.01794	27.5138	1.882	0.01653	26.3959	1.902	0.03577	27.2995	1.888	0.03908	16.7044	1.89	0.02101	28.5814	1.888	0.02444	25.0296	1.896	0.01157	33.1243	1.886	0.02526	23.3033	1.892	0.02042	23.3007	1.894	0.03117	21.1215	1.884	0.02125	28.5142	1.888	0.07756	12.1582	1.892	0.04569	11.6267	1.896	0.01393	25.6531	1.898	0.01676	32.915	1.9	0.01228
1.898	0.02597	25.578	1.898	0.01794	27.6606	1.892	0.01653	26.303	1.912	0.03577	27.1895	1.898	0.03908	16.6274	1.9	0.02101	28.5187	1.898	0.02444	24.9405	1.906	0.01157	33.0059	1.896	0.02526	23.1892	1.902	0.02042	23.232	1.904	0.03117	20.9678	1.894	0.02125	28.4733	1.898	0.07756	12.0724	1.902	0.04569	11.5617	1.906	0.01393	25.5986	1.908	0.01653	32.8656	1.91	0.01228
1.908	0.02597	25.4658	1.908	0.01794	27.6936	1.902	0.01653	26.246	1.922	0.03577	27.1204	1.908	0.03908	16.5525	1.91	0.02101	28.4751	1.908	0.02444	24.8749	1.916	0.01157	32.8901	1.906	0.02526	23.0952	1.912	0.02042	23.1725	1.914	0.03117	20.8387	1.904	0.02125	28.4284	1.908	0.07756	11.997	1.912	0.04569	11.511	1.916	0.01381	25.5307	1.918	0.01653	32.8102	1.92	0.01228
1.918	0.02597	25.3851	1.918	0.01794	27.6724	1.912	0.01653	26.1992	1.932	0.03577	27.0618	1.918	0.03884	16.489	1.92	0.02101	28.4382	1.918	0.02444	24.8293	1.926	0.01157	32.8018	1.916	0.02526	23.0374	1.922	0.02019	23.1366	1.924	0.03117	20.7441	1.914	0.02101	28.3592	1.918	0.07756	11.9662	1.922	0.04569	11.47	1.926	0.01369	25.4265	1.928	0.01653	32.7663	1.93	0.01228
1.928	0.02597	25.3076	1.928	0.01794	27.6282	1.922	0.01653	26.1543	1.942	0.03577	27.0061	1.928	0.03884	16.4161	1.93	0.02101	28.3953	1.928	0.02444	24.791	1.936	0.01157	32.7252	1.926	0.02526	22.9956	1.932	0.02019	23.1004	1.934	0.03117	20.6677	1.924	0.02101	28.2832	1.928	0.07756	11.939	1.932	0.04569	11.4338	1.936	0.01358	25.2899	1.938	0.01641	32.7037	1.94	0.01204
1.938	0.02574	25.2117	1.938	0.01794	27.5806	1.932	0.01653	26.1045	1.952	0.03553	26.9612	1.938	0.03884	16.3361	1.94	0.02078	28.344	1.938	0.02444	24.747	1.946	0.01133	32.6788	1.936	0.02503	22.9425	1.942	0.02019	23.0362	1.944	0.03117	20.5928	1.934	0.0209	28.1607	1.938	0.07756	11.8947	1.942	0.04545	11.3903	1.946	0.01346	25.1487	1.948	0.01641	32.6225	1.95	0.01204
1.948	0.02574	25.119	1.948	0.01794	27.535	1.942	0.01629	26.0488	1.962	0.03553	26.9	1.948	0.03872	16.26	1.95	0.02078	28.2839	1.948	0.0242	24.6997	1.956	0.01133	32.6395	1.946	0.02503	22.8847	1.952	0.02007	22.9787	1.954	0.03093	20.5038	1.944	0.0209	28.0476	1.948	0.07756	11.8537	1.952	0.04545	11.3472	1.956	0.01334	24.9332	1.958	0.01641	32.5503	1.96	0.01204
1.958	0.02574	24.9977	1.958	0.01794	27.4759	1.952	0.01629	25.9883	1.972	0.03553	26.8076	1.958	0.03872	16.1796	1.96	0.02078	28.2129	1.958	0.0242	24.6631	1.966	0.01133	32.5917	1.956	0.02503	22.7958	1.962	0.02007	22.9244	1.964	0.03093	20.398	1.954	0.02078	27.9398	1.958	0.07733	11.8206	1.962	0.04545	11.3005	1.966	0.0131	24.6359	1.968	0.01629	32.4618	1.97	0.01192
1.968	0.02562	24.8748	1.968	0.01794	27.4319	1.962	0.01629	25.921	1.982	0.03542	26.7113	1.968	0.0386	16.0953	1.97	0.02066	28.13	1.968	0.0242	24.6039	1.976	0.01122	32.534	1.966	0.02491	22.7074	1.972	0.01995	22.8555	1.974	0.03093	20.2918	1.964	0.02066	27.7964	1.968	0.07733	11.7555	1.972	0.04533	11.2413	1.976	0.01287	24.2742	1.978	0.01617	32.3484	1.98	0.01192
1.978	0.0255	24.7411	1.978	0.01794	27.3904	1.972	0.01617	25.85	1.992	0.0353	26.6177	1.978	0.0386	16.005	1.98	0.02066	28.028	1.978	0.02408	24.528	1.986	0.01122	32.471	1.976	0.02479	22.6199	1.982	0.01983	22.7563	1.984	0.03081	20.1927	1.974	0.02054	27.6139	1.978	0.07721	11.6641	1.982	0.04533	11.1691	1.986	0.01263	23.7954	1.988	0.01606	32.1897	1.99	0.01181
1.988	0.02538	24.5437	1.988	0.01794	27.3707	1.982	0.01606	25.7612	2.002	0.03518	26.4614	1.988	0.03837	15.876	1.99	0.02054	27.9311	1.988	0.02397	24.4638	1.996	0.0111	32.3853	1.986	0.02467	22.475	1.992	0.01972	22.6047	1.994	0.03069	20.0684	1.984	0.02042	27.3494	1.988	0.07709	11.5758	1.992	0.04522	11.0995	1.996	0.01228	23.1614	1.998	0.01582	31.9452	2	0.01169
1.998	0.02526	24.2243	1.998	0.01794	27.3455	1.992	0.01594	25.6163	2.012	0.03506	26.2316	1.998	0.03825	15.6424	2	0.02042	27.7936	1.998	0.02397	24.3782	2.006	0.01098	32.2495	1.996	0.02456	22.2858	2.002	0.0196	22.3926	2.004	0.03058	19.8807	1.994	0.02019	26.9934	1.998	0.07697	11.4802	2.002	0.0451	11.031	2.006	0.01181	22.3824	2.008	0.01558	31.6041	2.01	0.01157
2.008	0.02503	23.7911	2.008	0.01771	27.3154	2.002	0.01582	25.4061	2.022	0.03494	25.8863	2.008	0.03813	15.3352	2.01	0.02031	27.545	2.008	0.02385	24.2359	2.016	0.01086	32.0531	2.006	0.02444	22.0393	2.012	0.01936	22.1217	2.014	0.03046	19.6497	2.004	0.01995	26.56	2.008	0.07685	11.3229	2.012	0.04498	10.9429	2.016	0.01145	21.431	2.018	0.01535	31.1439	2.02	0.01145
2.018	0.02479	23.2339	2.018	0.01771	27.2715	2.012	0.01558	25.1372	2.032	0.03483	25.4545	2.018	0.0379	14.9428	2.02	0.02007	27.2455	2.018	0.02361	24.0305	2.026	0.01074	31.7712	2.016	0.02432	21.708	2.022	0.01912	21.781	2.024	0.03034	19.3348	2.014	0.01972	26.0394	2.018	0.07674	11.1173	2.022	0.04486	10.8025	2.026	0.01098	20.2858	2.028	0.01499	30.5581	2.03	0.01122
2.028	0.02456	22.5454	2.028	0.01759	27.2103	2.022	0.01535	24.7805	2.042	0.03459	24.9236	2.028	0.03766	14.4627	2.03	0.01995	26.8343	2.028	0.02349	23.772	2.036	0.01063	31.4256	2.026	0.02408	21.2884	2.032	0.01889	21.3668	2.034	0.0301	18.9574	2.024	0.01936	25.3776	2.028	0.0765	10.8894	2.032	0.04474	10.6053	2.036	0.01051	18.9809	2.038	0.01476	29.7996	2.04	0.01098
2.038	0.0242	21.686	2.038	0.01759	27.1486	2.032	0.01511	24.2926	2.052	0.03435	24.2669	2.038	0.03731	13.8747	2.04	0.01972	26.3129	2.038	0.02326	23.457	2.046	0.01039	31.0053	2.036	0.02385	20.8137	2.042	0.01853	20.8531	2.044	0.02999	18.5058	2.034	0.01889	24.5452	2.038	0.07626	10.6217	2.042	0.04451	10.4273	2.046	0.00992	17.5696	2.048	0.01428	28.8499	2.05	0.01074
2.048	0.02385	20.6362	2.048	0.01747	27.0575	2.042	0.01476	23.6642	2.062	0.03412	23.447	2.048	0.03695	13.186	2.05	0.01936	25.7013	2.048	0.02302	23.0536	2.056	0.01015	30.4989	2.046	0.02349	20.2302	2.052	0.01818	20.216	2.054	0.02963	17.9542	2.044	0.01853	23.5422	2.048	0.07591	10.2869	2.052	0.04427	10.1888	2.056	0.00944	16.0773	2.058	0.01393	27.6731	2.06	0.01039
2.058	0.02349	19.3954	2.058	0.01735	26.8959	2.052	0.0144	22.9026	2.072	0.03365	22.4194	2.058	0.0366	12.3834	2.06	0.01901	24.9499	2.058	0.02267	22.5369	2.066	0.0098	29.8542	2.056	0.02314	19.5064	2.062	0.01783	19.4137	2.064	0.0294	17.2674	2.054	0.01806	22.3754	2.058	0.07556	9.86375	2.062	0.04392	9.86311	2.066	0.00885	14.5333	2.068	0.01346	26.341	2.07	0.01003
2.068	0.02302	17.9823	2.068	0.01724	26.6811	2.062	0.01393	21.988	2.082	0.03329	21.1456	2.068	0.03624	11.5123	2.07	0.01865	24.0051	2.068	0.02231	21.8821	2.076	0.00944	29.0374	2.066	0.02278	18.5949	2.072	0.01735	18.4698	2.074	0.02904	16.4484	2.064	0.01759	21.0408	2.068	0.0752	9.3379	2.072	0.04356	9.44895	2.076	0.00826	12.9547	2.078	0.01299	24.881	2.08	0.00956
2.078	0.02255	16.4461	2.078	0.017	26.4102	2.072	0.01358	20.9566	2.092	0.03294	19.6375	2.078	0.03577	10.6116	2.08	0.01818	22.8494	2.078	0.02196	21.0964	2.086	0.00909	28.0204	2.076	0.02231	17.5088	2.082	0.017	17.4177	2.084	0.02857	15.4319	2.074	0.01712	19.5685	2.078	0.07473	8.74896	2.082	0.04309	8.91887	2.086	0.00767	11.3657	2.088	0.01251	23.3211	2.09	0.00921
2.088	0.02208	14.8294	2.088	0.01676	26.0809	2.082	0.0131	19.8044	2.102	0.03247	17.9423	2.088	0.0353	9.68225	2.09	0.01783	21.5194	2.088	0.02149	20.1705	2.096	0.00862	26.7552	2.086	0.02196	16.2867	2.092	0.01653	16.2719	2.094	0.02822	14.2342	2.084	0.01653	18.0025	2.088	0.07426	8.04245	2.092	0.04274	8.26875	2.088	0.00756	11.0523	2.098	0.01204	21.652	2.1	0.00874
2.098	0.0216	13.1703	2.098	0.01653	25.6461	2.092	0.01263	18.5304	2.112	0.03199	16.1311	2.098	0.03471	8.76003	2.1	0.01735	20.0724	2.098	0.02101	19.0613	2.106	0.00826	25.2605	2.096	0.02137	14.9698	2.102	0.01606	15.0532	2.104	0.02774	12.9073	2.094	0.01606	16.4046	2.098	0.07378	7.27995	2.102	0.04226	7.54552	2.098	0.00708	9.51915	2.108	0.01145	19.896	2.11	0.00826
2.108	0.02101	11.48	2.108	0.01617	25.0935	2.102	0.01204	17.1883	2.122	0.03152	14.2582	2.108	0.03424	7.89909	2.11	0.01688	18.5827	2.108	0.02054	17.8414	2.116	0.00767	23.6028	2.106	0.0209	13.5843	2.112	0.01547	13.7928	2.114	0.02727	11.4907	2.104	0.01547	14.7983	2.108	0.07319	6.53603	2.112	0.04179	6.78463	2.108	0.00673	8.04753	2.118	0.01098	18.0481	2.12	0.00767
2.118	0.02042	9.80874	2.118	0.01582	24.3907	2.112	0.01157	15.8254	2.132	0.03105	12.3728	2.118	0.03376	7.1458	2.12	0.01641	17.08	2.118	0.02007	16.587	2.126	0.0072	21.7869	2.116	0.02042	12.1659	2.122	0.01488	12.4926	2.124	0.02668	10.0247	2.114	0.01488	13.1831	2.118	0.07272	5.83482	2.122	0.04132	5.99364	2.118	0.00649	6.72559	2.128	0.01039	16.179	2.13	0.00708
2.128	0.01983	8.18538	2.128	0.01547	23.525	2.122	0.01086	14.4355	2.142	0.03046	10.5535	2.128	0.03317	6.51085	2.13	0.0157	15.5744	2.128	0.0196	15.2702	2.136	0.00661	19.8257	2.126	0.01983	10.7258	2.132	0.01428	11.1816	2.134	0.02621	8.56295	2.116	0.01476	12.8631	2.128	0.07213	5.17648	2.132	0.04085	5.1941	2.128	0.00637	5.67182	2.13	0.01027	15.8058	2.14	0.00661
2.136	0.01924	6.93853	2.138	0.01499	22.5209	2.132	0.01027	13.0132	2.152	0.02999	8.76896	2.136	0.0327	6.0758	2.14	0.01523	14.0316	2.138	0.01901	13.9022	2.146	0.00602	17.7513	2.136	0.01936	9.26088	2.14	0.01381	10.1329	2.144	0.02562	7.13854	2.118	0.01464	12.5439	2.138	0.07154	4.58585	2.142	0.04026	4.40841	2.138	0.00637	4.93342	2.132	0.01015	15.4323	2.15	0.00602
2.138	0.01924	6.64196	2.148	0.01464	21.3993	2.138	0.00992	12.1545	2.162	0.0294	7.0898	2.138	0.03258	5.97336	2.15	0.01452	12.4639	2.148	0.01842	12.5188	2.156	0.00543	15.6118	2.146	0.01865	7.82648	2.142	0.01369	9.86888	2.154	0.02503	5.77503	2.128	0.01405	10.9873	2.146	0.07107	4.15848	2.152	0.03967	3.62153	2.148	0.00637	4.51102	2.142	0.00968	13.5895	2.152	0.0059
2.148	0.01865	5.28899	2.158	0.01417	20.1791	2.14	0.0098	11.8666	2.166	0.02916	6.46418	2.148	0.03211	5.48584	2.152	0.0144	12.1491	2.158	0.01783	11.1084	2.166	0.00484	13.472	2.148	0.01853	7.54719	2.152	0.01322	8.54855	2.156	0.02491	5.51432	2.138	0.01369	9.50866	2.148	0.07095	4.05781	2.16	0.03919	3.00994	2.158	0.00637	4.28973	2.152	0.00921	11.789	2.162	0.00543
2.158	0.0183	4.10496	2.168	0.01369	18.8828	2.15	0.00933	10.4345	2.168	0.02892	6.16264	2.158	0.03164	5.03111	2.162	0.01393	10.5855	2.16	0.01771	10.8235	2.168	0.00472	13.0482	2.158	0.01806	6.15492	2.162	0.01287	7.25797	2.158	0.02479	5.25702	2.148	0.01334	8.16082	2.158	0.07048	3.60049	2.162	0.03908	2.86146	2.168	0.00637	4.22225	2.162	0.00897	10.0973	2.172	0.00496
2.168	0.01806	3.14398	2.178	0.0131	17.5109	2.16	0.00885	9.04863	2.178	0.02845	4.7704	2.168	0.0314	4.61781	2.172	0.01346	9.07764	2.17	0.01712	9.41956	2.178	0.00413	10.9511	2.168	0.01759	4.82852	2.172	0.01263	6.07844	2.168	0.0242	4.04983	2.158	0.01322	7.03204	2.168	0.07013	3.2147	2.172	0.03849	2.14583	2.178	0.00637	4.24494	2.172	0.00885	8.69225	2.182	0.00472
2.178	0.01794	2.43979	2.188	0.01251	16.0673	2.17	0.00874	7.81283	2.188	0.0281	3.58159	2.178	0.03128	4.27535	2.182	0.01334	7.72173	2.18	0.01676	8.0821	2.188	0.00378	8.93279	2.178	0.01735	3.64958	2.182	0.01251	5.14736	2.178	0.02385	2.99832	2.168	0.01322	6.19465	2.178	0.06989	2.91116	2.182	0.03813	1.50563	2.188	0.00637	4.3047	2.182	0.00874	7.62538	2.192	0.0046
2.188	0.01783	1.97632	2.198	0.01192	14.5487	2.18	0.00862	6.82622	2.198	0.02786	2.64854	2.188	0.03117	4.0329	2.192	0.01322	6.64452	2.19	0.01653	6.8775	2.198	0.00354	7.15531	2.188	0.01724	2.71086	2.192	0.0124	4.49423	2.188	0.02361	2.15706	2.178	0.0131	5.65795	2.188	0.06977	2.67576	2.192	0.03801	0.99322	2.198	0.00637	4.38202	2.192	0.00874	6.91539	2.202	0.00449
2.198	0.01783	1.72545	2.202	0.01169	13.9334	2.19	0.0085	6.13978	2.208	0.02786	2.01395	2.198	0.03117	3.87216	2.202	0.0131	5.89762	2.2	0.01641	5.91428	2.208	0.00342	5.76739	2.198	0.01712	2.05212	2.202	0.0124	4.09245	2.198	0.02349	1.57062	2.188	0.0131	5.37941	2.198	0.06977	2.50232	2.202	0.03778	0.61444	2.208	0.00637	4.43613	2.202	0.00874	6.49343	2.212	0.00449
2.208	0.01783	1.61909	2.204	0.01169	13.6242	2.2	0.0085	5.73153	2.218	0.02774	1.63305	2.208	0.03117	3.79206	2.212	0.0131	5.44461	2.21	0.01629	5.25508	2.218	0.00342	4.79966	2.208	0.01712	1.64807	2.212	0.0124	3.90333	2.208	0.02337	1.21524	2.198	0.0131	5.26306	2.208	0.06965	2.41399	2.212	0.03778	0.38171	2.218	0.00637	4.5011	2.212	0.00874	6.30239	2.222	0.00449
2.218	0.01783	1.62454	2.214	0.0111	12.0744	2.21	0.0085	5.55726	2.228	0.02774	1.41968	2.218	0.03117	3.77889	2.222	0.0131	5.20655	2.22	0.01629	4.86047	2.228	0.00342	4.22346	2.218	0.01712	1.45774	2.222	0.0124	3.84733	2.218	0.02337	1.03266	2.208	0.0131	5.25718	2.218	0.06965	2.38252	2.222	0.03778	0.26058	2.228	0.00637	4.54868	2.222	0.00874	6.27645	2.232	0.00449
2.228	0.01783	1.66749	2.224	0.01063	10.5521	2.22	0.0085	5.50221	2.238	0.02774	1.33084	2.228	0.03117	3.78869	2.232	0.0131	5.11348	2.23	0.01629	4.67417	2.238	0.00342	3.95166	2.228	0.01712	1.39084	2.232	0.0124	3.8583	2.228	0.02337	0.98497	2.218	0.0131	5.29794	2.228	0.06965	2.38746	2.232	0.03778	0.21591	2.238	0.00637	4.57	2.232	0.00874	6.33633	2.242	0.00449
2.238	0.01783	1.70769	2.234	0.01039	9.14725	2.23	0.0085	5.48136	2.248	0.02774	1.32375	2.238	0.03117	3.82086	2.242	0.0131	5.12261	2.24	0.01629	4.63835	2.248	0.00342	3.88547	2.238	0.01712	1.42619	2.242	0.0124	3.90674	2.238	0.02337	1.02408	2.228	0.0131	5.36761	2.238	0.06965	2.4076	2.242	0.03778	0.21407	2.248	0.00637	4.58963	2.242	0.00874	6.43061	2.252	0.00449
2.248	0.01783	1.76005	2.244	0.01027	7.98611	2.24	0.0085	5.55009	2.258	0.02774	1.37403	2.248	0.03117	3.86209	2.252	0.0131	5.17705	2.25	0.01629	4.65399	2.258	0.00342	3.92591	2.248	0.01712	1.52153	2.252	0.0124	3.96591	2.248	0.02337	1.09681	2.238	0.0131	5.43313	2.248	0.06965	2.43488	2.252	0.03778	0.24969	2.258	0.00637	4.61024	2.252	0.00874	6.48555	2.262	0.00449
2.258	0.01783	1.80198	2.254	0.01027	7.13348	2.25	0.0085	5.63963	2.268	0.02774	1.43394	2.258	0.03117	3.89998	2.262	0.0131	5.21318	2.26	0.01629	4.68444	2.268	0.00342	4.02576	2.258	0.01712	1.57663	2.262	0.0124	4.02814	2.258	0.02337	1.17632	2.248	0.0131	5.49082	2.258	0.06965	2.45255	2.262	0.03778	0.27924	2.268	0.00661	4.61776	2.262	0.00874	6.52149	2.272	0.00449
2.268	0.01783	1.83654	2.264	0.01015	6.58529	2.26	0.0085	5.69113	2.278	0.02774	1.49609	2.268	0.03117	3.92028	2.272	0.0131	5.24715	2.27	0.01629	4.73895	2.278	0.00342	4.12553	2.268	0.01712	1.62271	2.272	0.0124	4.09288	2.268	0.02337	1.25799	2.258	0.0131	5.54149	2.268	0.06965	2.4558	2.272	0.03778	0.3167	2.278	0.00661	4.62176	2.272	0.00874	6.56408	2.282	0.00449
2.278	0.01783	1.88023	2.274	0.01015	6.2848	2.27	0.0085	5.74097	2.288	0.02774	1.53485	2.278	0.03117	3.9291	2.282	0.0131	5.28124	2.28	0.01629	4.79353	2.288	0.00342	4.20673	2.278	0.01712	1.66519	2.282	0.0124	4.13551	2.278	0.02337	1.32598	2.268	0.0131	5.58138	2.278	0.06965	2.45717	2.282	0.03778	0.33269	2.288	0.00673	4.67533	2.282	0.00874	6.58975	2.292	0.00449
2.288	0.01806	1.92103	2.284	0.01015	6.1395	2.28	0.0085	5.7784	2.298	0.02774	1.57176	2.288	0.03117	3.93223	2.292	0.0131	5.28379	2.29	0.01629	4.83938	2.298	0.00342	4.27323	2.288	0.01712	1.6829	2.292	0.0124	4.15679	2.288	0.02337	1.36348	2.278	0.01334	5.59987	2.288	0.06965	2.47375	2.292	0.03778	0.31913	2.298	0.00673	4.72839	2.292	0.00874	6.61628	2.302	0.00449
2.298	0.01806	1.94905	2.294	0.01015	6.10027	2.29	0.0085	5.80504	2.308	0.02774	1.60833	2.298	0.03117	3.94011	2.302	0.0131	5.30084	2.3	0.01629	4.85474	2.308	0.00342	4.32017	2.298	0.01712	1.69748	2.302	0.01263	4.15965	2.298	0.02337	1.39087	2.288	0.01334	5.62135	2.298	0.06965	2.47959	2.302	0.03778	0.33602	2.308	0.00685	4.77729	2.302	0.00897	6.65049	2.312	0.00449
2.308	0.01806	1.97573	2.304	0.01015	6.12829	2.3	0.0085	5.8293	2.318	0.02774	1.62627	2.308	0.0314	3.95292	2.312	0.0131	5.32337	2.31	0.01629	4.87496	2.318	0.00342	4.35176	2.308	0.01712	1.7103	2.312	0.01263	4.16204	2.308	0.02337	1.40929	2.298	0.01334	5.663	2.308	0.06989	2.48429	2.312	0.03778	0.3638	2.318	0.00697	4.86609	2.312	0.00897	6.6791	2.322	0.00472
2.318	0.01806	2.01202	2.314	0.01015	6.17387	2.31	0.00874	5.84968	2.328	0.02774	1.6374	2.318	0.0314	3.97032	2.322	0.01334	5.34551	2.32	0.01653	4.91082	2.328	0.00342	4.37202	2.318	0.01712	1.73079	2.322	0.01275	4.18712	2.318	0.02337	1.41231	2.308	0.01346	5.7056	2.318	0.06989	2.50882	2.322	0.03778	0.3901	2.328	0.00708	4.97926	2.322	0.00897	6.69877	2.332	0.00472
2.328	0.01818	2.03377	2.324	0.01015	6.22148	2.32	0.00874	5.86892	2.338	0.02774	1.64939	2.328	0.0314	3.9896	2.332	0.01334	5.36843	2.33	0.01653	4.94538	2.338	0.00366	4.40372	2.328	0.01735	1.75646	2.332	0.01275	4.21843	2.328	0.02361	1.43492	2.318	0.01346	5.75176	2.328	0.06989	2.54237	2.332	0.03778	0.40659	2.338	0.00732	5.13413	2.332	0.00909	6.7434	2.342	0.00472
2.338	0.01818	2.05865	2.334	0.01015	6.2698	2.33	0.00874	5.90709	2.348	0.02798	1.66425	2.338	0.03152	4.02005	2.342	0.01346	5.41115	2.34	0.01653	4.99064	2.348	0.00366	4.43581	2.338	0.01735	1.80207	2.342	0.01275	4.26475	2.338	0.02361	1.45392	2.328	0.01358	5.79695	2.338	0.07001	2.56929	2.342	0.03801	0.416	2.348	0.00756	5.34664	2.342	0.00909	6.81645	2.352	0.00484
2.348	0.0183	2.10756	2.344	0.01015	6.3111	2.34	0.00885	5.95936	2.358	0.02798	1.67345	2.348	0.03152	4.05242	2.352	0.01346	5.46029	2.35	0.01665	5.03634	2.358	0.00366	4.46893	2.348	0.01747	1.84863	2.352	0.01287	4.31334	2.348	0.02373	1.46137	2.338	0.01369	5.84362	2.348	0.07001	2.5879	2.352	0.03801	0.42274	2.358	0.00791	5.63067	2.352	0.00921	6.89666	2.362	0.00484
2.358	0.01842	2.15995	2.354	0.01015	6.35573	2.35	0.00897	6.00827	2.368	0.02798	1.69031	2.358	0.03164	4.08549	2.362	0.01346	5.50143	2.36	0.01665	5.06835	2.368	0.00366	4.50999	2.358	0.01747	1.88895	2.362	0.01287	4.37236	2.358	0.02373	1.52771	2.348	0.01381	5.92066	2.358	0.07013	2.60969	2.362	0.03813	0.43293	2.368	0.00815	6.04766	2.362	0.00933	6.97163	2.372	0.00484
2.368	0.01853	2.26384	2.364	0.01015	6.3729	2.36	0.00909	6.0703	2.378	0.0281	1.69219	2.368	0.03176	4.10971	2.372	0.01358	5.54481	2.37	0.01676	5.10064	2.378	0.00378	4.56133	2.368	0.01759	1.94393	2.372	0.0131	4.4496	2.368	0.02373	1.58399	2.358	0.01393	6.05053	2.368	0.07024	2.64265	2.372	0.03813	0.45134	2.378	0.0085	6.60039	2.372	0.00956	7.12179	2.382	0.00496
2.378	0.01865	2.42329	2.374	0.01039	6.36667	2.37	0.00921	6.14718	2.388	0.02822	1.72824	2.378	0.03188	4.13338	2.382	0.01369	5.61445	2.38	0.01688	5.16989	2.388	0.0039	4.633	2.378	0.01771	2.04072	2.382	0.01322	4.56437	2.378	0.02385	1.61165	2.368	0.01417	6.23968	2.378	0.07036	2.67999	2.382	0.03825	0.48144	2.388	0.00897	7.26622	2.382	0.0098	7.35061	2.392	0.00508
2.388	0.01889	2.5954	2.384	0.01039	6.37964	2.38	0.00933	6.27881	2.398	0.02833	1.81476	2.388	0.03211	4.19913	2.392	0.01393	5.72441	2.39	0.017	5.23842	2.398	0.00401	4.75875	2.388	0.01783	2.1613	2.392	0.01334	4.71803	2.388	0.02397	1.68697	2.378	0.0144	6.49718	2.388	0.07048	2.73662	2.392	0.03825	0.51263	2.398	0.00944	8.04831	2.392	0.01003	7.66093	2.402	0.00531
2.398	0.01912	2.83593	2.394	0.01051	6.41976	2.39	0.00956	6.46613	2.408	0.02845	1.91532	2.398	0.03235	4.29577	2.402	0.01405	5.88265	2.4	0.01712	5.3425	2.408	0.00413	4.94861	2.398	0.01806	2.29457	2.402	0.01369	4.92964	2.398	0.02408	1.80379	2.388	0.01464	6.82145	2.398	0.07072	2.81233	2.402	0.03849	0.54614	2.408	0.00992	8.99048	2.402	0.01027	8.05695	2.412	0.00543
2.408	0.01948	3.19515	2.404	0.01051	6.46871	2.4	0.0098	6.73389	2.418	0.02869	2.03123	2.408	0.03258	4.41615	2.412	0.01428	6.10241	2.41	0.01735	5.50936	2.418	0.00437	5.19937	2.408	0.0183	2.494	2.412	0.01393	5.22448	2.408	0.02432	1.96904	2.398	0.01499	7.22061	2.408	0.07095	2.90155	2.412	0.0386	0.60398	2.418	0.01051	10.1331	2.412	0.01063	8.57712	2.422	0.00567
2.418	0.01983	3.64733	2.414	0.01051	6.52749	2.41	0.01015	7.12709	2.428	0.02892	2.18312	2.418	0.03294	4.56451	2.422	0.01464	6.3775	2.42	0.01759	5.74249	2.428	0.0046	5.50985	2.418	0.01865	2.77414	2.422	0.01428	5.62164	2.418	0.02456	2.19307	2.408	0.01535	7.73266	2.418	0.07119	3.01198	2.422	0.03884	0.70645	2.428	0.01098	11.4439	2.422	0.01098	9.27359	2.432	0.00602
2.428	0.02019	4.22573	2.424	0.01063	6.57753	2.42	0.01051	7.6272	2.438	0.02916	2.41174	2.428	0.03329	4.76237	2.432	0.01488	6.74715	2.43	0.01783	6.05285	2.438	0.00484	5.92116	2.428	0.01901	3.15665	2.432	0.01464	6.12578	2.428	0.02479	2.45872	2.418	0.01582	8.39163	2.428	0.07142	3.14753	2.432	0.03908	0.81649	2.438	0.01157	12.896	2.432	0.01145	10.1632	2.442	0.00637
2.438	0.02066	4.9289	2.434	0.01074	6.63067	2.43	0.01086	8.24866	2.448	0.02951	2.71034	2.438	0.03376	5.02653	2.442	0.01523	7.25395	2.44	0.01818	6.4765	2.448	0.00519	6.48243	2.438	0.01936	3.68101	2.442	0.01511	6.75136	2.438	0.02503	2.78315	2.428	0.01629	9.2327	2.438	0.07178	3.31862	2.442	0.03943	0.96199	2.448	0.01216	14.5163	2.442	0.01192	11.2585	2.452	0.00673
2.448	0.02113	5.76214	2.444	0.01086	6.73483	2.44	0.01133	8.95814	2.458	0.02987	3.11452	2.448	0.03424	5.35919	2.452	0.0157	7.89545	2.45	0.01853	7.01065	2.458	0.00555	7.20437	2.448	0.01983	4.3129	2.452	0.01547	7.50645	2.448	0.02538	3.2019	2.438	0.01676	10.2408	2.448	0.07213	3.54379	2.452	0.03978	1.16623	2.458	0.01275	16.2594	2.452	0.0124	12.5254	2.462	0.00708
2.458	0.0216	6.7692	2.454	0.0111	6.8969	2.45	0.01181	9.81219	2.468	0.03022	3.65788	2.458	0.03471	5.74992	2.462	0.01617	8.71144	2.46	0.01901	7.67229	2.468	0.00602	8.11688	2.458	0.02031	5.07877	2.462	0.01606	8.40384	2.458	0.02574	3.72614	2.448	0.01724	11.4409	2.458	0.0726	3.80909	2.462	0.04014	1.42973	2.46	0.01287	16.6187	2.462	0.01287	13.9609	2.472	0.00756
2.468	0.02219	7.94309	2.464	0.01133	7.13575	2.46	0.01228	10.8199	2.478	0.03069	4.34648	2.468	0.0353	6.24991	2.472	0.01665	9.6868	2.47	0.01948	8.4862	2.478	0.00649	9.22908	2.468	0.02078	6.02039	2.472	0.01653	9.45244	2.468	0.02621	4.38578	2.458	0.01771	12.7801	2.468	0.07308	4.15005	2.472	0.04061	1.7917	2.462	0.0131	16.982	2.472	0.01334	15.5568	2.482	0.00803
2.478	0.02267	9.24617	2.474	0.01157	7.46888	2.47	0.01275	11.9415	2.488	0.03105	5.20922	2.478	0.03589	6.91346	2.482	0.01712	10.8272	2.48	0.02007	9.44812	2.488	0.00697	10.535	2.478	0.02125	7.13005	2.482	0.01712	10.6166	2.478	0.02668	5.22144	2.468	0.0183	14.2087	2.478	0.07355	4.57562	2.482	0.04108	2.27848	2.472	0.01358	18.8624	2.482	0.01381	17.2396	2.492	0.00862
2.488	0.02314	10.7081	2.484	0.01192	7.89899	2.48	0.01334	13.1687	2.498	0.03152	6.22091	2.488	0.03636	7.72933	2.492	0.01771	12.1391	2.49	0.02054	10.5602	2.498	0.00744	12.0599	2.488	0.02172	8.35523	2.492	0.01771	11.9047	2.488	0.02727	6.24003	2.478	0.01889	15.7447	2.488	0.07402	5.07906	2.492	0.04167	2.84387	2.482	0.01393	20.7504	2.492	0.01428	18.9814	2.502	0.00909
2.498	0.02361	12.2934	2.494	0.01228	8.43895	2.49	0.01381	14.5189	2.508	0.03199	7.39021	2.498	0.03695	8.67409	2.502	0.0183	13.647	2.5	0.02101	11.7666	2.508	0.00791	13.7524	2.498	0.02219	9.6453	2.502	0.01818	13.2964	2.498	0.02786	7.44628	2.488	0.01936	17.3919	2.498	0.07461	5.65616	2.502	0.04215	3.49441	2.492	0.01405	22.498	2.502	0.01488	20.7757	2.512	0.00968
2.508	0.0242	13.9379	2.504	0.01263	9.10877	2.5	0.01428	15.9148	2.518	0.03258	8.72966	2.508	0.03731	9.72618	2.512	0.01877	15.3132	2.51	0.02149	13.0342	2.518	0.00838	15.5651	2.508	0.02267	10.9965	2.512	0.01865	14.7424	2.508	0.02845	8.82476	2.494	0.01983	18.4268	2.508	0.07508	6.31274	2.512	0.04274	4.2408	2.502	0.01417	23.9364	2.51	0.01535	22.2677	2.522	0.01027
2.514	0.02456	14.9616	2.514	0.0131	9.93186	2.51	0.01488	17.3094	2.528	0.03306	10.3079	2.516	0.03778	10.5878	2.522	0.01924	17.0529	2.52	0.02196	14.3369	2.528	0.00897	17.4489	2.518	0.02326	12.401	2.52	0.01912	15.9233	2.518	0.02904	10.334	2.496	0.01983	18.7808	2.518	0.07567	7.04021	2.522	0.04333	5.06745	2.512	0.01417	24.9739	2.512	0.01547	22.6497	2.532	0.01086
2.516	0.02467	15.3142	2.524	0.01358	10.9337	2.516	0.01511	18.1599	2.538	0.03365	12.1089	2.518	0.03778	10.8046	2.532	0.01972	18.7988	2.53	0.02255	15.6528	2.538	0.00944	19.3596	2.528	0.02385	13.8726	2.522	0.01912	16.2167	2.528	0.0294	11.9519	2.506	0.02042	20.6247	2.528	0.07626	7.8419	2.532	0.04392	5.96186	2.522	0.01417	25.6153	2.522	0.01594	24.6082	2.538	0.0111
2.526	0.02515	17.1402	2.534	0.01405	12.0834	2.518	0.01535	18.4485	2.548	0.03412	14.0939	2.528	0.03825	11.9109	2.534	0.01972	19.1423	2.54	0.02302	17.0094	2.548	0.01003	21.3209	2.53	0.02385	14.1824	2.532	0.01972	17.654	2.538	0.02987	13.6307	2.516	0.02078	22.5562	2.53	0.07638	8.01075	2.542	0.04439	6.9083	2.532	0.01417	25.9192	2.532	0.01629	26.6022	2.54	0.01122
2.536	0.0255	19.0521	2.544	0.01464	13.3683	2.528	0.01582	19.9237	2.552	0.03435	14.9313	2.538	0.0386	13.0551	2.544	0.02019	20.8621	2.542	0.02314	17.2895	2.55	0.01015	21.7235	2.54	0.02444	15.793	2.542	0.01995	19.0606	2.54	0.02999	13.9649	2.526	0.02101	24.4463	2.54	0.07685	8.86973	2.544	0.04439	7.09859	2.542	0.01417	26.0297	2.542	0.01653	28.5262	2.55	0.01169
2.546	0.02562	20.9303	2.554	0.01511	14.7474	2.538	0.01617	21.4692	2.554	0.03447	15.3588	2.548	0.03884	14.1533	2.554	0.02054	22.594	2.552	0.02361	18.7334	2.56	0.01063	23.7923	2.55	0.02479	17.4751	2.552	0.02019	20.3521	2.542	0.0301	14.2974	2.536	0.02113	26.079	2.55	0.07721	9.71801	2.554	0.04498	8.0459	2.552	0.01417	26.031	2.552	0.01665	30.1856	2.56	0.01192
2.556	0.02585	22.5684	2.564	0.0157	16.2074	2.548	0.01641	22.9605	2.564	0.03506	17.5917	2.558	0.03896	15.0921	2.564	0.02078	24.2371	2.562	0.02397	20.2029	2.57	0.0111	25.9087	2.56	0.02503	19.0885	2.562	0.02031	21.429	2.552	0.03046	15.8813	2.546	0.02125	27.2863	2.56	0.07733	10.4882	2.564	0.04533	8.9789	2.562	0.01417	25.956	2.562	0.01676	31.4785	2.57	0.01216
2.566	0.02585	23.8228	2.574	0.01617	17.7589	2.558	0.01653	24.2282	2.574	0.0353	19.9583	2.568	0.03896	15.8162	2.574	0.0209	25.6518	2.572	0.0242	21.6028	2.58	0.01122	27.96	2.57	0.02515	20.4801	2.572	0.02031	22.2472	2.562	0.03081	17.3743	2.556	0.02125	28.051	2.57	0.07744	11.1211	2.574	0.04545	9.83682	2.572	0.01417	25.872	2.572	0.01676	32.3664	2.58	0.01228
2.576	0.02585	24.637	2.584	0.01665	19.3297	2.568	0.01653	25.1824	2.584	0.03553	22.2262	2.578	0.03896	16.2642	2.584	0.0209	26.7584	2.582	0.02432	22.786	2.59	0.01145	29.7542	2.58	0.02515	21.5161	2.582	0.02031	22.7725	2.572	0.03105	18.7346	2.566	0.02125	28.4473	2.58	0.07756	11.5683	2.584	0.04557	10.5315	2.582	0.01417	25.8109	2.582	0.01676	32.8707	2.59	0.01228
2.586	0.02585	25.0708	2.59	0.01688	20.252	2.578	0.01653	25.7756	2.594	0.03565	24.1748	2.588	0.03896	16.4904	2.594	0.02101	27.548	2.592	0.02444	23.6847	2.6	0.01145	31.1524	2.59	0.02515	22.1836	2.592	0.02031	23.0486	2.582	0.03117	19.8573	2.576	0.02125	28.5755	2.59	0.07756	11.8692	2.594	0.04569	11.0321	2.592	0.01417	25.7385	2.592	0.01676	33.0872	2.6	0.01228
2.596	0.02585	25.2145	2.592	0.017	20.5534	2.588	0.01653	26.0827	2.604	0.03565	25.6335	2.598	0.03896	16.5495	2.604	0.02101	28.0318	2.602	0.02444	24.2953	2.61	0.01145	32.0743	2.6	0.02515	22.5448	2.602	0.02031	23.1413	2.592	0.03117	20.6616	2.586	0.02125	28.5498	2.6	0.07756	12.0143	2.604	0.04569	11.3372	2.602	0.01417	25.6729	2.602	0.01676	33.1385	2.61	0.01228
2.606	0.02585	25.1691	2.602	0.01735	22.0268	2.598	0.01653	26.2045	2.614	0.03565	26.5477	2.608	0.03896	16.5085	2.614	0.02101	28.274	2.612	0.02444	24.6374	2.62	0.01145	32.6064	2.61	0.02515	22.6687	2.612	0.02031	23.1226	2.602	0.03117	21.1461	2.596	0.02125	28.4438	2.61	0.07756	12.0321	2.614	0.04569	11.4875	2.612	0.01417	25.6273	2.612	0.01676	33.0965	2.62	0.01228
2.616	0.02585	25.0477	2.612	0.01759	23.4274	2.608	0.01653	26.21	2.624	0.03565	27.0139	2.618	0.03896	16.4194	2.624	0.02101	28.339	2.622	0.02444	24.765	2.63	0.01145	32.8439	2.62	0.02515	22.6383	2.622	0.02031	23.0726	2.612	0.03117	21.3754	2.606	0.02125	28.3276	2.62	0.07756	11.9831	2.624	0.04569	11.496	2.622	0.01417	25.5841	2.622	0.01676	33.0289	2.63	0.01228
2.626	0.02585	24.914	2.622	0.01783	24.7107	2.618	0.01653	26.1485	2.634	0.03565	27.1861	2.628	0.03896	16.3211	2.634	0.02101	28.3098	2.632	0.02444	24.7755	2.64	0.01145	32.8836	2.63	0.02515	22.5446	2.632	0.02031	23.0124	2.622	0.03117	21.4142	2.616	0.02125	28.2324	2.63	0.07756	11.8996	2.634	0.04569	11.4443	2.632	0.01393	25.5301	2.632	0.01676	32.9409	2.64	0.01228
2.636	0.02585	24.7858	2.632	0.01794	25.7934	2.628	0.01653	26.0547	2.644	0.03565	27.1709	2.638	0.03896	16.248	2.644	0.02101	28.239	2.642	0.02444	24.7075	2.65	0.01145	32.8302	2.64	0.02515	22.446	2.642	0.02031	22.947	2.632	0.03117	21.3216	2.626	0.02125	28.1669	2.64	0.07756	11.8039	2.644	0.04569	11.3891	2.642	0.01393	25.4757	2.642	0.01676	32.8845	2.65	0.01228
2.646	0.02585	24.6696	2.642	0.01794	26.6141	2.638	0.01653	25.9647	2.654	0.03565	27.0648	2.648	0.03896	16.1648	2.654	0.02101	28.173	2.652	0.02444	24.6188	2.66	0.01145	32.7383	2.65	0.02515	22.3516	2.652	0.02031	22.8911	2.642	0.03117	21.1744	2.636	0.02125	28.0866	2.65	0.07756	11.7071	2.654	0.04569	11.3265	2.652	0.01393	25.407	2.652	0.01676	32.8681	2.66	0.01228
2.656	0.02585	24.5621	2.652	0.01806	27.1769	2.648	0.01653	25.8908	2.664	0.03565	26.9142	2.658	0.03896	16.0736	2.664	0.02101	28.1212	2.662	0.02444	24.5472	2.67	0.01145	32.6404	2.66	0.02515	22.2617	2.662	0.02031	22.8456	2.652	0.03117	21.0039	2.646	0.02101	28.0032	2.66	0.07756	11.6278	2.664	0.04569	11.2514	2.662	0.01381	25.3365	2.662	0.01653	32.8222	2.67	0.01228
2.666	0.02585	24.4713	2.662	0.01806	27.5179	2.658	0.01653	25.8359	2.674	0.03565	26.8007	2.668	0.03896	16.0086	2.674	0.02101	28.0648	2.672	0.02444	24.4984	2.68	0.01145	32.5474	2.67	0.02515	22.1941	2.672	0.02031	22.802	2.662	0.03117	20.8533	2.656	0.02101	27.9642	2.67	0.07756	11.571	2.674	0.04569	11.1931	2.672	0.01369	25.2612	2.672	0.01653	32.7535	2.68	0.01228
2.676	0.02585	24.404	2.672	0.01806	27.675	2.668	0.01653	25.8049	2.684	0.03565	26.7049	2.678	0.03896	15.9796	2.684	0.02101	28.0105	2.682	0.02444	24.4555	2.69	0.01145	32.4759	2.68	0.02515	22.1342	2.682	0.02031	22.7737	2.672	0.03117	20.7201	2.666	0.02101	27.9127	2.68	0.07756	11.5194	2.684	0.04569	11.1492	2.682	0.01358	25.147	2.682	0.01653	32.6661	2.69	0.01228
2.686	0.02585	24.3387	2.682	0.01806	27.6911	2.678	0.01653	25.7829	2.694	0.03565	26.62	2.688	0.03872	15.9459	2.694	0.02078	27.9613	2.692	0.02444	24.4176	2.7	0.01145	32.4141	2.69	0.02515	22.0912	2.692	0.02031	22.7395	2.682	0.03117	20.6119	2.676	0.0209	27.8498	2.69	0.07756	11.4553	2.694	0.04569	11.1033	2.692	0.01346	24.9829	2.692	0.01641	32.5957	2.7	0.01228
2.696	0.02562	24.2559	2.692	0.01806	27.6537	2.688	0.01629	25.7446	2.704	0.03565	26.5653	2.698	0.03872	15.8848	2.704	0.02078	27.9178	2.702	0.0242	24.3776	2.71	0.01145	32.375	2.7	0.02515	22.0508	2.702	0.02007	22.6927	2.692	0.03117	20.5202	2.686	0.0209	27.7776	2.7	0.07756	11.4024	2.704	0.04545	11.0734	2.702	0.01334	24.7812	2.702	0.01641	32.5241	2.71	0.01228
2.706	0.02562	24.1575	2.702	0.01806	27.5876	2.698	0.01629	25.7129	2.714	0.03565	26.5076	2.708	0.03872	15.8172	2.714	0.02078	27.8609	2.712	0.0242	24.3382	2.72	0.01145	32.3461	2.71	0.02491	21.9843	2.712	0.02007	22.6304	2.702	0.03117	20.4367	2.696	0.0209	27.6909	2.71	0.07733	11.3871	2.714	0.04545	11.0474	2.712	0.01322	24.5079	2.712	0.01641	32.4659	2.72	0.01204
2.716	0.02562	24.0395	2.712	0.01806	27.5348	2.708	0.01629	25.6628	2.724	0.03565	26.4517	2.718	0.03872	15.7212	2.724	0.02066	27.8019	2.722	0.0242	24.301	2.73	0.01145	32.3217	2.72	0.02491	21.9112	2.722	0.01995	22.5615	2.712	0.03117	20.3569	2.706	0.02078	27.5907	2.72	0.07733	11.3623	2.724	0.04545	11.0032	2.722	0.01287	24.1411	2.722	0.01629	32.3981	2.73	0.01204
2.726	0.0255	23.9333	2.722	0.01806	27.5023	2.718	0.01617	25.5953	2.734	0.03565	26.4032	2.728	0.0386	15.6203	2.734	0.02066	27.756	2.732	0.02408	24.2581	2.74	0.01122	32.236	2.73	0.02479	21.8302	2.732	0.01995	22.4941	2.722	0.03117	20.2712	2.716	0.02066	27.4681	2.73	0.07733	11.3211	2.734	0.04533	10.9471	2.732	0.01263	23.675	2.732	0.01617	32.285	2.74	0.01204
2.736	0.02538	23.8274	2.732	0.01806	27.4768	2.728	0.01606	25.5168	2.744	0.03542	26.3498	2.738	0.03849	15.5329	2.744	0.02054	27.6961	2.742	0.02408	24.2209	2.75	0.01122	32.136	2.74	0.02467	21.7372	2.742	0.01983	22.4104	2.732	0.03093	20.1812	2.726	0.02042	27.279	2.74	0.07721	11.2672	2.744	0.04533	10.895	2.742	0.01228	23.0896	2.742	0.01606	32.1333	2.75	0.01192
2.746	0.02526	23.6382	2.742	0.01806	27.4538	2.738	0.01606	25.4202	2.754	0.03542	26.2669	2.748	0.03837	15.3899	2.754	0.02054	27.5974	2.752	0.02397	24.1721	2.76	0.0111	31.9985	2.75	0.02467	21.6012	2.752	0.01972	22.2756	2.742	0.03093	20.0785	2.736	0.02031	26.9967	2.75	0.07709	11.209	2.754	0.04522	10.8585	2.752	0.01192	22.3258	2.752	0.01582	31.8998	2.76	0.01181
2.756	0.02515	23.3292	2.752	0.01806	27.4195	2.748	0.01594	25.2817	2.764	0.0353	26.1437	2.758	0.03825	15.162	2.764	0.02042	27.4506	2.762	0.02385	24.0751	2.77	0.01098	31.8564	2.76	0.02456	21.4069	2.762	0.0196	22.0893	2.752	0.03081	19.9375	2.746	0.02019	26.6437	2.76	0.07697	11.1093	2.764	0.0451	10.8197	2.762	0.01145	21.3823	2.762	0.0157	31.5414	2.77	0.01181
2.766	0.02491	22.9254	2.762	0.01783	27.3739	2.758	0.0157	25.0799	2.774	0.03518	25.9891	2.768	0.03813	14.8602	2.774	0.02031	27.2103	2.772	0.02373	23.9337	2.78	0.01086	31.6826	2.77	0.02444	21.1554	2.772	0.01936	21.8259	2.762	0.03069	19.7772	2.756	0.01995	26.2179	2.77	0.07685	10.9579	2.774	0.04498	10.7477	2.772	0.01098	20.2625	2.772	0.01547	31.078	2.78	0.01157
2.776	0.02467	22.3763	2.772	0.01783	27.3196	2.768	0.01558	24.8077	2.784	0.03506	25.7608	2.778	0.0379	14.5003	2.784	0.02007	26.8901	2.782	0.02361	23.7534	2.79	0.01074	31.4577	2.78	0.0242	20.8421	2.782	0.01912	21.4858	2.772	0.03069	19.6078	2.766	0.0196	25.6961	2.78	0.07674	10.7708	2.784	0.04486	10.657	2.782	0.01063	18.9972	2.782	0.01511	30.5197	2.79	0.01145
2.786	0.02444	21.6807	2.782	0.01783	27.257	2.778	0.01535	24.433	2.794	0.03494	25.4249	2.788	0.03766	14.0329	2.794	0.01983	26.481	2.792	0.02337	23.5177	2.8	0.01063	31.1486	2.79	0.02397	20.4501	2.792	0.01889	21.0575	2.782	0.03058	19.3957	2.776	0.01924	25.0364	2.79	0.0765	10.544	2.794	0.04474	10.4885	2.792	0.01003	17.591	2.792	0.01476	29.7713	2.8	0.01133
2.796	0.0242	20.8371	2.792	0.01771	27.2073	2.788	0.01499	23.9506	2.804	0.03483	24.9893	2.798	0.03731	13.4888	2.804	0.0196	26.0085	2.802	0.02326	23.1789	2.81	0.01039	30.7414	2.8	0.02373	19.9866	2.802	0.01865	20.5724	2.792	0.03034	19.1009	2.786	0.01889	24.2085	2.8	0.07626	10.2573	2.804	0.04451	10.2406	2.802	0.00956	16.1275	2.802	0.0144	28.8703	2.81	0.0111
2.806	0.02385	19.8301	2.802	0.01771	27.1692	2.798	0.01476	23.3712	2.814	0.03459	24.4861	2.808	0.03695	12.8645	2.814	0.01936	25.4324	2.812	0.02302	22.7542	2.82	0.01015	30.2373	2.81	0.02349	19.4089	2.812	0.0183	19.9595	2.802	0.0301	18.7193	2.796	0.01853	23.2026	2.81	0.07591	9.91508	2.814	0.04427	9.95466	2.812	0.00897	14.6192	2.812	0.01393	27.7939	2.82	0.01074
2.816	0.02349	18.6333	2.812	0.01759	27.1173	2.808	0.0144	22.6198	2.824	0.03435	23.8558	2.818	0.0366	12.1109	2.824	0.01901	24.7004	2.822	0.02267	22.239	2.83	0.00992	29.6085	2.82	0.02314	18.6909	2.822	0.01783	19.2194	2.812	0.02999	18.2397	2.806	0.01806	22.0233	2.82	0.07556	9.52353	2.824	0.04403	9.62991	2.822	0.00838	13.0538	2.822	0.01346	26.5376	2.83	0.01051
2.826	0.02302	17.2922	2.822	0.01747	27.0402	2.818	0.01393	21.7118	2.834	0.034	23.0499	2.828	0.03624	11.247	2.834	0.01865	23.7503	2.832	0.02231	21.596	2.84	0.00956	28.8073	2.83	0.02267	17.8019	2.832	0.01747	18.3512	2.822	0.02963	17.6472	2.816	0.01759	20.6989	2.83	0.0752	9.04783	2.834	0.04356	9.22876	2.832	0.00779	11.5029	2.832	0.0131	25.0972	2.84	0.01003
2.836	0.02255	15.8396	2.832	0.01735	26.9075	2.828	0.01358	20.6767	2.844	0.03376	22.0047	2.838	0.03577	10.3362	2.844	0.01818	22.6148	2.842	0.02184	20.8095	2.85	0.00909	27.7919	2.84	0.02231	16.7381	2.842	0.017	17.31	2.832	0.0294	16.9469	2.826	0.01712	19.2705	2.84	0.07473	8.48005	2.844	0.04321	8.71031	2.834	0.00767	11.1957	2.842	0.01263	23.5277	2.85	0.00968
2.846	0.02208	14.3015	2.842	0.01724	26.6988	2.838	0.0131	19.5479	2.854	0.03329	20.7423	2.848	0.0353	9.42758	2.854	0.01783	21.3153	2.852	0.02149	19.8547	2.86	0.00874	26.5519	2.85	0.02184	15.5536	2.852	0.01653	16.1593	2.842	0.02892	16.0902	2.836	0.01665	17.769	2.85	0.07437	7.81924	2.854	0.04274	8.09394	2.836	0.00767	10.8894	2.852	0.01204	21.8258	2.86	0.00921
2.856	0.0216	12.7086	2.852	0.017	26.4286	2.848	0.01263	18.3242	2.864	0.03294	19.2525	2.858	0.03483	8.53713	2.864	0.01735	19.8792	2.862	0.02101	18.7537	2.87	0.00826	25.1075	2.86	0.02137	14.28	2.862	0.01606	14.9599	2.852	0.02857	15.0343	2.846	0.01606	16.2321	2.86	0.0739	7.11149	2.864	0.04238	7.39818	2.846	0.00708	9.37828	2.862	0.01157	20.0324	2.87	0.00885
2.866	0.02101	11.1016	2.862	0.01676	26.0774	2.858	0.01204	17.0494	2.874	0.03247	17.5719	2.868	0.03435	7.71601	2.874	0.01688	18.3997	2.872	0.02054	17.5522	2.88	0.00779	23.4877	2.87	0.0209	12.9547	2.872	0.01558	13.7128	2.862	0.02822	13.8088	2.856	0.01547	14.6982	2.87	0.07331	6.39033	2.874	0.04191	6.65413	2.856	0.00673	7.9204	2.872	0.0111	18.1901	2.88	0.00838
2.876	0.02042	9.47679	2.872	0.01653	25.6492	2.868	0.01145	15.7215	2.884	0.03199	15.7755	2.878	0.03376	7.00304	2.884	0.01641	16.9236	2.882	0.02007	16.2924	2.89	0.0072	21.7219	2.88	0.02042	11.5921	2.882	0.01499	12.4299	2.872	0.02774	12.4847	2.866	0.01488	13.1452	2.88	0.07284	5.70664	2.884	0.04144	5.88329	2.866	0.00649	6.61685	2.882	0.01051	16.3654	2.89	0.00779
2.886	0.01983	7.88113	2.882	0.01617	25.1084	2.878	0.01086	14.3178	2.894	0.03152	13.9174	2.888	0.03329	6.36907	2.894	0.01582	15.4315	2.892	0.0196	15.0131	2.9	0.00673	19.8128	2.89	0.01983	10.1895	2.892	0.0144	11.124	2.882	0.02727	11.1019	2.868	0.01476	12.8334	2.89	0.07225	5.0762	2.894	0.04097	5.09653	2.876	0.00637	5.57111	2.888	0.01027	15.2792	2.9	0.00732
2.894	0.01936	6.68377	2.892	0.01582	24.3835	2.888	0.01027	12.8679	2.904	0.03105	12.0776	2.898	0.0327	5.8056	2.904	0.01523	13.895	2.902	0.01901	13.7231	2.91	0.00614	17.7984	2.9	0.01924	8.76701	2.9	0.01393	10.0708	2.892	0.02668	9.67833	2.87	0.01464	12.5206	2.9	0.07178	4.49897	2.904	0.04038	4.30331	2.886	0.00637	4.8282	2.89	0.01015	14.9173	2.91	0.00673
2.896	0.01924	6.40182	2.902	0.01547	23.4875	2.896	0.0098	11.693	2.914	0.03058	10.2705	2.9	0.03258	5.69831	2.914	0.01464	12.3311	2.912	0.01842	12.3849	2.92	0.00555	15.721	2.91	0.01865	7.35412	2.902	0.01381	9.8074	2.902	0.02621	8.24863	2.88	0.01405	10.9536	2.91	0.07119	3.99228	2.914	0.03978	3.5323	2.896	0.00637	4.37136	2.9	0.00956	13.1214	2.92	0.00614
2.906	0.01877	5.10779	2.912	0.01511	22.4596	2.898	0.00968	11.3992	2.924	0.02999	8.51295	2.91	0.03199	5.19484	2.916	0.01452	12.0198	2.922	0.01783	11.0131	2.93	0.00484	13.5921	2.912	0.01853	7.07754	2.912	0.01322	8.48464	2.912	0.02562	6.85028	2.89	0.01369	9.4422	2.912	0.07107	3.89816	2.924	0.03919	2.78371	2.906	0.00637	4.14736	2.91	0.00909	11.3566	2.922	0.00602
2.916	0.0183	3.96698	2.922	0.01464	21.3366	2.908	0.00921	9.96164	2.934	0.0294	6.8519	2.92	0.03164	4.73925	2.918	0.0144	11.7089	2.924	0.01771	10.7364	2.932	0.00484	13.1621	2.922	0.01806	5.73793	2.922	0.01287	7.21353	2.922	0.02503	5.50072	2.9	0.01346	8.08268	2.914	0.07095	3.80673	2.926	0.03908	2.63751	2.916	0.00637	4.07205	2.92	0.00885	9.70139	2.924	0.0059
2.926	0.01806	3.00447	2.932	0.01417	20.1428	2.918	0.00874	8.62701	2.938	0.02916	6.226	2.93	0.0314	4.33284	2.928	0.01381	10.1719	2.934	0.01724	9.35682	2.942	0.00425	11.0322	2.932	0.01759	4.46463	2.932	0.01263	6.07123	2.924	0.02491	5.24099	2.91	0.01334	6.95527	2.924	0.07036	3.37576	2.936	0.0386	1.94308	2.926	0.00637	4.06828	2.93	0.00874	8.28655	2.934	0.00543
2.936	0.01794	2.27234	2.942	0.01369	18.8717	2.928	0.00862	7.42151	2.94	0.02904	5.9243	2.94	0.03117	4.03036	2.938	0.01346	8.68393	2.944	0.01676	8.02646	2.952	0.0039	8.99988	2.942	0.01735	3.3181	2.942	0.01251	5.1211	2.926	0.02479	4.98538	2.92	0.01322	6.10695	2.934	0.07013	2.99976	2.946	0.03825	1.33615	2.936	0.00637	4.1242	2.94	0.00862	7.22415	2.944	0.00496
2.946	0.01794	1.77615	2.952	0.01322	17.5373	2.938	0.0085	6.47161	2.95	0.02857	4.5526	2.95	0.03117	3.81624	2.948	0.01322	7.36133	2.954	0.01653	6.80567	2.962	0.00366	7.19269	2.952	0.01724	2.40739	2.952	0.01251	4.43251	2.936	0.0242	3.78551	2.93	0.01322	5.56077	2.944	0.06989	2.67737	2.956	0.03801	0.84212	2.946	0.00637	4.17284	2.95	0.00862	6.54433	2.954	0.00472
2.956	0.01783	1.50847	2.962	0.01263	16.1196	2.948	0.00838	5.81821	2.96	0.02822	3.40979	2.96	0.03117	3.67517	2.958	0.0131	6.3233	2.964	0.01641	5.82979	2.972	0.00354	5.76621	2.962	0.01712	1.75779	2.962	0.01251	4.00851	2.946	0.02385	2.74909	2.94	0.01322	5.25946	2.954	0.06965	2.45016	2.966	0.0379	0.47215	2.956	0.00637	4.2268	2.96	0.00862	6.15975	2.964	0.0046
2.966	0.01783	1.40356	2.972	0.01204	14.6062	2.958	0.00838	5.44041	2.97	0.02798	2.51229	2.97	0.03117	3.60048	2.968	0.0131	5.60983	2.974	0.01641	5.15801	2.982	0.00342	4.76138	2.972	0.01712	1.35981	2.972	0.01251	3.7853	2.956	0.02361	1.9418	2.95	0.01322	5.14335	2.964	0.06965	2.30058	2.976	0.03778	0.22112	2.966	0.00637	4.28985	2.97	0.00862	5.99583	2.974	0.00449
2.976	0.01783	1.39874	2.978	0.01169	13.6656	2.968	0.00838	5.24847	2.98	0.02786	1.86955	2.98	0.03117	3.57508	2.978	0.0131	5.15635	2.984	0.01641	4.7587	2.992	0.00342	4.15617	2.982	0.01712	1.17469	2.982	0.01251	3.70457	2.966	0.02349	1.39389	2.96	0.01322	5.15173	2.974	0.06965	2.22001	2.986	0.03778	0.10842	2.976	0.00637	4.32982	2.98	0.00862	5.96053	2.984	0.00449
2.986	0.01783	1.44263	2.98	0.01157	13.3493	2.978	0.00838	5.19106	2.99	0.02786	1.47352	2.99	0.03117	3.58911	2.988	0.0131	4.92899	2.994	0.01641	4.56355	3.002	0.00342	3.87567	2.992	0.01712	1.12367	2.992	0.01251	3.72084	2.976	0.02337	1.06135	2.97	0.01322	5.21984	2.984	0.06965	2.1842	2.996	0.03778	0.08953	2.986	0.00637	4.35991	2.99	0.00862	6.00136	2.994	0.00449
2.996	0.01783	1.50541	2.99	0.01098	11.7839	2.988	0.00838	5.22731	3	0.02774	1.27359	3	0.03117	3.62352	2.998	0.0131	4.84795	3.004	0.01641	4.49066	3.012	0.00342	3.81548	3.002	0.01712	1.14557	3.002	0.01251	3.77593	2.986	0.02337	0.89641	2.98	0.01322	5.29398	2.994	0.06965	2.19172	3.006	0.03778	0.1295	2.996	0.00637	4.38813	3	0.00862	6.07287	3.004	0.00449
3.006	0.01783	1.56541	3	0.01063	10.2487	2.998	0.00838	5.27006	3.01	0.02774	1.19843	3.01	0.03117	3.65679	3.008	0.0131	4.85563	3.014	0.01641	4.50324	3.022	0.00342	3.8658	3.012	0.01712	1.21337	3.012	0.01251	3.81916	2.996	0.02337	0.85534	2.99	0.01322	5.36123	3.004	0.06965	2.20089	3.016	0.03778	0.17794	3.006	0.00637	4.39773	3.01	0.00862	6.13753	3.014	0.00449
3.016	0.01783	1.6149	3.01	0.01039	8.84736	3.008	0.00838	5.31399	3.02	0.02774	1.2125	3.02	0.03117	3.69288	3.018	0.0131	4.90571	3.024	0.01641	4.55998	3.032	0.00342	3.95244	3.022	0.01712	1.29225	3.022	0.01251	3.87327	3.006	0.02337	0.89947	3	0.01322	5.41824	3.014	0.06965	2.22683	3.026	0.03778	0.18683	3.016	0.00661	4.42485	3.02	0.00862	6.19894	3.024	0.00449
3.026	0.01783	1.66016	3.02	0.01027	7.69072	3.018	0.00838	5.3538	3.03	0.02774	1.25392	3.03	0.03117	3.72446	3.028	0.0131	4.9351	3.034	0.01641	4.61441	3.042	0.00342	4.03442	3.032	0.01712	1.35326	3.032	0.01251	3.93002	3.016	0.02337	0.96867	3.01	0.01322	5.45457	3.024	0.06965	2.27092	3.036	0.03778	0.17084	3.026	0.00661	4.46874	3.03	0.00862	6.23769	3.034	0.00449
3.036	0.01783	1.68845	3.03	0.01015	6.84549	3.028	0.00838	5.39777	3.04	0.02774	1.30549	3.04	0.03117	3.73916	3.038	0.0131	4.98334	3.044	0.01641	4.6815	3.052	0.00342	4.09018	3.042	0.01712	1.38845	3.042	0.01251	3.95733	3.026	0.02337	1.03705	3.02	0.01322	5.47079	3.034	0.06965	2.28667	3.046	0.03778	0.19377	3.036	0.00673	4.51768	3.04	0.00862	6.24502	3.044	0.00449
3.046	0.01783	1.70507	3.04	0.01015	6.30463	3.038	0.00838	5.4281	3.05	0.02774	1.35581	3.05	0.03117	3.73058	3.048	0.0131	5.06203	3.054	0.01641	4.73577	3.062	0.00342	4.13709	3.052	0.01712	1.39939	3.052	0.01251	3.96587	3.036	0.02337	1.08862	3.03	0.01322	5.48024	3.044	0.06965	2.29298	3.056	0.03778	0.22586	3.046	0.00673	4.5638	3.05	0.00885	6.24926	3.054	0.00449
3.056	0.01806	1.72697	3.05	0.01015	6.00654	3.048	0.00838	5.44464	3.06	0.02774	1.3915	3.06	0.03117	3.73755	3.058	0.0131	5.08703	3.064	0.01641	4.76642	3.072	0.00342	4.17397	3.062	0.01712	1.39445	3.062	0.01251	3.98272	3.046	0.02337	1.14251	3.04	0.01322	5.51645	3.054	0.06965	2.3259	3.066	0.03778	0.25055	3.056	0.00685	4.62294	3.06	0.00885	6.26019	3.064	0.00449
3.066	0.01806	1.74892	3.06	0.01015	5.89952	3.058	0.00862	5.46874	3.07	0.02774	1.40965	3.07	0.03117	3.74993	3.068	0.0131	5.09154	3.074	0.01641	4.79279	3.082	0.00342	4.20516	3.072	0.01712	1.41788	3.072	0.01251	4.01705	3.056	0.02337	1.1869	3.05	0.01346	5.54964	3.064	0.06965	2.35462	3.076	0.03778	0.25474	3.066	0.00697	4.68912	3.07	0.00885	6.30047	3.074	0.00449
3.076	0.01806	1.77651	3.07	0.01015	5.89638	3.068	0.00862	5.50879	3.08	0.02774	1.42442	3.08	0.0314	3.75135	3.078	0.0131	5.10608	3.084	0.01641	4.81614	3.092	0.00366	4.2405	3.082	0.01712	1.46487	3.082	0.01275	4.06262	3.066	0.02337	1.20325	3.06	0.01346	5.57926	3.074	0.06965	2.34392	3.086	0.03778	0.24773	3.076	0.00708	4.77353	3.08	0.00897	6.3696	3.084	0.00449
3.086	0.01818	1.79708	3.08	0.01015	5.93671	3.078	0.00862	5.56643	3.09	0.02774	1.41333	3.09	0.0314	3.77125	3.088	0.0131	5.11971	3.094	0.01641	4.81865	3.102	0.00366	4.26602	3.092	0.01735	1.47662	3.092	0.01275	4.0948	3.076	0.02337	1.2587	3.07	0.01358	5.62711	3.084	0.06965	2.35282	3.096	0.03801	0.24867	3.086	0.00732	4.93824	3.09	0.00897	6.41839	3.094	0.00472
3.096	0.01818	1.82823	3.09	0.01015	5.988	3.088	0.00874	5.62016	3.1	0.02798	1.4131	3.1	0.0314	3.78967	3.098	0.01334	5.13402	3.104	0.01665	4.82292	3.112	0.00366	4.31473	3.102	0.01735	1.47745	3.102	0.01287	4.1274	3.086	0.02337	1.31175	3.08	0.01358	5.68511	3.094	0.06989	2.37112	3.106	0.03801	0.26137	3.096	0.00756	5.15807	3.1	0.00909	6.45342	3.104	0.00472
3.106	0.0183	1.87859	3.1	0.01015	6.05525	3.098	0.00874	5.64955	3.11	0.02798	1.43293	3.11	0.03152	3.80386	3.108	0.01334	5.15628	3.114	0.01665	4.84091	3.122	0.00378	4.36144	3.112	0.01747	1.51099	3.112	0.01287	4.15558	3.096	0.02361	1.34867	3.09	0.01369	5.7518	3.104	0.06989	2.38785	3.116	0.03801	0.28217	3.106	0.00791	5.453	3.11	0.00909	6.5218	3.114	0.00472
3.116	0.01842	1.95089	3.11	0.01015	6.11317	3.108	0.00885	5.66605	3.12	0.02798	1.46851	3.12	0.03152	3.82737	3.118	0.01346	5.18974	3.124	0.01665	4.87959	3.132	0.00378	4.38616	3.122	0.01747	1.56534	3.122	0.01299	4.19378	3.106	0.02361	1.33444	3.1	0.01381	5.83703	3.114	0.07001	2.40349	3.126	0.03813	0.29855	3.116	0.00826	5.86897	3.12	0.00933	6.61855	3.124	0.00484
3.126	0.01853	2.05372	3.12	0.01015	6.14287	3.118	0.00897	5.70135	3.13	0.02798	1.50938	3.13	0.03176	3.85535	3.128	0.01346	5.24139	3.134	0.01676	4.91948	3.142	0.0039	4.4268	3.132	0.01759	1.62017	3.132	0.0131	4.28619	3.116	0.02373	1.34256	3.11	0.01405	5.9642	3.124	0.07001	2.4125	3.136	0.03813	0.32015	3.126	0.00862	6.40359	3.13	0.00944	6.76652	3.134	0.00484
3.136	0.01865	2.19306	3.13	0.01015	6.18006	3.128	0.00909	5.77663	3.14	0.0281	1.55809	3.14	0.03188	3.91609	3.138	0.01358	5.29049	3.144	0.01688	4.98081	3.152	0.00401	4.50337	3.142	0.01771	1.70371	3.142	0.01322	4.39481	3.126	0.02373	1.36231	3.12	0.01417	6.157	3.134	0.07013	2.42026	3.146	0.03825	0.34973	3.136	0.00897	7.06323	3.14	0.00968	6.9933	3.144	0.00484
3.146	0.01889	2.38214	3.14	0.01015	6.19977	3.138	0.00921	5.92213	3.15	0.0281	1.57898	3.15	0.03199	3.98165	3.148	0.01369	5.3796	3.154	0.017	5.07572	3.162	0.00413	4.61909	3.152	0.01783	1.8219	3.152	0.01334	4.54392	3.136	0.02373	1.39863	3.13	0.0144	6.38753	3.144	0.07024	2.44663	3.156	0.03837	0.37893	3.146	0.00944	7.85602	3.15	0.00992	7.29939	3.154	0.00496
3.156	0.01912	2.61852	3.15	0.01039	6.21168	3.148	0.00944	6.14546	3.16	0.02822	1.57803	3.16	0.03223	4.0677	3.158	0.01381	5.47706	3.164	0.01712	5.19689	3.172	0.00425	4.81659	3.162	0.01806	1.97967	3.162	0.01369	4.73472	3.146	0.02385	1.44558	3.14	0.01464	6.66137	3.154	0.07036	2.49334	3.166	0.03849	0.40679	3.156	0.00992	8.78871	3.16	0.01027	7.71681	3.164	0.00519
3.166	0.01948	2.91818	3.16	0.01039	6.21823	3.158	0.00968	6.43689	3.17	0.02833	1.61032	3.17	0.03258	4.17954	3.168	0.01393	5.60305	3.174	0.01735	5.36284	3.182	0.00437	5.06531	3.172	0.01842	2.1854	3.172	0.01393	5.01256	3.156	0.02397	1.50428	3.15	0.01499	7.04376	3.164	0.0706	2.54758	3.176	0.0386	0.45675	3.166	0.01051	9.90683	3.17	0.01063	8.27761	3.174	0.00531
3.176	0.01972	3.31703	3.17	0.01039	6.24875	3.168	0.01003	6.79796	3.18	0.02845	1.64912	3.18	0.03294	4.33903	3.178	0.01417	5.78209	3.184	0.01759	5.57861	3.192	0.0046	5.37077	3.182	0.01865	2.45042	3.182	0.01428	5.38675	3.166	0.02408	1.59002	3.16	0.01535	7.55045	3.174	0.07083	2.60624	3.186	0.03884	0.53344	3.176	0.01098	11.2255	3.18	0.01098	9.00018	3.184	0.00555
3.186	0.02019	3.82943	3.18	0.01051	6.30169	3.178	0.01039	7.25943	3.19	0.02869	1.7427	3.19	0.03329	4.55233	3.188	0.01452	6.05048	3.194	0.01783	5.85511	3.202	0.00496	5.78095	3.192	0.01901	2.81321	3.192	0.01464	5.87016	3.176	0.02432	1.73795	3.17	0.0157	8.19789	3.184	0.07107	2.71075	3.196	0.03908	0.64246	3.186	0.01169	12.6933	3.19	0.01145	9.9284	3.194	0.00578
3.196	0.02054	4.48629	3.19	0.01051	6.32963	3.188	0.01074	7.84288	3.2	0.02892	1.9063	3.2	0.03365	4.79058	3.198	0.01488	6.42205	3.204	0.01818	6.24373	3.212	0.00519	6.32843	3.202	0.01936	3.31637	3.202	0.01499	6.47031	3.186	0.02456	1.94553	3.18	0.01617	9.00761	3.194	0.07131	2.85939	3.206	0.03943	0.7927	3.196	0.01216	14.2897	3.2	0.01181	11.0326	3.204	0.00602
3.206	0.02101	5.31297	3.2	0.01063	6.37717	3.198	0.01122	8.55123	3.21	0.02916	2.13915	3.21	0.03412	5.07806	3.208	0.01523	6.91652	3.214	0.01853	6.76632	3.222	0.00555	7.04429	3.212	0.01983	3.94924	3.212	0.01547	7.21514	3.196	0.02479	2.20549	3.19	0.01676	9.99465	3.204	0.07166	3.04098	3.216	0.03978	0.99538	3.206	0.01275	16.0333	3.21	0.01228	12.2872	3.214	0.00637
3.216	0.02149	6.30135	3.21	0.01074	6.45491	3.208	0.01169	9.39825	3.22	0.02951	2.44959	3.22	0.03471	5.46315	3.218	0.01558	7.55417	3.224	0.01901	7.42016	3.232	0.00602	7.96777	3.222	0.02031	4.73741	3.222	0.01594	8.09978	3.206	0.02503	2.52906	3.2	0.01724	11.1634	3.214	0.07213	3.25177	3.226	0.04014	1.25766	3.208	0.01287	16.3948	3.22	0.01287	13.7151	3.224	0.00673
3.226	0.02208	7.43612	3.22	0.01086	6.58247	3.218	0.01216	10.3743	3.23	0.02987	2.85518	3.23	0.03518	5.95334	3.228	0.01606	8.34943	3.234	0.01948	8.20347	3.242	0.00649	9.10094	3.232	0.02078	5.68679	3.232	0.01653	9.11896	3.216	0.02538	2.94875	3.21	0.01771	12.4615	3.224	0.07249	3.50111	3.236	0.04061	1.59968	3.21	0.01299	16.7604	3.23	0.01334	15.3036	3.234	0.0072
3.236	0.02255	8.70735	3.23	0.0111	6.75591	3.228	0.01263	11.4617	3.24	0.03022	3.37742	3.24	0.03577	6.57437	3.238	0.01653	9.30766	3.244	0.01995	9.12777	3.252	0.00697	10.3948	3.242	0.02125	6.76428	3.242	0.017	10.2887	3.226	0.02585	3.48146	3.22	0.01818	13.8551	3.234	0.07296	3.81692	3.246	0.04108	2.0412	3.22	0.01346	18.6378	3.24	0.01381	16.9844	3.244	0.00767
3.246	0.02314	10.1195	3.24	0.01133	6.97485	3.238	0.01322	12.67	3.25	0.03069	4.03369	3.25	0.03636	7.35314	3.248	0.01712	10.4272	3.254	0.02054	10.1853	3.262	0.00744	11.8728	3.252	0.02172	7.95748	3.252	0.01759	11.5681	3.236	0.02621	4.14321	3.23	0.01877	15.34	3.244	0.07343	4.1999	3.256	0.04167	2.57391	3.23	0.01381	20.5035	3.25	0.01428	18.7035	3.254	0.00815
3.256	0.02361	11.6623	3.25	0.01157	7.28521	3.248	0.01369	14.0086	3.26	0.03105	4.84615	3.26	0.03683	8.26447	3.258	0.01759	11.7282	3.264	0.02101	11.3849	3.272	0.00791	13.5093	3.262	0.02219	9.21382	3.262	0.01818	12.9369	3.246	0.0268	4.98071	3.24	0.01936	16.9625	3.254	0.0739	4.67198	3.266	0.04215	3.22108	3.24	0.01405	22.2123	3.26	0.01476	20.4585	3.264	0.00862
3.266	0.02408	13.2683	3.26	0.01192	7.70878	3.258	0.01417	15.3847	3.27	0.03152	5.80192	3.27	0.03731	9.25911	3.268	0.01818	13.2058	3.274	0.02149	12.6646	3.282	0.00838	15.2787	3.272	0.02267	10.5292	3.272	0.01865	14.3857	3.256	0.02727	6.01157	3.248	0.01983	18.3709	3.264	0.07449	5.21049	3.276	0.04274	3.98397	3.25	0.01417	23.62	3.27	0.01535	22.2894	3.274	0.00921
3.276	0.02456	14.9259	3.27	0.01228	8.26402	3.268	0.01464	16.7522	3.28	0.03199	6.90754	3.28	0.03778	10.291	3.278	0.01865	14.8472	3.284	0.02196	13.9681	3.292	0.00897	17.1405	3.282	0.02326	11.9162	3.282	0.01912	15.838	3.266	0.02786	7.20602	3.25	0.01995	18.7357	3.274	0.07497	5.83321	3.286	0.04333	4.79032	3.26	0.01417	24.6374	3.272	0.01547	22.6686	3.284	0.0098
3.278	0.02467	15.2712	3.28	0.01263	8.9639	3.274	0.01511	17.5841	3.29	0.03258	8.20929	3.282	0.03778	10.497	3.288	0.01912	16.5872	3.294	0.02243	15.2843	3.302	0.00944	19.0613	3.292	0.02373	13.3993	3.284	0.01924	16.1238	3.276	0.02833	8.55617	3.26	0.02042	20.6172	3.284	0.07556	6.54579	3.296	0.0438	5.65694	3.27	0.01417	25.3032	3.282	0.01606	24.6347	3.294	0.01027
3.288	0.02515	17.0639	3.29	0.0131	9.80003	3.276	0.01511	17.8639	3.3	0.03306	9.73421	3.292	0.03825	11.5315	3.298	0.0196	18.3336	3.304	0.0229	16.6395	3.312	0.01003	21.0206	3.294	0.02385	13.7048	3.294	0.01972	17.5183	3.286	0.02892	10.0189	3.27	0.02078	22.5463	3.294	0.07615	7.3229	3.306	0.04427	6.56369	3.28	0.01417	25.6473	3.292	0.01641	26.696	3.304	0.01086
3.298	0.02562	18.9758	3.3	0.01358	10.7774	3.286	0.0157	19.3204	3.31	0.03365	11.4946	3.302	0.0386	12.6166	3.3	0.01972	18.6782	3.306	0.02302	16.917	3.314	0.01003	21.4196	3.296	0.02397	14.0127	3.304	0.01995	18.8887	3.296	0.0294	11.6139	3.28	0.02101	24.3748	3.296	0.07626	7.48768	3.308	0.04439	6.74759	3.29	0.01417	25.7589	3.302	0.01665	28.6558	3.31	0.0111
3.308	0.02574	20.8892	3.31	0.01405	11.8931	3.296	0.01594	20.8365	3.32	0.03412	13.4765	3.312	0.03884	13.7008	3.302	0.01972	19.0198	3.308	0.02314	17.1951	3.324	0.01063	23.4601	3.306	0.02456	15.5933	3.314	0.02019	20.1796	3.306	0.02987	13.2744	3.29	0.02113	25.9388	3.298	0.07638	7.65623	3.31	0.04451	6.93099	3.3	0.01417	25.732	3.312	0.01676	30.3516	3.312	0.01122
3.318	0.02585	22.5651	3.32	0.01464	13.1676	3.306	0.01617	22.2691	3.324	0.03435	14.3112	3.322	0.03884	14.671	3.312	0.02019	20.6958	3.318	0.02373	18.6067	3.334	0.01098	25.5471	3.316	0.02491	17.2718	3.324	0.02031	21.2775	3.308	0.02999	13.5984	3.3	0.02125	27.1209	3.308	0.07685	8.52379	3.32	0.04498	7.84087	3.31	0.01417	25.6556	3.322	0.01676	31.6405	3.322	0.01157
3.328	0.02597	23.8256	3.33	0.01511	14.5558	3.316	0.01629	23.4881	3.326	0.03447	14.7368	3.332	0.03896	15.4376	3.322	0.02054	22.3704	3.328	0.02397	20.0657	3.344	0.01122	27.5498	3.326	0.02503	18.9233	3.334	0.02042	22.1178	3.31	0.0301	13.9183	3.31	0.02125	27.8845	3.318	0.07721	9.39378	3.33	0.04533	8.75212	3.32	0.01417	25.6065	3.332	0.01676	32.4813	3.332	0.01192
3.338	0.02597	24.6399	3.34	0.0157	16.03	3.326	0.01629	24.42	3.336	0.03494	16.963	3.342	0.03896	15.9474	3.332	0.02078	23.9759	3.338	0.0242	21.4633	3.354	0.01133	29.3117	3.336	0.02515	20.3285	3.344	0.02042	22.6619	3.32	0.03046	15.4752	3.32	0.02125	28.2866	3.328	0.07733	10.1783	3.34	0.04557	9.61322	3.33	0.01417	25.5625	3.342	0.01676	32.9462	3.342	0.01216
3.348	0.02597	25.0712	3.35	0.01617	17.5936	3.336	0.01641	25.0376	3.346	0.0353	19.2885	3.352	0.03896	16.211	3.342	0.0209	25.4144	3.348	0.02432	22.6658	3.364	0.01145	30.68	3.346	0.02526	21.3761	3.354	0.02042	22.9448	3.33	0.03069	16.9355	3.33	0.02125	28.4212	3.338	0.07744	10.801	3.35	0.04569	10.3393	3.34	0.01417	25.4837	3.352	0.01676	33.1632	3.352	0.01216
3.358	0.02597	25.2088	3.36	0.01665	19.1608	3.346	0.01641	25.3875	3.356	0.03553	21.5256	3.362	0.03896	16.2762	3.352	0.0209	26.555	3.358	0.02444	23.5813	3.374	0.01145	31.61	3.356	0.02526	22.045	3.364	0.02042	23.0517	3.34	0.03093	18.2577	3.34	0.02125	28.372	3.348	0.07756	11.2404	3.36	0.04569	10.875	3.35	0.01417	25.408	3.362	0.01676	33.2097	3.362	0.01228
3.368	0.02597	25.1551	3.366	0.01688	20.0823	3.356	0.01641	25.5219	3.366	0.03565	23.4564	3.372	0.03896	16.2344	3.362	0.02101	27.3593	3.368	0.02444	24.1982	3.384	0.01145	32.1361	3.366	0.02526	22.3849	3.374	0.02042	23.0311	3.35	0.03105	19.3814	3.35	0.02125	28.2742	3.358	0.07756	11.5221	3.37	0.04569	11.2138	3.36	0.01417	25.3481	3.372	0.01676	33.1655	3.372	0.01228
3.378	0.02597	25.02	3.368	0.017	20.3833	3.366	0.01641	25.5335	3.376	0.03565	24.9199	3.382	0.03896	16.1431	3.372	0.02101	27.8529	3.378	0.02444	24.5327	3.394	0.01145	32.3808	3.376	0.02526	22.4884	3.384	0.02042	22.9688	3.36	0.03117	20.2058	3.36	0.02125	28.1823	3.368	0.07756	11.6445	3.38	0.04569	11.3608	3.37	0.01393	25.3115	3.382	0.01676	33.0946	3.382	0.01228
3.388	0.02597	24.878	3.378	0.01735	21.838	3.376	0.01641	25.5036	3.386	0.03565	25.8789	3.392	0.03896	16.0373	3.382	0.02101	28.105	3.388	0.02444	24.6664	3.404	0.01145	32.4162	3.386	0.02526	22.4616	3.394	0.02042	22.9007	3.37	0.03117	20.7147	3.37	0.02125	28.0879	3.378	0.07756	11.6541	3.39	0.04569	11.3599	3.38	0.01393	25.2795	3.392	0.01676	33.0069	3.392	0.01228
3.398	0.02597	24.7465	3.388	0.01759	23.251	3.386	0.01641	25.4516	3.396	0.03565	26.3649	3.402	0.03896	15.928	3.392	0.02101	28.1836	3.398	0.02444	24.6759	3.414	0.01145	32.3549	3.396	0.02526	22.3832	3.404	0.02042	22.8362	3.38	0.03117	20.9574	3.38	0.02125	28.014	3.388	0.07756	11.61	3.4	0.04569	11.3008	3.39	0.01393	25.2295	3.402	0.01676	32.9226	3.402	0.01228
3.408	0.02597	24.6414	3.398	0.01783	24.5349	3.396	0.01641	25.3677	3.406	0.03565	26.5473	3.412	0.03896	15.8535	3.402	0.02101	28.1618	3.408	0.02444	24.6169	3.424	0.01145	32.2567	3.406	0.02526	22.2771	3.414	0.02042	22.7833	3.39	0.03117	21.0117	3.39	0.02125	27.9534	3.398	0.07756	11.5454	3.41	0.04569	11.2263	3.4	0.01381	25.1444	3.412	0.01676	32.8561	3.412	0.01228
3.418	0.02597	24.5268	3.408	0.01794	25.6383	3.406	0.01641	25.293	3.416	0.03565	26.5411	3.422	0.03896	15.8	3.412	0.02101	28.0952	3.418	0.02444	24.5405	3.434	0.01145	32.146	3.416	0.02526	22.1746	3.424	0.02042	22.7357	3.4	0.03117	20.9539	3.4	0.02125	27.9007	3.408	0.07756	11.4817	3.42	0.04569	11.1669	3.41	0.01381	25.0592	3.422	0.01676	32.8149	3.422	0.01228
3.428	0.02597	24.4154	3.418	0.01794	26.4713	3.416	0.01641	25.2327	3.426	0.03565	26.4404	3.432	0.03896	15.7579	3.422	0.02101	28.0306	3.428	0.02444	24.4603	3.444	0.01145	32.0536	3.426	0.02526	22.0859	3.434	0.02042	22.7008	3.41	0.03117	20.8282	3.41	0.02101	27.8499	3.418	0.07756	11.428	3.43	0.04569	11.1079	3.42	0.01369	24.9642	3.432	0.01653	32.7719	3.432	0.01228
3.438	0.02574	24.3491	3.428	0.01806	27.05	3.426	0.01617	25.1736	3.436	0.03565	26.3328	3.442	0.03896	15.7108	3.432	0.02101	27.9728	3.438	0.02444	24.3876	3.454	0.01145	31.9932	3.436	0.02526	22.0131	3.444	0.02019	22.6683	3.42	0.03117	20.6748	3.42	0.02101	27.7864	3.428	0.07756	11.357	3.44	0.04569	11.0531	3.43	0.01358	24.8581	3.442	0.01653	32.7039	3.442	0.01228
3.448	0.02574	24.2903	3.438	0.01806	27.3786	3.436	0.01617	25.1197	3.446	0.03565	26.2231	3.452	0.03872	15.6418	3.442	0.02101	27.9272	3.448	0.02444	24.3287	3.464	0.01145	31.955	3.446	0.02526	21.9666	3.454	0.02019	22.6302	3.43	0.03117	20.5013	3.43	0.02101	27.7044	3.438	0.07756	11.3122	3.45	0.04569	10.9931	3.44	0.01346	24.7108	3.452	0.01653	32.6285	3.452	0.01228
3.458	0.02574	24.2099	3.448	0.01806	27.522	3.446	0.01617	25.0843	3.456	0.03565	26.1261	3.462	0.03872	15.5653	3.452	0.02101	27.8724	3.458	0.02444	24.277	3.474	0.01145	31.9112	3.456	0.02503	21.9362	3.464	0.02019	22.5581	3.44	0.03117	20.3515	3.44	0.0209	27.6325	3.448	0.07756	11.261	3.46	0.04569	10.9525	3.45	0.01334	24.5097	3.462	0.01641	32.5565	3.462	0.01228
3.468	0.02562	24.1075	3.458	0.01806	27.5573	3.456	0.01617	25.0536	3.466	0.03565	26.0441	3.472	0.03872	15.4907	3.462	0.02078	27.8221	3.468	0.0242	24.25	3.484	0.01122	31.863	3.466	0.02503	21.8821	3.474	0.02007	22.483	3.45	0.03117	20.2351	3.45	0.0209	27.5408	3.458	0.07756	11.2202	3.47	0.04569	10.9169	3.46	0.0131	24.2538	3.472	0.01641	32.5196	3.472	0.01228
3.478	0.02562	24.0055	3.468	0.01806	27.5474	3.466	0.01606	25.0162	3.476	0.03565	25.9754	3.482	0.0386	15.3947	3.472	0.02078	27.7813	3.478	0.0242	24.2242	3.494	0.01122	31.8068	3.476	0.02503	21.8003	3.484	0.02007	22.4261	3.46	0.03117	20.1454	3.46	0.02078	27.4277	3.468	0.07756	11.1775	3.48	0.04545	10.8724	3.47	0.01287	23.8979	3.482	0.01629	32.456	3.482	0.01204
3.488	0.02562	23.9083	3.478	0.01806	27.5025	3.476	0.01606	24.973	3.486	0.03565	25.9221	3.492	0.0386	15.3164	3.482	0.02078	27.7367	3.488	0.0242	24.1886	3.504	0.01122	31.7278	3.486	0.02491	21.7099	3.494	0.01995	22.3707	3.47	0.03117	20.0552	3.47	0.02066	27.3061	3.478	0.07733	11.1418	3.49	0.04545	10.8327	3.48	0.01263	23.4559	3.492	0.01617	32.3359	3.492	0.01204
3.498	0.0255	23.7831	3.488	0.01806	27.4486	3.486	0.01594	24.9211	3.496	0.03565	25.8731	3.502	0.03849	15.2449	3.492	0.02066	27.6763	3.498	0.0242	24.1595	3.514	0.0111	31.6391	3.496	0.02491	21.6109	3.504	0.01983	22.3097	3.48	0.03117	19.9563	3.48	0.02054	27.124	3.488	0.07733	11.1037	3.5	0.04545	10.8063	3.49	0.01228	22.8653	3.502	0.01606	32.1391	3.502	0.01204
3.508	0.02538	23.5973	3.498	0.01806	27.3888	3.496	0.01582	24.86	3.506	0.03542	25.8099	3.512	0.03837	15.1278	3.502	0.02066	27.6091	3.508	0.02408	24.1356	3.524	0.01098	31.5579	3.506	0.02479	21.5092	3.514	0.01972	22.1918	3.49	0.03093	19.873	3.49	0.02031	26.8541	3.498	0.07721	11.0432	3.51	0.04533	10.7729	3.5	0.01192	22.1073	3.512	0.01594	31.8792	3.512	0.01192
3.518	0.02515	23.3106	3.508	0.01806	27.3481	3.506	0.0157	24.7465	3.516	0.03542	25.7494	3.522	0.03825	14.9233	3.512	0.02054	27.5307	3.518	0.02397	24.094	3.534	0.01098	31.4724	3.516	0.02467	21.3742	3.524	0.0196	21.9676	3.5	0.03093	19.7925	3.5	0.02019	26.5088	3.508	0.07721	10.9643	3.52	0.04533	10.7378	3.51	0.01145	21.1656	3.522	0.0157	31.5162	3.522	0.01192
3.528	0.02503	22.901	3.518	0.01806	27.3106	3.516	0.01558	24.5419	3.526	0.0353	25.6583	3.532	0.03801	14.636	3.522	0.02054	27.4266	3.528	0.02397	24.0396	3.544	0.01086	31.3475	3.526	0.02456	21.2176	3.534	0.01936	21.6966	3.51	0.03081	19.6922	3.51	0.01995	26.0971	3.518	0.07709	10.9062	3.53	0.04522	10.6889	3.52	0.01098	20.0376	3.532	0.01547	31.06	3.532	0.01181
3.538	0.02479	22.3505	3.528	0.01806	27.2728	3.526	0.01535	24.2433	3.536	0.0353	25.5579	3.542	0.0379	14.2643	3.532	0.02031	27.2901	3.538	0.02385	23.9208	3.554	0.01074	31.0955	3.536	0.02444	20.9959	3.544	0.01924	21.3952	3.52	0.03081	19.5811	3.52	0.01972	25.603	3.528	0.07697	10.8262	3.54	0.0451	10.6228	3.53	0.01051	18.7797	3.542	0.01511	30.4947	3.542	0.01169
3.548	0.02456	21.642	3.538	0.01783	27.2519	3.536	0.01523	23.8556	3.546	0.03518	25.4514	3.552	0.03766	13.8078	3.542	0.02031	27.0873	3.548	0.02361	23.6859	3.564	0.01051	30.7548	3.546	0.02432	20.6741	3.554	0.01901	21.0075	3.53	0.03069	19.4612	3.53	0.01936	25.0029	3.538	0.07685	10.6909	3.55	0.04498	10.5004	3.54	0.01003	17.4367	3.552	0.01476	29.7742	3.552	0.01157
3.558	0.0242	20.7523	3.548	0.01783	27.2239	3.546	0.01488	23.3676	3.556	0.03506	25.2544	3.562	0.03731	13.2427	3.552	0.02007	26.8138	3.558	0.02349	23.4029	3.574	0.01039	30.3613	3.556	0.02408	20.2764	3.564	0.01865	20.5034	3.54	0.03058	19.3122	3.54	0.01901	24.2381	3.548	0.07674	10.4909	3.56	0.04474	10.3346	3.55	0.00956	16.0399	3.562	0.0144	28.86	3.562	0.01145
3.568	0.02385	19.6732	3.558	0.01783	27.191	3.556	0.01452	22.7786	3.566	0.03494	24.9402	3.572	0.03695	12.5871	3.562	0.01983	26.4114	3.568	0.02326	23.0851	3.584	0.01015	29.8582	3.566	0.02385	19.7734	3.574	0.0183	19.8674	3.55	0.03046	19.0926	3.55	0.01853	23.2547	3.558	0.0765	10.2982	3.57	0.04463	10.1105	3.56	0.00897	14.5687	3.572	0.01393	27.7299	3.572	0.01122
3.578	0.02349	18.4503	3.568	0.01771	27.1582	3.566	0.01428	22.0475	3.576	0.03483	24.5042	3.582	0.0366	11.8245	3.572	0.0196	25.9131	3.578	0.02302	22.6952	3.594	0.0098	29.238	3.576	0.02349	19.166	3.584	0.01783	19.0983	3.56	0.03034	18.784	3.56	0.01818	22.0938	3.568	0.07626	10.0207	3.58	0.04427	9.82855	3.57	0.0085	13.0232	3.582	0.01358	26.4004	3.582	0.01098
3.588	0.02302	17.0922	3.578	0.01771	27.1091	3.576	0.01381	21.1761	3.586	0.03459	23.9853	3.592	0.03624	10.9943	3.582	0.01936	25.2858	3.588	0.02267	22.2054	3.604	0.00944	28.4761	3.586	0.02314	18.4103	3.594	0.01747	18.1831	3.57	0.0301	18.3977	3.57	0.01771	20.7884	3.578	0.07591	9.66221	3.59	0.04403	9.49852	3.58	0.00779	11.4632	3.592	0.0131	24.9169	3.592	0.01074
3.598	0.02267	15.6351	3.588	0.01759	27.0461	3.586	0.01346	20.1559	3.596	0.03435	23.3353	3.602	0.03577	10.1037	3.592	0.01901	24.5171	3.598	0.02231	21.5893	3.614	0.00909	27.4872	3.596	0.02278	17.5041	3.604	0.017	17.1568	3.58	0.02987	17.9036	3.58	0.01724	19.3444	3.588	0.07556	9.23158	3.6	0.04368	9.09807	3.582	0.00767	11.1535	3.602	0.01263	23.2955	3.602	0.01039
3.608	0.02219	14.104	3.598	0.01747	26.9785	3.596	0.01299	19.0582	3.606	0.034	22.5261	3.612	0.0353	9.20237	3.602	0.01865	23.5618	3.608	0.02196	20.8121	3.624	0.00874	26.268	3.606	0.02231	16.4355	3.614	0.01665	16.0492	3.59	0.02963	17.2899	3.59	0.01665	17.8385	3.598	0.0752	8.72823	3.61	0.04333	8.60259	3.584	0.00767	10.8452	3.612	0.01204	21.5919	3.612	0.01003
3.618	0.0216	12.5233	3.608	0.01735	26.8162	3.606	0.01251	17.8748	3.616	0.03365	21.4965	3.622	0.03483	8.32827	3.612	0.01818	22.4212	3.618	0.0216	19.8572	3.634	0.00826	24.8581	3.616	0.02196	15.2389	3.624	0.01617	14.871	3.6	0.02928	16.5693	3.6	0.01617	16.3493	3.608	0.07473	8.14755	3.62	0.04285	8.00499	3.594	0.00708	9.3249	3.622	0.01157	19.8392	3.622	0.00968
3.628	0.02113	10.9321	3.618	0.01724	26.5967	3.616	0.01204	16.6212	3.626	0.03329	20.2339	3.632	0.03435	7.52047	3.622	0.01783	21.116	3.628	0.02113	18.7593	3.644	0.00779	23.2743	3.626	0.02149	13.9955	3.634	0.01558	13.6523	3.61	0.02892	15.7069	3.61	0.01558	14.8526	3.618	0.07437	7.51445	3.63	0.0425	7.32642	3.604	0.00673	7.86429	3.632	0.0111	18.0753	3.632	0.00921
3.638	0.02054	9.3488	3.628	0.017	26.3225	3.626	0.01145	15.3122	3.636	0.03294	18.7767	3.642	0.03388	6.80213	3.632	0.01735	19.7113	3.638	0.02066	17.5719	3.654	0.0072	21.5435	3.636	0.0209	12.7058	3.644	0.01511	12.4087	3.62	0.02857	14.6942	3.62	0.01499	13.3362	3.628	0.0739	6.84756	3.64	0.04203	6.5852	3.614	0.00649	6.54655	3.642	0.01051	16.288	3.642	0.00885
3.648	0.01983	7.80531	3.638	0.01676	25.9823	3.636	0.01086	13.932	3.646	0.03247	17.1463	3.652	0.03329	6.18654	3.642	0.01688	18.2816	3.648	0.02019	16.3382	3.664	0.00673	19.686	3.646	0.02042	11.3659	3.654	0.01452	11.1518	3.63	0.02822	13.5299	3.626	0.01476	12.4334	3.638	0.07331	6.19095	3.65	0.04156	5.81165	3.624	0.00649	5.50269	3.646	0.01027	15.5653	3.652	0.00838
3.658	0.01924	6.34951	3.648	0.01653	25.549	3.646	0.01027	12.4959	3.656	0.03199	15.4039	3.662	0.0327	5.66085	3.652	0.01641	16.8182	3.658	0.01972	15.0737	3.674	0.00614	17.7356	3.656	0.01995	9.99278	3.664	0.01393	9.84329	3.64	0.02774	12.2269	3.628	0.01464	12.1311	3.648	0.07284	5.55451	3.66	0.04108	5.03865	3.634	0.00637	4.76389	3.648	0.01015	15.202	3.662	0.00779
3.66	0.01912	6.07246	3.658	0.01617	24.9694	3.652	0.00992	11.6263	3.666	0.03152	13.6043	3.664	0.03258	5.56272	3.662	0.01582	15.3407	3.668	0.01912	13.777	3.684	0.00555	15.7048	3.666	0.01936	8.59944	3.666	0.01381	9.57545	3.65	0.02727	10.8598	3.638	0.01405	10.6176	3.658	0.07225	4.93606	3.67	0.04049	4.27372	3.644	0.00637	4.31697	3.658	0.00968	13.3939	3.672	0.00732
3.67	0.01865	4.76781	3.668	0.01582	24.2453	3.654	0.00968	11.3383	3.676	0.03105	11.7891	3.674	0.03199	5.1058	3.672	0.01523	13.8402	3.678	0.01865	12.4487	3.694	0.00496	13.6374	3.676	0.01877	7.21128	3.676	0.01322	8.22867	3.66	0.02668	9.4744	3.648	0.01358	9.124	3.668	0.07178	4.36977	3.68	0.0399	3.52447	3.654	0.00637	4.09137	3.668	0.00921	11.6193	3.682	0.00673
3.68	0.0183	3.6228	3.678	0.01547	23.3785	3.664	0.00921	9.91254	3.686	0.03058	10.0013	3.684	0.03164	4.66115	3.682	0.01464	12.3307	3.688	0.01794	11.1007	3.696	0.00484	13.2243	3.678	0.01853	6.93133	3.686	0.01287	6.93695	3.67	0.02621	8.07025	3.658	0.01334	7.73643	3.678	0.07119	3.87802	3.69	0.03931	2.77674	3.664	0.00637	4.00986	3.678	0.00897	9.9592	3.692	0.00614
3.69	0.01806	2.68807	3.688	0.01511	22.3643	3.674	0.00885	8.55436	3.696	0.02999	8.29711	3.694	0.0314	4.27049	3.684	0.01452	12.0271	3.69	0.01783	10.8253	3.698	0.00472	12.8107	3.688	0.01806	5.54756	3.696	0.01263	5.78752	3.68	0.02562	6.68805	3.668	0.01322	6.60812	3.68	0.07107	3.78597	3.692	0.03919	2.62998	3.674	0.00637	4.02859	3.688	0.00885	8.57038	3.694	0.00602
3.7	0.01794	2.01018	3.698	0.01464	21.2321	3.684	0.00862	7.37244	3.706	0.02951	6.69675	3.704	0.03128	3.96542	3.686	0.0144	11.7243	3.692	0.01783	10.5491	3.708	0.00413	10.7388	3.698	0.01771	4.24628	3.706	0.01251	4.87587	3.69	0.02503	5.38363	3.678	0.0131	5.77504	3.682	0.07095	3.69427	3.694	0.03908	2.4857	3.684	0.00637	4.09235	3.698	0.00874	7.51731	3.696	0.0059
3.71	0.01783	1.56596	3.708	0.01417	20.0021	3.694	0.0085	6.46405	3.712	0.02916	5.80694	3.714	0.03117	3.73332	3.696	0.01381	10.2349	3.702	0.01724	9.17346	3.718	0.00378	8.71934	3.708	0.01735	3.15277	3.716	0.01251	4.22086	3.692	0.02491	5.13299	3.688	0.0131	5.23352	3.692	0.07048	3.25678	3.704	0.0386	1.80137	3.694	0.00637	4.14697	3.708	0.00874	6.8052	3.706	0.00543
3.72	0.01783	1.3105	3.718	0.01369	18.7119	3.704	0.0085	5.84313	3.714	0.02892	5.52581	3.724	0.03117	3.54695	3.706	0.01346	8.77868	3.712	0.01676	7.8565	3.728	0.00354	6.91513	3.718	0.01724	2.29069	3.726	0.0124	3.82543	3.694	0.02479	4.88518	3.698	0.0131	4.95885	3.702	0.07013	2.8822	3.714	0.03825	1.20119	3.704	0.00637	4.17715	3.718	0.00874	6.40639	3.716	0.00508
3.73	0.01783	1.21029	3.728	0.01322	17.3781	3.714	0.0085	5.46549	3.724	0.02845	4.22743	3.734	0.03117	3.45799	3.716	0.01322	7.4399	3.722	0.01653	6.67553	3.738	0.00342	5.46737	3.728	0.01724	1.68369	3.736	0.0124	3.62926	3.704	0.02432	3.71921	3.708	0.0131	4.87386	3.712	0.06989	2.59029	3.724	0.03801	0.72428	3.714	0.00637	4.23326	3.728	0.00874	6.22939	3.726	0.00484
3.74	0.01783	1.20771	3.738	0.01251	15.9709	3.724	0.0085	5.24032	3.734	0.0281	3.12439	3.744	0.03117	3.45102	3.726	0.0131	6.37444	3.732	0.01641	5.70847	3.748	0.00342	4.46704	3.738	0.01712	1.30577	3.746	0.0124	3.56417	3.714	0.02397	2.71966	3.718	0.0131	4.87386	3.722	0.06977	2.3837	3.734	0.03778	0.37771	3.724	0.00637	4.269	3.738	0.00874	6.19212	3.736	0.00472
3.75	0.01783	1.2514	3.748	0.01204	14.4811	3.734	0.0085	5.15505	3.744	0.02786	2.25072	3.754	0.03117	3.47214	3.736	0.0131	5.63451	3.742	0.01641	5.03979	3.758	0.00342	3.85369	3.748	0.01712	1.10862	3.756	0.0124	3.55245	3.724	0.02361	1.93894	3.728	0.0131	4.91779	3.732	0.06965	2.23777	3.744	0.03778	0.1786	3.734	0.00637	4.30584	3.748	0.00874	6.22998	3.746	0.0046
3.76	0.01783	1.31234	3.754	0.01169	13.5521	3.744	0.0085	5.16759	3.754	0.02774	1.62757	3.764	0.03117	3.4915	3.746	0.0131	5.17046	3.752	0.01641	4.64	3.768	0.00342	3.55654	3.758	0.01712	1.04549	3.766	0.0124	3.57628	3.734	0.02349	1.38754	3.738	0.0131	4.99569	3.742	0.06965	2.14791	3.754	0.03778	0.0851	3.744	0.00637	4.31885	3.758	0.00874	6.30173	3.756	0.00449
3.77	0.01783	1.38993	3.756	0.01157	13.2398	3.754	0.0085	5.22829	3.764	0.02774	1.23468	3.774	0.03117	3.51187	3.756	0.0131	4.91242	3.762	0.01641	4.45288	3.778	0.00342	3.46025	3.768	0.01712	1.07394	3.776	0.0124	3.60958	3.744	0.02349	1.03999	3.748	0.0131	5.06905	3.752	0.06965	2.10355	3.764	0.03778	0.03788	3.754	0.00661	4.33824	3.768	0.00874	6.36501	3.766	0.00449
3.78	0.01783	1.44534	3.766	0.01098	11.6732	3.764	0.0085	5.29651	3.774	0.02774	1.03831	3.784	0.03117	3.53813	3.766	0.0131	4.80348	3.772	0.01641	4.40151	3.788	0.00342	3.50109	3.778	0.01712	1.12676	3.786	0.0124	3.62318	3.754	0.02337	0.86667	3.758	0.0131	5.10722	3.762	0.06965	2.09368	3.774	0.03778	0.03071	3.764	0.00661	4.36634	3.778	0.00874	6.41592	3.776	0.00449
3.79	0.01783	1.49295	3.776	0.01063	10.1375	3.774	0.0085	5.35075	3.784	0.02774	0.978	3.794	0.03117	3.55412	3.776	0.0131	4.77973	3.782	0.01641	4.39677	3.798	0.00342	3.59635	3.788	0.01712	1.17579	3.796	0.0124	3.66515	3.764	0.02337	0.81263	3.768	0.0131	5.12763	3.772	0.06965	2.09971	3.784	0.03778	0.02284	3.774	0.00673	4.40588	3.788	0.00874	6.43825	3.786	0.00449
3.8	0.01783	1.53312	3.786	0.01039	8.76311	3.784	0.0085	5.39319	3.794	0.02774	0.99611	3.804	0.03117	3.57003	3.786	0.0131	4.81139	3.792	0.01641	4.44093	3.808	0.00342	3.6911	3.798	0.01712	1.22555	3.806	0.0124	3.72444	3.774	0.02337	0.80981	3.778	0.0131	5.14147	3.782	0.06965	2.12358	3.794	0.03778	0.01531	3.784	0.00673	4.43911	3.798	0.00874	6.45926	3.796	0.00449
3.81	0.01783	1.53907	3.796	0.01027	7.65188	3.794	0.0085	5.4283	3.804	0.02774	1.04815	3.814	0.03117	3.58997	3.796	0.0131	4.88788	3.802	0.01641	4.52283	3.818	0.00342	3.77857	3.808	0.01712	1.26196	3.816	0.01263	3.76684	3.784	0.02337	0.83689	3.788	0.01334	5.15981	3.792	0.06965	2.15657	3.804	0.03778	0.0293	3.794	0.00673	4.47148	3.808	0.00897	6.47803	3.806	0.00449
3.82	0.01806	1.55718	3.806	0.01027	6.84138	3.804	0.0085	5.44009	3.814	0.02774	1.10803	3.824	0.03117	3.61196	3.806	0.0131	4.95634	3.812	0.01641	4.58992	3.828	0.00342	3.84052	3.818	0.01712	1.27967	3.826	0.01263	3.80082	3.794	0.02337	0.89265	3.798	0.01334	5.19809	3.802	0.06965	2.16974	3.814	0.03778	0.05085	3.804	0.00685	4.5245	3.818	0.00897	6.49229	3.816	0.00449
3.83	0.01806	1.59327	3.816	0.01015	6.33876	3.814	0.0085	5.45851	3.824	0.02774	1.14565	3.834	0.0314	3.62399	3.816	0.0131	4.97817	3.822	0.01641	4.63443	3.838	0.00342	3.88002	3.828	0.01735	1.28763	3.836	0.01263	3.83377	3.804	0.02337	0.96083	3.808	0.01334	5.23693	3.812	0.06965	2.17953	3.824	0.03778	0.0766	3.814	0.00697	4.5999	3.828	0.00897	6.51318	3.826	0.00449
3.84	0.01806	1.61882	3.826	0.01015	6.07398	3.824	0.0085	5.48978	3.834	0.02774	1.1768	3.844	0.0314	3.63986	3.826	0.0131	4.97221	3.832	0.01641	4.64615	3.848	0.00342	3.9064	3.838	0.01735	1.29072	3.846	0.01275	3.84208	3.814	0.02337	1.00939	3.818	0.01346	5.26671	3.822	0.06965	2.1858	3.834	0.03778	0.09996	3.824	0.0072	4.70891	3.838	0.00909	6.55534	3.836	0.00449
3.85	0.01818	1.63876	3.836	0.01015	5.9552	3.834	0.00874	5.51	3.844	0.02774	1.19851	3.854	0.0314	3.65824	3.836	0.0131	5.00043	3.842	0.01641	4.66716	3.858	0.00342	3.92654	3.848	0.01735	1.32571	3.856	0.01275	3.86618	3.824	0.02337	1.01781	3.828	0.01346	5.29739	3.832	0.06965	2.20818	3.844	0.03778	0.12719	3.834	0.00732	4.87319	3.848	0.00909	6.61702	3.846	0.00449
3.86	0.01818	1.66396	3.846	0.01015	5.91033	3.844	0.00874	5.52756	3.854	0.02774	1.21512	3.864	0.03152	3.67183	3.846	0.0131	5.02661	3.852	0.01641	4.6909	3.868	0.00342	3.95005	3.858	0.01735	1.3872	3.866	0.01275	3.90341	3.834	0.02337	1.05163	3.838	0.01358	5.37322	3.842	0.06965	2.23075	3.854	0.03778	0.1491	3.844	0.00756	5.09914	3.858	0.00921	6.6789	3.856	0.00449
3.87	0.0183	1.70268	3.856	0.01015	5.92844	3.854	0.00874	5.55605	3.864	0.02774	1.22994	3.874	0.03152	3.69115	3.856	0.0131	5.05604	3.862	0.01641	4.72217	3.878	0.00366	3.98771	3.868	0.01747	1.43998	3.876	0.01287	3.93707	3.844	0.02337	1.09858	3.848	0.01358	5.4697	3.852	0.06965	2.24153	3.864	0.03801	0.17002	3.854	0.00791	5.41542	3.868	0.00921	6.72181	3.866	0.00472
3.88	0.01842	1.75821	3.866	0.01015	5.97064	3.864	0.00885	5.5872	3.874	0.02774	1.24357	3.884	0.03164	3.70044	3.866	0.01334	5.08543	3.872	0.01665	4.74361	3.888	0.00366	4.03928	3.878	0.01747	1.45683	3.886	0.01299	3.9672	3.854	0.02361	1.14458	3.858	0.01381	5.53482	3.862	0.06989	2.26955	3.874	0.03801	0.18056	3.864	0.00826	5.82284	3.878	0.00944	6.81609	3.876	0.00472
3.89	0.01853	1.83396	3.876	0.01015	6.00685	3.874	0.00897	5.63215	3.884	0.02774	1.26481	3.894	0.03176	3.72627	3.876	0.01334	5.10576	3.882	0.01665	4.75932	3.898	0.00366	4.10116	3.888	0.01759	1.46741	3.896	0.0131	4.02414	3.864	0.02361	1.18357	3.868	0.01393	5.64376	3.872	0.06989	2.29878	3.884	0.03801	0.19451	3.874	0.00862	6.35324	3.888	0.00956	6.97182	3.886	0.00472
3.9	0.01865	1.95896	3.886	0.01015	6.04906	3.884	0.00909	5.71809	3.894	0.02798	1.27022	3.904	0.03188	3.77525	3.886	0.01346	5.13841	3.892	0.01676	4.78997	3.908	0.00378	4.14309	3.898	0.01771	1.48235	3.906	0.01322	4.14841	3.874	0.02361	1.2025	3.878	0.01405	5.82833	3.882	0.07001	2.32108	3.894	0.03813	0.2136	3.884	0.00897	7.00186	3.898	0.0098	7.18359	3.896	0.00484
3.91	0.01889	2.13946	3.896	0.01015	6.09091	3.894	0.00921	5.86516	3.904	0.02798	1.30165	3.914	0.03211	3.83223	3.896	0.01346	5.16776	3.902	0.01676	4.81681	3.918	0.0039	4.18698	3.908	0.01783	1.56456	3.916	0.01346	4.32228	3.884	0.02373	1.24239	3.888	0.01428	6.05789	3.892	0.07001	2.32876	3.904	0.03813	0.22669	3.894	0.00944	7.78313	3.908	0.01003	7.47879	3.906	0.00484
3.92	0.01912	2.36854	3.906	0.01015	6.12672	3.904	0.00944	6.04765	3.914	0.02798	1.34283	3.924	0.03235	3.9184	3.906	0.01358	5.20718	3.912	0.01688	4.85847	3.928	0.00401	4.31132	3.918	0.01794	1.69991	3.926	0.01369	4.54008	3.894	0.02373	1.27974	3.898	0.01464	6.35144	3.902	0.07013	2.34294	3.914	0.03825	0.23664	3.904	0.00992	8.71445	3.918	0.01027	7.88809	3.916	0.00496
3.93	0.01948	2.67071	3.916	0.01015	6.14651	3.914	0.00968	6.30664	3.924	0.0281	1.34859	3.934	0.03258	4.0329	3.916	0.01369	5.2696	3.922	0.017	4.93751	3.938	0.00413	4.50078	3.928	0.01818	1.88617	3.936	0.01393	4.83594	3.904	0.02373	1.31297	3.908	0.01499	6.74229	3.912	0.07024	2.36689	3.924	0.03837	0.25862	3.914	0.01051	9.81282	3.928	0.01063	8.43981	3.926	0.00508
3.94	0.01972	3.10863	3.926	0.01039	6.15662	3.924	0.01003	6.65207	3.934	0.02822	1.3578	3.944	0.03294	4.18189	3.926	0.01381	5.38215	3.932	0.01712	5.05832	3.948	0.00437	4.73685	3.938	0.01842	2.10134	3.946	0.01428	5.21464	3.914	0.02385	1.36027	3.918	0.01535	7.26528	3.922	0.07036	2.39491	3.934	0.03849	0.28715	3.924	0.0111	11.0755	3.938	0.01098	9.15834	3.936	0.00519
3.95	0.02019	3.66622	3.936	0.01039	6.16544	3.934	0.01039	7.09962	3.944	0.02833	1.38547	3.954	0.03329	4.3899	3.936	0.01405	5.53858	3.942	0.01735	5.21746	3.958	0.0046	5.03408	3.948	0.01877	2.35927	3.956	0.01464	5.69445	3.924	0.02397	1.40635	3.928	0.0157	7.93201	3.932	0.0706	2.43954	3.944	0.0386	0.33041	3.934	0.01157	12.5033	3.948	0.01145	10.0144	3.946	0.00531
3.96	0.02054	4.33706	3.946	0.01051	6.19009	3.944	0.01074	7.66921	3.954	0.02845	1.45197	3.964	0.03365	4.65496	3.946	0.01428	5.74851	3.952	0.01759	5.42429	3.968	0.00484	5.44445	3.958	0.01912	2.71384	3.966	0.01511	6.32544	3.934	0.02408	1.48892	3.938	0.01617	8.75039	3.942	0.07083	2.50663	3.954	0.03884	0.40377	3.944	0.01216	14.1074	3.958	0.01192	11.0863	3.956	0.00555
3.97	0.02101	5.13851	3.956	0.01051	6.21509	3.954	0.01122	8.37853	3.964	0.02857	1.57098	3.974	0.03412	4.95407	3.956	0.01452	6.02662	3.962	0.01783	5.71176	3.978	0.00519	5.99471	3.968	0.01948	3.21464	3.976	0.01558	7.09456	3.944	0.02432	1.61777	3.948	0.01665	9.7218	3.952	0.07107	2.60381	3.964	0.03919	0.50644	3.954	0.01275	15.8384	3.968	0.0124	12.3196	3.966	0.00578
3.98	0.02149	6.07657	3.966	0.01051	6.2533	3.964	0.01157	9.21082	3.974	0.02881	1.7186	3.984	0.03459	5.33763	3.966	0.01488	6.39784	3.972	0.01818	6.11531	3.988	0.00555	6.68871	3.978	0.01995	3.85798	3.986	0.01606	7.99206	3.954	0.02456	1.80794	3.958	0.01724	10.8675	3.962	0.07142	2.72803	3.974	0.03943	0.65418	3.956	0.01287	16.1963	3.978	0.01287	13.7141	3.976	0.00602
3.99	0.02208	7.17808	3.976	0.01063	6.30663	3.974	0.01216	10.1711	3.984	0.02916	1.91551	3.994	0.03518	5.80874	3.976	0.01523	6.87118	3.982	0.01853	6.62933	3.998	0.0059	7.56979	3.988	0.02042	4.65292	3.996	0.01653	9.02781	3.964	0.02479	2.07496	3.968	0.01771	12.1781	3.972	0.07166	2.88529	3.984	0.03978	0.83632	3.958	0.01299	16.5567	3.988	0.01334	15.2276	3.986	0.00637
4	0.02255	8.44429	3.986	0.01074	6.3564	3.984	0.01263	11.258	3.994	0.0294	2.18802	4.004	0.03577	6.36915	3.986	0.01558	7.47959	3.992	0.01901	7.26392	4.008	0.00637	8.63176	3.998	0.0209	5.57323	4.006	0.01712	10.1974	3.974	0.02515	2.40836	3.978	0.01818	13.5882	3.982	0.07213	3.07241	3.994	0.04026	1.05635	3.968	0.01346	18.3709	3.998	0.01369	16.8563	3.996	0.00673
4.01	0.02314	9.83989	3.996	0.01086	6.45586	3.994	0.0131	12.4437	4.004	0.02975	2.55399	4.014	0.03624	7.07902	3.996	0.01606	8.25142	4.002	0.01948	8.04335	4.018	0.00685	9.89052	4.008	0.02137	6.60009	4.016	0.01759	11.4953	3.984	0.02538	2.82245	3.988	0.01877	15.087	3.992	0.07249	3.3053	4.004	0.04061	1.38693	3.978	0.01381	20.1794	4.008	0.01428	18.5407	4.006	0.0072
4.02	0.02361	11.3484	4.006	0.0111	6.65379	4.004	0.01369	13.7069	4.014	0.03022	3.03983	4.024	0.03683	7.93232	4.006	0.01653	9.18023	4.012	0.01995	8.96083	4.028	0.00744	11.362	4.018	0.02184	7.75328	4.026	0.01818	12.8702	3.994	0.02585	3.35422	3.998	0.01924	16.6993	4.002	0.07296	3.59967	4.014	0.04108	1.84483	3.988	0.01393	21.8806	4.018	0.01476	20.3007	4.016	0.00767
4.03	0.02408	12.9494	4.016	0.01133	6.90549	4.014	0.01405	15.0415	4.024	0.03058	3.6801	4.034	0.03719	8.89032	4.016	0.01712	10.2808	4.022	0.02054	10.003	4.038	0.00791	13.0435	4.028	0.02231	8.99421	4.036	0.01865	14.2781	4.004	0.02621	3.98705	4.006	0.01983	18.0637	4.012	0.07343	3.97148	4.024	0.04167	2.39228	3.998	0.01405	23.2985	4.028	0.01535	22.1596	4.026	0.00815
4.04	0.02456	14.6002	4.026	0.01157	7.24269	4.024	0.01464	16.3974	4.034	0.03105	4.44817	4.044	0.03766	9.92224	4.026	0.01759	11.5646	4.032	0.02101	11.1776	4.048	0.00838	14.8543	4.038	0.02278	10.2955	4.046	0.01912	15.6614	4.014	0.0268	4.79042	4.008	0.01995	18.4152	4.022	0.0739	4.42859	4.034	0.04226	3.05175	4.008	0.01417	24.3672	4.03	0.01547	22.5406	4.036	0.00862
4.042	0.02467	14.9391	4.036	0.01192	7.67778	4.034	0.01511	17.7987	4.044	0.0314	5.36322	4.046	0.03778	10.1338	4.036	0.01818	13.0125	4.042	0.02149	12.4492	4.058	0.00885	16.7453	4.048	0.02326	11.6546	4.048	0.01924	15.9362	4.024	0.02727	5.80231	4.018	0.02042	20.2395	4.032	0.07449	4.95209	4.044	0.04274	3.77942	4.018	0.01417	25.0703	4.04	0.01594	24.49	4.046	0.00909
4.052	0.02515	16.7092	4.046	0.01228	8.24023	4.036	0.01523	18.0867	4.054	0.03199	6.42288	4.048	0.0379	10.3469	4.046	0.01865	14.6449	4.052	0.02196	13.7794	4.068	0.00933	18.6645	4.058	0.02385	13.0896	4.058	0.01972	17.3134	4.034	0.02786	6.96957	4.028	0.02078	22.1586	4.042	0.07497	5.55898	4.054	0.04333	4.57981	4.028	0.01417	25.4262	4.05	0.01641	26.5194	4.056	0.00968
4.062	0.0255	18.6092	4.056	0.01263	8.91789	4.046	0.01582	19.5561	4.064	0.03247	7.66648	4.058	0.03837	11.4301	4.056	0.01912	16.4021	4.062	0.02243	15.1186	4.078	0.00992	20.5845	4.06	0.02397	13.3868	4.068	0.01995	18.6883	4.044	0.02833	8.30146	4.038	0.02101	24.0034	4.052	0.07556	6.26141	4.064	0.0438	5.45047	4.038	0.01417	25.5712	4.06	0.01653	28.4877	4.066	0.01027
4.072	0.02574	20.4926	4.066	0.0131	9.73134	4.056	0.01617	21.0845	4.074	0.03294	9.12235	4.068	0.0386	12.562	4.066	0.0196	18.1107	4.072	0.0229	16.4485	4.08	0.01003	20.9737	4.07	0.02444	14.9398	4.078	0.02019	19.9922	4.054	0.02892	9.77014	4.048	0.02113	25.558	4.062	0.07615	7.05365	4.074	0.04427	6.34275	4.048	0.01417	25.5792	4.07	0.01665	30.1874	4.076	0.01074
4.082	0.02585	22.1702	4.076	0.01358	10.6967	4.066	0.01629	22.5615	4.084	0.03353	10.8096	4.078	0.03884	13.6813	4.07	0.01972	18.7728	4.074	0.02302	16.7181	4.082	0.01015	21.3658	4.08	0.02479	16.6055	4.088	0.02031	21.116	4.064	0.0294	11.3897	4.058	0.02113	26.7417	4.064	0.07626	7.22098	4.076	0.04439	6.52137	4.058	0.01417	25.5287	4.08	0.01676	31.4757	4.082	0.0111
4.092	0.02585	23.454	4.086	0.01405	11.8153	4.076	0.01641	23.8165	4.094	0.034	12.7507	4.088	0.03896	14.6539	4.072	0.01983	19.099	4.076	0.02314	16.9897	4.092	0.01063	23.3671	4.09	0.02503	18.2546	4.098	0.02042	21.9615	4.074	0.02987	13.0211	4.068	0.02113	27.5139	4.066	0.07638	7.39023	4.078	0.04451	6.70006	4.068	0.01417	25.4586	4.09	0.01676	32.3646	4.084	0.0111
4.102	0.02597	24.298	4.096	0.01464	13.0658	4.086	0.01653	24.7757	4.1	0.03435	14.0005	4.098	0.03896	15.3848	4.082	0.02031	20.7444	4.086	0.02361	18.3932	4.102	0.01098	25.4341	4.1	0.02515	19.6789	4.108	0.02042	22.4972	4.078	0.02999	13.6481	4.078	0.02113	27.9164	4.076	0.07685	8.23651	4.088	0.04498	7.60183	4.078	0.01417	25.3772	4.1	0.01676	32.8601	4.094	0.01157
4.112	0.02597	24.7505	4.106	0.01511	14.4239	4.096	0.01653	25.4026	4.102	0.03447	14.4291	4.108	0.03896	15.8551	4.092	0.02066	22.4361	4.096	0.02397	19.8401	4.112	0.01122	27.4535	4.11	0.02515	20.7689	4.118	0.02042	22.8051	4.08	0.0301	13.9564	4.088	0.02113	28.0477	4.086	0.07709	9.05892	4.098	0.04533	8.50787	4.088	0.01417	25.3032	4.11	0.01676	33.0617	4.104	0.01181
4.122	0.02597	24.9013	4.116	0.01558	15.8732	4.106	0.01653	25.7416	4.112	0.03494	16.6698	4.118	0.03896	16.1174	4.102	0.02078	24.0908	4.106	0.0242	21.2085	4.122	0.01133	29.1976	4.12	0.02515	21.4825	4.128	0.02042	22.921	4.09	0.03046	15.4699	4.098	0.02113	28.0066	4.096	0.07733	9.81402	4.108	0.04557	9.36689	4.098	0.01417	25.2374	4.12	0.01676	33.0836	4.114	0.01204
4.132	0.02597	24.867	4.126	0.01617	17.3984	4.116	0.01653	25.8712	4.122	0.0353	18.9977	4.128	0.03896	16.1851	4.112	0.0209	25.5753	4.116	0.02432	22.3809	4.132	0.01145	30.5341	4.13	0.02515	21.8377	4.138	0.02042	22.9241	4.1	0.03081	16.9231	4.108	0.02113	27.9178	4.106	0.07744	10.4327	4.118	0.04557	10.0902	4.108	0.01417	25.1887	4.13	0.01676	32.9975	4.124	0.01216
4.142	0.02597	24.7439	4.136	0.01653	18.9562	4.126	0.01653	25.8892	4.132	0.03553	21.2202	4.138	0.03896	16.1375	4.122	0.02101	26.7666	4.126	0.02432	23.266	4.142	0.01145	31.4343	4.14	0.02515	21.9384	4.148	0.02042	22.8619	4.11	0.03105	18.2601	4.118	0.02113	27.8329	4.116	0.07756	10.8977	4.128	0.04569	10.6286	4.118	0.01393	25.1561	4.14	0.01676	32.8965	4.134	0.01216
4.152	0.02597	24.5928	4.142	0.01688	19.8829	4.136	0.01653	25.8393	4.142	0.03565	23.1388	4.148	0.03896	16.0568	4.132	0.02101	27.5833	4.136	0.02444	23.8579	4.152	0.01145	31.9586	4.15	0.02515	21.9126	4.158	0.02042	22.7803	4.12	0.03117	19.3745	4.128	0.02113	27.7526	4.126	0.07756	11.1991	4.138	0.04569	10.9627	4.128	0.01393	25.12	4.15	0.01676	32.8142	4.144	0.01228
4.162	0.02597	24.4633	4.144	0.01688	20.1876	4.146	0.01653	25.7682	4.152	0.03565	24.5983	4.158	0.03896	15.9558	4.142	0.02101	28.0621	4.146	0.02444	24.2074	4.162	0.01145	32.2024	4.16	0.02515	21.8232	4.168	0.02042	22.7089	4.13	0.03117	20.206	4.138	0.02113	27.6612	4.136	0.07756	11.3423	4.148	0.04569	11.1232	4.138	0.01393	25.0615	4.16	0.01676	32.7589	4.154	0.01228
4.172	0.02597	24.33	4.154	0.01735	21.6605	4.156	0.01653	25.6904	4.162	0.03565	25.5565	4.168	0.03896	15.8705	4.152	0.02101	28.2789	4.156	0.02444	24.3813	4.172	0.01145	32.2455	4.17	0.02515	21.7229	4.178	0.02042	22.6554	4.14	0.03128	20.7448	4.148	0.02113	27.5848	4.146	0.07756	11.363	4.158	0.04569	11.1586	4.148	0.01381	25.0269	4.17	0.01676	32.7152	4.164	0.01228
4.182	0.02597	24.1865	4.164	0.01759	23.0544	4.166	0.01653	25.6293	4.172	0.03565	26.0802	4.178	0.03896	15.7991	4.162	0.02101	28.3203	4.166	0.02444	24.4231	4.182	0.01145	32.1644	4.18	0.02515	21.6303	4.188	0.02042	22.6179	4.15	0.03128	21.0167	4.158	0.02113	27.5209	4.156	0.07756	11.3206	4.168	0.04569	11.1346	4.158	0.01381	24.9823	4.18	0.01676	32.6988	4.174	0.01228
4.192	0.02597	24.0963	4.174	0.01783	24.3309	4.176	0.01653	25.576	4.182	0.03565	26.2526	4.188	0.03896	15.7383	4.172	0.02101	28.2795	4.176	0.02444	24.3914	4.192	0.01145	32.059	4.19	0.02515	21.5368	4.198	0.02042	22.5751	4.16	0.03128	21.0919	4.168	0.02113	27.4681	4.166	0.07756	11.2713	4.178	0.04569	11.0816	4.168	0.01369	24.9035	4.19	0.01653	32.6884	4.184	0.01228
4.202	0.02574	24.0602	4.184	0.01794	25.4057	4.186	0.01653	25.5126	4.192	0.03565	26.2556	4.198	0.03896	15.6877	4.182	0.02101	28.1914	4.186	0.02444	24.3249	4.202	0.01145	31.9802	4.2	0.02515	21.4601	4.208	0.02019	22.5433	4.17	0.03128	21.0421	4.178	0.0209	27.4177	4.176	0.07756	11.2116	4.188	0.04569	11.0127	4.178	0.01358	24.7938	4.2	0.01653	32.6508	4.194	0.01228
4.212	0.02574	24.0216	4.194	0.01794	26.2478	4.196	0.01629	25.4754	4.202	0.03565	26.198	4.208	0.03896	15.6488	4.192	0.02101	28.1212	4.196	0.02444	24.2536	4.212	0.01145	31.9054	4.21	0.02515	21.4221	4.218	0.02019	22.5159	4.18	0.03128	20.9014	4.188	0.0209	27.3646	4.186	0.07756	11.1502	4.198	0.04569	10.9293	4.188	0.01346	24.6401	4.21	0.01653	32.5921	4.204	0.01228
4.222	0.02574	23.9435	4.204	0.01794	26.8065	4.206	0.01629	25.4388	4.212	0.03565	26.1003	4.218	0.03896	15.6103	4.202	0.02101	28.0636	4.206	0.02444	24.19	4.222	0.01145	31.836	4.22	0.02515	21.398	4.228	0.02019	22.4745	4.19	0.03128	20.7335	4.198	0.0209	27.3035	4.196	0.07756	11.1096	4.208	0.04569	10.8613	4.198	0.01334	24.3985	4.22	0.01641	32.5163	4.214	0.01228
4.232	0.02562	23.8387	4.214	0.01794	27.1235	4.216	0.01629	25.3982	4.222	0.03565	25.9754	4.228	0.03872	15.559	4.212	0.02101	28.0052	4.216	0.02444	24.1501	4.232	0.01145	31.7794	4.23	0.02515	21.3662	4.238	0.02007	22.4367	4.2	0.03128	20.5962	4.208	0.02078	27.2145	4.206	0.07756	11.0606	4.218	0.04569	10.8181	4.208	0.0131	24.0944	4.23	0.01641	32.4419	4.224	0.01228
4.242	0.02562	23.7371	4.224	0.01794	27.3005	4.226	0.01617	25.3453	4.232	0.03565	25.87	4.238	0.03872	15.4978	4.222	0.02101	27.9648	4.226	0.02444	24.1158	4.242	0.01145	31.7336	4.24	0.02491	21.3237	4.248	0.02007	22.3715	4.21	0.03128	20.4841	4.218	0.02066	27.1207	4.216	0.07756	11.0032	4.228	0.04569	10.7845	4.218	0.01287	23.7398	4.24	0.01629	32.3714	4.234	0.01228
4.252	0.0255	23.6337	4.234	0.01794	27.3624	4.236	0.01617	25.2748	4.242	0.03565	25.8026	4.248	0.03872	15.4228	4.232	0.02101	27.9403	4.236	0.0242	24.0812	4.252	0.01122	31.6893	4.25	0.02491	21.2667	4.258	0.01995	22.2811	4.22	0.03128	20.3691	4.228	0.02066	26.9884	4.226	0.07756	10.9659	4.238	0.04569	10.7253	4.228	0.01251	23.2863	4.25	0.01617	32.2707	4.244	0.01228
4.262	0.0255	23.4961	4.244	0.01794	27.3443	4.246	0.01606	25.1928	4.252	0.03565	25.7581	4.258	0.0386	15.3283	4.242	0.02078	27.9158	4.246	0.0242	24.037	4.262	0.01122	31.6472	4.26	0.02479	21.1696	4.268	0.01983	22.1826	4.23	0.03128	20.2431	4.238	0.02042	26.8077	4.236	0.07733	10.9393	4.248	0.04545	10.6846	4.238	0.01228	22.6956	4.26	0.01606	32.1301	4.254	0.01204
4.272	0.02538	23.296	4.254	0.01794	27.2922	4.256	0.01606	25.1114	4.262	0.03565	25.7236	4.268	0.03849	15.2426	4.252	0.02078	27.8739	4.256	0.0242	23.9756	4.272	0.01122	31.5889	4.27	0.02479	21.0636	4.278	0.01972	22.036	4.24	0.03105	20.1488	4.248	0.02031	26.5526	4.246	0.07733	10.8991	4.258	0.04545	10.69	4.248	0.01192	21.9586	4.27	0.01594	31.918	4.264	0.01204
4.282	0.02515	23.0021	4.264	0.01794	27.2265	4.266	0.01582	25.0048	4.272	0.03565	25.6815	4.278	0.03837	15.1204	4.262	0.02078	27.8222	4.266	0.02408	23.9414	4.282	0.0111	31.5211	4.28	0.02467	20.9465	4.288	0.0196	21.8025	4.25	0.03105	20.0568	4.258	0.02019	26.2088	4.256	0.07733	10.8602	4.268	0.04533	10.6731	4.258	0.01145	21.0522	4.28	0.0157	31.6067	4.274	0.01204
4.292	0.02503	22.5807	4.274	0.01794	27.1765	4.276	0.0157	24.8092	4.282	0.03542	25.6174	4.288	0.03825	14.8996	4.272	0.02066	27.7382	4.276	0.02408	23.9028	4.292	0.01098	31.4576	4.29	0.02456	20.7738	4.298	0.01936	21.5368	4.26	0.03105	19.9486	4.268	0.01995	25.7913	4.266	0.07721	10.8195	4.278	0.04533	10.6084	4.268	0.01098	19.9465	4.29	0.01547	31.152	4.284	0.01192
4.302	0.02479	22.0338	4.284	0.01794	27.1322	4.286	0.01558	24.557	4.292	0.03542	25.549	4.298	0.03813	14.5922	4.282	0.02066	27.655	4.286	0.02397	23.8514	4.302	0.01098	31.3544	4.3	0.02444	20.5485	4.308	0.01924	21.2282	4.27	0.03105	19.8429	4.278	0.0196	25.295	4.276	0.07721	10.7698	4.288	0.04533	10.553	4.278	0.01051	18.6708	4.3	0.01511	30.5647	4.294	0.01192
4.312	0.02456	21.3454	4.294	0.01794	27.0853	4.296	0.01535	24.1968	4.302	0.0353	25.4531	4.308	0.0379	14.2282	4.292	0.02054	27.5691	4.296	0.02385	23.7893	4.312	0.01086	31.1909	4.31	0.0242	20.2445	4.318	0.01889	20.8267	4.28	0.03093	19.7466	4.288	0.01924	24.6764	4.286	0.07709	10.6907	4.298	0.04522	10.4828	4.288	0.01003	17.3014	4.31	0.01488	29.8331	4.304	0.01181
4.322	0.0242	20.473	4.304	0.01794	27.0473	4.306	0.01499	23.7196	4.312	0.0353	25.3466	4.318	0.03766	13.7705	4.302	0.02042	27.4394	4.306	0.02373	23.6732	4.322	0.01063	30.9567	4.32	0.02408	19.8601	4.328	0.01865	20.3311	4.29	0.03093	19.6503	4.298	0.01889	23.9169	4.296	0.07697	10.5887	4.308	0.0451	10.4152	4.298	0.00956	15.8635	4.32	0.0144	28.9224	4.314	0.01169
4.332	0.02385	19.403	4.314	0.01794	27.0299	4.316	0.01464	23.1216	4.322	0.03518	25.2062	4.328	0.03742	13.2116	4.312	0.02031	27.2365	4.316	0.02361	23.4941	4.332	0.01051	30.6284	4.33	0.02385	19.3906	4.338	0.0183	19.7123	4.3	0.03081	19.5237	4.308	0.01853	22.9898	4.306	0.07685	10.4599	4.318	0.04486	10.3029	4.308	0.00897	14.3703	4.33	0.01405	27.8005	4.324	0.01157
4.342	0.02349	18.141	4.324	0.01794	27.0251	4.326	0.01428	22.361	4.332	0.03506	24.9755	4.338	0.03707	12.5527	4.322	0.02019	26.9302	4.326	0.02349	23.2438	4.342	0.01027	30.2175	4.34	0.02349	18.8178	4.348	0.01794	18.938	4.31	0.03069	19.3459	4.318	0.01806	21.8749	4.316	0.07662	10.2786	4.328	0.04474	10.1416	4.318	0.00838	12.8604	4.34	0.01358	26.5002	4.334	0.01145
4.352	0.02302	16.7679	4.334	0.01771	27.0044	4.336	0.01393	21.4414	4.342	0.03494	24.6523	4.348	0.03672	11.792	4.332	0.01995	26.554	4.336	0.02326	22.9322	4.352	0.01015	29.7058	4.35	0.02314	18.0974	4.358	0.01747	18.0403	4.32	0.03058	19.1079	4.328	0.01759	20.602	4.326	0.0765	10.0528	4.338	0.04451	9.94235	4.328	0.00791	11.3527	4.35	0.0131	25.0526	4.344	0.01122
4.362	0.02267	15.3301	4.344	0.01771	26.9612	4.346	0.01358	20.3862	4.352	0.03483	24.2497	4.358	0.03624	10.9503	4.342	0.01972	26.0634	4.346	0.02302	22.5385	4.362	0.0098	29.0698	4.36	0.02278	17.2143	4.368	0.017	17.0212	4.33	0.03034	18.8185	4.338	0.01712	19.1779	4.336	0.07626	9.77319	4.348	0.04427	9.69175	4.332	0.00767	10.7449	4.36	0.01263	23.485	4.354	0.01098
4.372	0.02219	13.8171	4.354	0.01759	26.8982	4.356	0.0131	19.2443	4.362	0.03459	23.7612	4.368	0.03589	10.0586	4.352	0.01936	25.4648	4.356	0.02267	22.0337	4.372	0.00944	28.2582	4.37	0.02231	16.1837	4.378	0.01665	15.9011	4.34	0.03022	18.4297	4.348	0.01665	17.6482	4.346	0.07591	9.43159	4.358	0.04403	9.38319	4.334	0.00756	10.4414	4.37	0.01216	21.8642	4.364	0.01074
4.382	0.0216	12.2522	4.364	0.01759	26.814	4.366	0.01263	18.0257	4.372	0.03435	23.1063	4.378	0.03542	9.16844	4.362	0.01912	24.6909	4.366	0.02231	21.4053	4.382	0.00909	27.2497	4.38	0.02196	15.0155	4.388	0.01617	14.7199	4.35	0.02999	17.9389	4.358	0.01617	16.1138	4.356	0.07556	9.03874	4.368	0.04368	8.99971	4.344	0.00697	8.94346	4.38	0.01169	20.147	4.374	0.01039
4.392	0.02113	10.6677	4.374	0.01747	26.7156	4.376	0.01216	16.753	4.382	0.034	22.2902	4.388	0.03494	8.29625	4.372	0.01865	23.7295	4.376	0.02196	20.6293	4.392	0.00874	26.0871	4.39	0.02149	13.767	4.398	0.01558	13.5115	4.36	0.02975	17.3553	4.368	0.01558	14.5888	4.366	0.0752	8.55827	4.378	0.04321	8.51406	4.354	0.00673	7.50686	4.39	0.01122	18.3987	4.384	0.01003
4.402	0.02054	9.10486	4.384	0.01735	26.5769	4.386	0.01157	15.4691	4.392	0.03365	21.2895	4.398	0.03447	7.5024	4.382	0.0183	22.5938	4.386	0.0216	19.7001	4.402	0.00826	24.691	4.4	0.02101	12.4829	4.408	0.01511	12.2789	4.37	0.0294	16.63	4.378	0.01499	13.0513	4.376	0.07473	7.97909	4.388	0.04285	7.89977	4.364	0.00649	6.22208	4.4	0.01063	16.6098	4.394	0.00968
4.412	0.01995	7.59581	4.394	0.01724	26.3985	4.396	0.01098	14.1372	4.402	0.03329	20.039	4.408	0.03388	6.78555	4.392	0.01783	21.2933	4.396	0.02113	18.6406	4.412	0.00779	23.1104	4.41	0.02042	11.1724	4.418	0.01452	11.0102	4.38	0.02904	15.7012	4.382	0.01476	12.4342	4.386	0.07437	7.34018	4.398	0.04238	7.19495	4.374	0.00637	5.2011	4.408	0.01027	15.1496	4.404	0.00921
4.422	0.01936	6.17532	4.404	0.017	26.1767	4.406	0.01039	12.7302	4.412	0.03294	18.5662	4.418	0.03341	6.15754	4.402	0.01747	19.8793	4.406	0.02066	17.4653	4.422	0.0072	21.3955	4.42	0.01995	9.80911	4.428	0.01393	9.69226	4.39	0.02857	14.6428	4.384	0.01476	12.1269	4.396	0.0739	6.67314	4.408	0.04203	6.45565	4.384	0.00626	4.51654	4.41	0.01015	14.7865	4.414	0.00885
4.424	0.01924	5.90364	4.414	0.01676	25.8681	4.414	0.00992	11.5938	4.422	0.03247	16.9309	4.428	0.03282	5.62107	4.412	0.017	18.4117	4.416	0.02019	16.2229	4.432	0.00673	19.5509	4.43	0.01948	8.45927	4.43	0.01381	9.42912	4.4	0.02822	13.4392	4.394	0.01417	10.63	4.406	0.07331	6.02476	4.418	0.04156	5.68343	4.394	0.00626	4.0726	4.42	0.00956	12.9904	4.424	0.00838
4.434	0.01865	4.62093	4.424	0.01653	25.4352	4.416	0.0098	11.3107	4.432	0.03199	15.1761	4.43	0.0327	5.52236	4.422	0.01653	16.9435	4.426	0.01972	14.9612	4.442	0.00614	17.5996	4.44	0.01889	7.12958	4.44	0.01322	8.10699	4.41	0.02774	12.1036	4.404	0.01369	9.18062	4.416	0.07284	5.39377	4.428	0.04097	4.91184	4.404	0.00626	3.84923	4.43	0.00921	11.217	4.434	0.00779
4.444	0.0183	3.50042	4.434	0.01629	24.8512	4.426	0.00933	9.90792	4.442	0.03152	13.3612	4.432	0.03258	5.42549	4.432	0.01594	15.4613	4.436	0.01924	13.6747	4.452	0.00555	15.5925	4.442	0.01877	6.86397	4.45	0.01287	6.81974	4.42	0.02727	10.7332	4.414	0.01334	7.83385	4.426	0.07237	4.80204	4.438	0.04049	4.14668	4.414	0.00626	3.77591	4.44	0.00897	9.57944	4.444	0.00732
4.454	0.01806	2.5876	4.444	0.01582	24.1449	4.436	0.00885	8.57066	4.452	0.03105	11.5832	4.442	0.03211	4.96101	4.442	0.01535	13.9565	4.446	0.01865	12.3562	4.462	0.00496	13.5398	4.444	0.01853	6.59793	4.46	0.01263	5.66804	4.43	0.0268	9.35323	4.424	0.01322	6.66772	4.436	0.07178	4.27263	4.448	0.0399	3.39962	4.424	0.00626	3.78614	4.45	0.00874	8.20143	4.454	0.00673
4.464	0.01794	1.92181	4.454	0.01547	23.3095	4.446	0.00874	7.40853	4.462	0.03058	9.85225	4.452	0.03164	4.53058	4.452	0.01476	12.423	4.456	0.01806	10.9993	4.464	0.00484	13.1243	4.454	0.01806	5.27474	4.47	0.01251	4.74589	4.44	0.02621	7.96014	4.434	0.0131	5.77241	4.446	0.07119	3.78314	4.458	0.03931	2.65569	4.434	0.00626	3.82419	4.46	0.00874	7.16964	4.464	0.00626
4.474	0.01794	1.50286	4.464	0.01511	22.3258	4.456	0.00862	6.49469	4.472	0.02999	8.15737	4.462	0.0314	4.14122	4.456	0.01452	11.8102	4.458	0.01783	10.7237	4.466	0.00472	12.7077	4.464	0.01759	4.00673	4.48	0.01251	4.10307	4.45	0.02574	6.5775	4.444	0.0131	5.1863	4.448	0.07107	3.69203	4.46	0.03919	2.5105	4.444	0.00626	3.87588	4.47	0.00874	6.50142	4.468	0.00602
4.484	0.01794	1.27629	4.474	0.01464	21.2286	4.466	0.0085	5.83608	4.482	0.02951	6.56125	4.472	0.03128	3.8227	4.458	0.0144	11.5041	4.46	0.01771	10.4475	4.476	0.00425	10.6533	4.474	0.01735	2.89531	4.49	0.01251	3.71809	4.46	0.02515	5.27681	4.454	0.0131	4.85501	4.45	0.07095	3.60386	4.462	0.03908	2.36696	4.454	0.00626	3.91671	4.48	0.00874	6.12154	4.47	0.0059
4.494	0.01794	1.19027	4.484	0.01428	20.0544	4.476	0.0085	5.41364	4.488	0.02916	5.68189	4.482	0.03117	3.59519	4.468	0.01393	9.99301	4.47	0.01724	9.08243	4.486	0.00378	8.66993	4.484	0.01724	2.00573	4.5	0.01251	3.54657	4.462	0.02491	5.02691	4.464	0.0131	4.71307	4.46	0.07048	3.20416	4.472	0.0386	1.68389	4.464	0.00626	3.94916	4.49	0.00874	5.94728	4.48	0.00531
4.504	0.01794	1.17585	4.494	0.01369	18.8126	4.486	0.0085	5.20388	4.49	0.02904	5.40264	4.492	0.03117	3.43346	4.478	0.01346	8.55904	4.48	0.01676	7.74796	4.496	0.00366	6.86917	4.494	0.01712	1.39214	4.51	0.01251	3.48246	4.464	0.02479	4.78176	4.474	0.0131	4.7117	4.47	0.07013	2.85085	4.482	0.03825	1.08958	4.474	0.00626	3.98548	4.5	0.00874	5.89681	4.49	0.00496
4.514	0.01794	1.19971	4.504	0.01322	17.4788	4.496	0.0085	5.14643	4.5	0.02845	4.10845	4.502	0.03117	3.33103	4.488	0.01322	7.27414	4.49	0.01665	6.54331	4.506	0.00354	5.43406	4.504	0.01712	1.03597	4.52	0.01251	3.49496	4.474	0.02432	3.63088	4.484	0.0131	4.77162	4.48	0.06989	2.56223	4.492	0.03801	0.63133	4.484	0.00626	4.0273	4.51	0.00874	5.95363	4.5	0.00472
4.524	0.01794	1.25309	4.514	0.01263	16.0673	4.506	0.0085	5.17464	4.51	0.02822	3.00068	4.512	0.03117	3.2891	4.498	0.0131	6.23901	4.5	0.01653	5.60212	4.516	0.00342	4.42276	4.514	0.01712	0.88032	4.53	0.01251	3.54559	4.484	0.02397	2.63921	4.494	0.0131	4.84431	4.49	0.06977	2.33965	4.502	0.0379	0.31595	4.494	0.00649	4.05524	4.52	0.00874	5.99203	4.51	0.0046
4.534	0.01794	1.30266	4.524	0.01204	14.5942	4.516	0.0085	5.21857	4.52	0.02798	2.13998	4.522	0.03117	3.31198	4.508	0.0131	5.50277	4.51	0.01641	4.9535	4.526	0.00342	3.79887	4.524	0.01712	0.85798	4.54	0.01251	3.60249	4.494	0.02373	1.87268	4.504	0.0131	4.89862	4.5	0.06965	2.18114	4.512	0.03778	0.10842	4.504	0.00649	4.06691	4.53	0.00874	6.03134	4.52	0.00449
4.544	0.01794	1.3498	4.532	0.01157	13.3979	4.526	0.0085	5.2732	4.53	0.02786	1.52729	4.532	0.03117	3.35873	4.518	0.0131	5.06172	4.52	0.01641	4.56229	4.536	0.00342	3.48326	4.534	0.01712	0.89203	4.55	0.01251	3.64803	4.504	0.02361	1.33726	4.514	0.0131	4.95262	4.51	0.06965	2.08098	4.522	0.03778	-0.00405	4.514	0.00649	4.07938	4.54	0.00874	6.08518	4.53	0.00449
4.554	0.01794	1.4009	4.534	0.01157	13.093	4.536	0.0085	5.33472	4.54	0.02774	1.14639	4.542	0.03117	3.39024	4.528	0.0131	4.84333	4.53	0.01641	4.36114	4.546	0.00342	3.38686	4.544	0.01712	0.94133	4.56	0.01251	3.68047	4.514	0.02349	1.01585	4.524	0.0131	4.98397	4.52	0.06965	2.02886	4.532	0.03778	-0.05856	4.524	0.00661	4.11942	4.55	0.00874	6.121	4.54	0.00449
4.564	0.01794	1.43754	4.544	0.01098	11.559	4.546	0.0085	5.38617	4.55	0.02774	0.9744	4.552	0.03117	3.40274	4.538	0.0131	4.75633	4.54	0.01641	4.32384	4.556	0.00342	3.42005	4.554	0.01712	0.99995	4.57	0.01251	3.70924	4.524	0.02349	0.8595	4.534	0.0131	5.02692	4.53	0.06965	2.00382	4.542	0.03778	-0.06961	4.534	0.00661	4.18083	4.56	0.00874	6.1431	4.55	0.00449
4.574	0.01794	1.46403	4.554	0.01063	10.0323	4.556	0.0085	5.41983	4.56	0.02774	0.92224	4.562	0.03117	3.42143	4.548	0.0131	4.74434	4.55	0.01641	4.37298	4.566	0.00342	3.50771	4.564	0.01712	1.05548	4.58	0.01251	3.72852	4.534	0.02349	0.80291	4.544	0.0131	5.09103	4.54	0.06965	2.02851	4.552	0.03778	-0.05476	4.544	0.00673	4.21481	4.57	0.00874	6.17754	4.56	0.00449
4.584	0.01794	1.48308	4.564	0.01039	8.64229	4.566	0.0085	5.44162	4.57	0.02774	0.93176	4.572	0.03117	3.45384	4.558	0.0131	4.78384	4.56	0.01641	4.43004	4.576	0.00342	3.58608	4.574	0.01712	1.08777	4.59	0.01251	3.72957	4.544	0.02349	0.7859	4.554	0.01334	5.12352	4.55	0.06965	2.03619	4.562	0.03778	-0.03602	4.554	0.00673	4.24772	4.58	0.00874	6.21747	4.57	0.00449
4.594	0.01794	1.49279	4.574	0.01027	7.49827	4.576	0.0085	5.44789	4.58	0.02774	0.9791	4.582	0.03117	3.48609	4.568	0.0131	4.8333	4.57	0.01641	4.48325	4.586	0.00342	3.65196	4.584	0.01712	1.10889	4.6	0.01251	3.7282	4.554	0.02349	0.83979	4.564	0.01334	5.11517	4.56	0.06965	2.05249	4.572	0.03778	-0.01886	4.564	0.00697	4.31081	4.59	0.00874	6.25995	4.58	0.00449
4.604	0.01818	1.5145	4.584	0.01015	6.66241	4.586	0.00874	5.45745	4.59	0.02774	1.03769	4.592	0.03117	3.50745	4.578	0.0131	4.87487	4.58	0.01641	4.5289	4.596	0.00342	3.74091	4.594	0.01712	1.12347	4.61	0.01275	3.73839	4.564	0.02349	0.91753	4.574	0.01334	5.1256	4.57	0.06965	2.07941	4.582	0.03778	0.01751	4.574	0.00708	4.42978	4.6	0.00897	6.29828	4.59	0.00449
4.614	0.01818	1.54973	4.594	0.01015	6.12378	4.596	0.00874	5.47799	4.6	0.02774	1.06402	4.602	0.0314	3.51058	4.588	0.0131	4.91108	4.59	0.01641	4.5775	4.606	0.00342	3.80435	4.604	0.01735	1.13574	4.62	0.01275	3.77009	4.574	0.02349	0.99297	4.584	0.01346	5.1754	4.58	0.06965	2.09991	4.592	0.03778	0.04784	4.584	0.00732	4.60805	4.61	0.00909	6.33206	4.6	0.00449
4.624	0.01818	1.58782	4.604	0.01015	5.84419	4.606	0.00874	5.51659	4.61	0.02774	1.0795	4.612	0.0314	3.50878	4.598	0.0131	4.93209	4.6	0.01641	4.61731	4.616	0.00342	3.8368	4.614	0.01735	1.1549	4.63	0.01287	3.80685	4.584	0.02349	1.04783	4.594	0.01346	5.22407	4.59	0.06965	2.11797	4.602	0.03778	0.05203	4.594	0.00756	4.85191	4.62	0.00909	6.37254	4.61	0.00449
4.634	0.0183	1.63528	4.614	0.01015	5.75315	4.616	0.00885	5.5593	4.62	0.02774	1.09251	4.622	0.0314	3.52567	4.608	0.0131	4.94333	4.61	0.01641	4.6373	4.626	0.00366	3.86078	4.624	0.01735	1.19162	4.64	0.01287	3.85458	4.594	0.02349	1.10465	4.604	0.01358	5.28485	4.6	0.06965	2.13251	4.612	0.03778	0.05818	4.604	0.00791	5.15408	4.63	0.00921	6.4323	4.62	0.00449
4.644	0.01842	1.68975	4.624	0.01015	5.75507	4.626	0.00897	5.60597	4.63	0.02774	1.10807	4.632	0.03152	3.54585	4.618	0.0131	4.96148	4.62	0.01641	4.65105	4.636	0.00366	3.87246	4.634	0.01735	1.23429	4.65	0.01299	3.90674	4.604	0.02349	1.14615	4.614	0.01369	5.34586	4.61	0.06965	2.15426	4.622	0.03778	0.0679	4.614	0.00815	5.54893	4.64	0.00933	6.54375	4.63	0.00449
4.654	0.01853	1.76491	4.634	0.01015	5.79207	4.636	0.00909	5.66275	4.64	0.02774	1.11837	4.642	0.03152	3.5587	4.628	0.01334	4.97801	4.63	0.01665	4.67523	4.646	0.00366	3.87564	4.644	0.01747	1.285	4.66	0.0131	3.97735	4.614	0.02349	1.14454	4.624	0.01381	5.43623	4.62	0.06989	2.18232	4.632	0.03801	0.09325	4.624	0.00862	6.08159	4.65	0.00944	6.70288	4.64	0.00449
4.664	0.01865	1.87753	4.644	0.01015	5.84728	4.646	0.00921	5.72871	4.65	0.02774	1.14533	4.652	0.03164	3.5638	4.638	0.01334	4.98754	4.64	0.01665	4.69173	4.656	0.00366	3.90518	4.654	0.01759	1.3111	4.67	0.01322	4.08888	4.624	0.02349	1.14388	4.634	0.01405	5.5978	4.63	0.06989	2.18976	4.642	0.03801	0.11234	4.634	0.00897	6.74934	4.66	0.00968	6.93142	4.65	0.00472
4.674	0.01889	2.04263	4.654	0.01015	5.89721	4.656	0.00933	5.85164	4.66	0.02798	1.16998	4.662	0.03176	3.59714	4.648	0.01334	5.01744	4.65	0.01665	4.72453	4.666	0.00378	3.96192	4.664	0.01759	1.3466	4.68	0.01346	4.23611	4.634	0.02373	1.16186	4.644	0.01417	5.81552	4.64	0.06989	2.20222	4.652	0.03813	0.11003	4.644	0.00944	7.55063	4.67	0.00992	7.22897	4.66	0.00472
4.684	0.01912	2.26454	4.664	0.01015	5.92812	4.666	0.00956	6.05972	4.67	0.02798	1.19318	4.672	0.03188	3.65154	4.658	0.01346	5.05098	4.66	0.01676	4.75493	4.676	0.0039	4.02788	4.674	0.01783	1.3988	4.69	0.01369	4.4389	4.644	0.02373	1.18506	4.654	0.01452	6.0814	4.65	0.07001	2.22789	4.662	0.03813	0.11951	4.654	0.00992	8.51099	4.68	0.01027	7.62456	4.67	0.00484
4.694	0.01948	2.54528	4.674	0.01015	5.93428	4.676	0.0098	6.34418	4.68	0.02798	1.22171	4.682	0.03211	3.7142	4.668	0.01346	5.09318	4.67	0.01688	4.78115	4.686	0.0039	4.11142	4.684	0.01794	1.48764	4.7	0.01393	4.69957	4.654	0.02385	1.22899	4.664	0.01476	6.43471	4.66	0.07001	2.22374	4.672	0.03813	0.14424	4.664	0.01039	9.62758	4.69	0.01063	8.14606	4.68	0.00484
4.704	0.01972	2.93954	4.684	0.01015	5.94153	4.686	0.01003	6.70775	4.69	0.0281	1.23389	4.692	0.03223	3.80049	4.678	0.01358	5.14507	4.68	0.01688	4.81783	4.696	0.00401	4.23212	4.694	0.01806	1.62973	4.71	0.01428	5.07075	4.664	0.02385	1.28456	4.674	0.01511	6.89414	4.67	0.07013	2.21292	4.682	0.03825	0.16391	4.674	0.01098	10.8866	4.7	0.01098	8.83015	4.69	0.00484
4.714	0.02019	3.45759	4.694	0.01015	5.95998	4.696	0.01039	7.17016	4.7	0.0281	1.23762	4.702	0.03258	3.90903	4.688	0.01369	5.21267	4.69	0.01712	4.89299	4.706	0.00413	4.39945	4.704	0.01842	1.82852	4.72	0.01464	5.56995	4.674	0.02385	1.32919	4.684	0.01558	7.49453	4.68	0.07024	2.21998	4.692	0.03837	0.17421	4.684	0.01157	12.3224	4.71	0.01133	9.68987	4.7	0.00496
4.724	0.02054	4.0963	4.704	0.01039	5.97903	4.706	0.01086	7.75828	4.71	0.02822	1.24965	4.712	0.03294	4.05583	4.698	0.01381	5.32102	4.7	0.01712	5.01455	4.716	0.00437	4.61737	4.714	0.01865	2.08434	4.73	0.01499	6.19581	4.684	0.02397	1.36517	4.694	0.01594	8.2776	4.69	0.07048	2.25622	4.702	0.03849	0.21254	4.694	0.01216	13.907	4.72	0.01181	10.7257	4.71	0.00508
4.734	0.02101	4.84924	4.714	0.01039	5.99329	4.716	0.01122	8.47783	4.72	0.02833	1.28641	4.722	0.03329	4.26082	4.708	0.01405	5.46636	4.71	0.01735	5.17835	4.726	0.0046	4.91609	4.724	0.01901	2.43812	4.74	0.01547	6.9636	4.694	0.02408	1.42085	4.704	0.01653	9.20504	4.7	0.0706	2.32186	4.712	0.0386	0.26595	4.704	0.01263	15.5984	4.73	0.01228	11.9316	4.72	0.00531
4.744	0.02149	5.75434	4.724	0.01039	6.0344	4.726	0.01169	9.3274	4.73	0.02845	1.35741	4.732	0.03365	4.51894	4.718	0.01428	5.65705	4.72	0.01759	5.40293	4.736	0.00484	5.31897	4.734	0.01936	2.91772	4.75	0.01594	7.83366	4.704	0.0242	1.49899	4.714	0.017	10.2969	4.71	0.07083	2.41419	4.722	0.03884	0.32857	4.708	0.01287	16.2889	4.74	0.01275	13.2905	4.73	0.00543
4.754	0.02196	6.81967	4.734	0.01051	6.09247	4.736	0.01216	10.2887	4.74	0.02857	1.46886	4.742	0.03412	4.84717	4.728	0.01452	5.92697	4.73	0.01794	5.7051	4.746	0.00519	5.87742	4.744	0.01983	3.51529	4.76	0.01653	8.79974	4.714	0.02444	1.62157	4.724	0.01747	11.5468	4.72	0.07107	2.51517	4.732	0.03919	0.40311	4.71	0.01299	16.6387	4.75	0.01322	14.7725	4.74	0.00567
4.764	0.02255	8.03337	4.744	0.01051	6.13386	4.746	0.01263	11.3561	4.75	0.02892	1.60194	4.752	0.03459	5.22133	4.738	0.01488	6.29493	4.74	0.01818	6.08866	4.756	0.00555	6.60113	4.754	0.02031	4.24789	4.77	0.01712	9.90356	4.724	0.02456	1.82126	4.734	0.01794	12.9119	4.73	0.07142	2.64292	4.742	0.03943	0.51929	4.72	0.01346	18.4384	4.76	0.01369	16.3842	4.75	0.00602
4.774	0.02302	9.40782	4.754	0.01063	6.16995	4.756	0.01322	12.5278	4.76	0.02916	1.78236	4.762	0.03518	5.63734	4.748	0.01523	6.78007	4.75	0.01853	6.56784	4.766	0.0059	7.48664	4.764	0.02078	5.12528	4.78	0.01759	11.1281	4.734	0.02491	2.07006	4.744	0.01853	14.3479	4.74	0.07178	2.80649	4.752	0.03978	0.72538	4.73	0.01381	20.2652	4.77	0.01417	18.0581	4.76	0.00637
4.784	0.02349	10.8899	4.764	0.01074	6.23202	4.766	0.01369	13.801	4.77	0.0294	2.04667	4.772	0.03577	6.17792	4.758	0.01558	7.39393	4.76	0.01901	7.16787	4.776	0.00637	8.55362	4.774	0.02125	6.15716	4.79	0.01818	12.483	4.744	0.02515	2.36718	4.754	0.01912	15.8968	4.75	0.07213	2.99607	4.762	0.04026	1.01489	4.74	0.01405	21.9701	4.78	0.01464	19.8099	4.77	0.00673
4.794	0.02397	12.4494	4.774	0.01086	6.32176	4.776	0.01417	15.1344	4.78	0.02975	2.39959	4.782	0.03624	6.88877	4.768	0.01606	8.15463	4.77	0.01948	7.90592	4.786	0.00685	9.81136	4.784	0.02172	7.2924	4.8	0.01853	13.9182	4.754	0.0255	2.78444	4.764	0.01972	17.5616	4.76	0.07249	3.22802	4.772	0.04061	1.36134	4.75	0.01417	23.4092	4.79	0.01523	21.6764	4.78	0.00708
4.804	0.02444	14.0797	4.784	0.0111	6.48399	4.786	0.01464	16.487	4.79	0.03022	2.87348	4.792	0.03683	7.75355	4.778	0.01653	9.07862	4.78	0.01995	8.80197	4.796	0.00732	11.2554	4.794	0.02219	8.49576	4.81	0.01901	15.3477	4.764	0.02585	3.29657	4.768	0.01983	18.2489	4.77	0.07296	3.51859	4.782	0.04108	1.78449	4.76	0.01417	24.4408	4.792	0.01535	22.0602	4.79	0.00756
4.806	0.02456	14.4186	4.794	0.01122	6.70614	4.794	0.01511	17.5804	4.8	0.03058	3.48468	4.802	0.03719	8.68491	4.788	0.01712	10.1543	4.79	0.02042	9.83439	4.806	0.00791	12.8873	4.804	0.02267	9.7729	4.812	0.01912	15.6302	4.774	0.02633	3.93705	4.77	0.01995	18.6006	4.78	0.07343	3.87578	4.792	0.04167	2.27244	4.77	0.01417	25.0787	4.794	0.01547	22.4484	4.8	0.00803
4.808	0.02467	14.7631	4.804	0.01157	7.00965	4.796	0.01523	17.8566	4.81	0.03105	4.22049	4.812	0.03766	9.66341	4.798	0.01759	11.4185	4.8	0.02101	11.0134	4.816	0.00838	14.6369	4.814	0.02314	11.0936	4.814	0.01924	15.9112	4.784	0.0268	4.73383	4.78	0.02054	20.4342	4.79	0.0739	4.29328	4.802	0.04215	2.86103	4.78	0.01417	25.4368	4.804	0.01606	24.4425	4.81	0.0085
4.818	0.02526	16.5572	4.814	0.01181	7.43157	4.806	0.0157	19.2772	4.82	0.0314	5.1252	4.814	0.03778	9.86385	4.808	0.01818	12.877	4.81	0.02149	12.2914	4.826	0.00885	16.47	4.824	0.02373	12.4923	4.824	0.01972	17.287	4.794	0.02727	5.71049	4.79	0.0209	22.3489	4.8	0.07437	4.78602	4.812	0.04274	3.54088	4.79	0.01417	25.5518	4.814	0.01641	26.512	4.82	0.00909
4.828	0.02562	18.4919	4.824	0.01216	7.95809	4.816	0.01606	20.7695	4.83	0.03188	6.17247	4.816	0.0379	10.0667	4.818	0.01865	14.4912	4.82	0.02196	13.6119	4.836	0.00933	18.3566	4.826	0.02385	12.7843	4.834	0.02007	18.6397	4.804	0.02786	6.86235	4.8	0.02113	24.1698	4.81	0.07497	5.36528	4.822	0.04333	4.33861	4.8	0.01417	25.5306	4.824	0.01665	28.4787	4.83	0.00968
4.838	0.02574	20.4029	4.834	0.01263	8.60938	4.826	0.01629	22.2305	4.84	0.03247	7.40079	4.826	0.03825	11.1222	4.828	0.01912	16.1807	4.83	0.02231	14.9349	4.846	0.0098	20.2896	4.828	0.02397	13.082	4.844	0.02019	19.9204	4.814	0.02833	8.17422	4.81	0.02125	25.743	4.82	0.07556	6.03067	4.832	0.0438	5.21711	4.81	0.01417	25.4669	4.834	0.01676	30.1541	4.84	0.01015
4.848	0.02585	22.082	4.844	0.01299	9.40879	4.836	0.01641	23.492	4.85	0.03294	8.84275	4.836	0.0386	12.2524	4.838	0.01948	17.8589	4.84	0.0229	16.2478	4.85	0.01003	21.0769	4.838	0.02444	14.6284	4.854	0.02031	21.0326	4.824	0.02892	9.5949	4.82	0.02125	26.9562	4.83	0.07603	6.78874	4.842	0.04427	6.11696	4.82	0.01417	25.386	4.844	0.01676	31.4361	4.85	0.01063
4.858	0.02597	23.3632	4.854	0.01346	10.3566	4.846	0.01641	24.4386	4.86	0.03353	10.5051	4.846	0.03884	13.3986	4.842	0.01972	18.5141	4.842	0.02302	16.5126	4.852	0.01015	21.4725	4.848	0.02479	16.2646	4.864	0.02042	21.8696	4.834	0.0294	11.1483	4.83	0.02125	27.7383	4.834	0.07626	7.11078	4.844	0.04439	6.29855	4.83	0.01417	25.328	4.854	0.01676	32.2952	4.858	0.0111
4.868	0.02597	24.217	4.864	0.01393	11.4505	4.856	0.01641	25.0749	4.87	0.034	12.3741	4.856	0.03896	14.4214	4.844	0.01983	18.8392	4.844	0.02314	16.7794	4.862	0.01074	23.484	4.858	0.02503	17.8857	4.874	0.02042	22.4392	4.844	0.02987	12.7592	4.84	0.02125	28.149	4.836	0.07638	7.2747	4.846	0.04451	6.48042	4.84	0.01417	25.2675	4.864	0.01676	32.8016	4.86	0.0111
4.878	0.02597	24.6719	4.874	0.01452	12.6835	4.866	0.01641	25.4466	4.876	0.03435	13.581	4.866	0.03896	15.189	4.854	0.02031	20.4741	4.854	0.02361	18.155	4.872	0.0111	25.5589	4.868	0.02515	19.324	4.884	0.02042	22.7519	4.848	0.02999	13.3891	4.85	0.02125	28.2905	4.846	0.07685	8.11801	4.856	0.04498	7.37893	4.85	0.01417	25.2075	4.874	0.01676	33.0326	4.87	0.01157
4.888	0.02597	24.8281	4.884	0.01499	14.0402	4.876	0.01641	25.5978	4.878	0.03447	14.0014	4.876	0.03896	15.6741	4.864	0.02054	22.1736	4.864	0.02397	19.5717	4.882	0.01122	27.5532	4.878	0.02515	20.4248	4.894	0.02042	22.8798	4.85	0.0301	13.6986	4.86	0.02125	28.2738	4.856	0.07721	8.95355	4.866	0.04533	8.28231	4.86	0.01417	25.166	4.884	0.01676	33.0963	4.88	0.01181
4.898	0.02597	24.7968	4.894	0.01558	15.4947	4.886	0.01641	25.6198	4.888	0.03494	16.2233	4.886	0.03896	15.9177	4.874	0.02078	23.8163	4.874	0.0242	20.9295	4.892	0.01145	29.2963	4.888	0.02515	21.1326	4.904	0.02042	22.8925	4.86	0.03058	15.2088	4.87	0.02125	28.1656	4.866	0.07744	9.72295	4.876	0.04545	9.14297	4.87	0.01393	25.1436	4.894	0.01676	33.0634	4.89	0.01204
4.908	0.02597	24.661	4.904	0.01606	17.0158	4.896	0.01641	25.5784	4.898	0.0353	18.5569	4.896	0.03896	16.0034	4.884	0.0209	25.2563	4.884	0.02432	22.1298	4.902	0.01145	30.6528	4.898	0.02515	21.5308	4.914	0.02042	22.8223	4.87	0.03081	16.687	4.88	0.02125	28.0505	4.876	0.07756	10.3659	4.886	0.04557	9.87566	4.88	0.01393	25.1153	4.904	0.01676	32.9674	4.9	0.01216
4.918	0.02597	24.4975	4.914	0.01653	18.5575	4.906	0.01641	25.5057	4.908	0.03542	20.8089	4.906	0.03896	15.9847	4.894	0.02101	26.3989	4.894	0.02432	23.065	4.912	0.01145	31.5601	4.908	0.02515	21.6822	4.924	0.02042	22.732	4.88	0.03105	18.0516	4.89	0.02125	27.9519	4.886	0.07756	10.8356	4.896	0.04569	10.4278	4.89	0.01393	25.0871	4.914	0.01676	32.8795	4.91	0.01216
4.928	0.02597	24.3556	4.922	0.01688	19.7969	4.916	0.01641	25.434	4.918	0.03553	22.7459	4.916	0.03896	15.8925	4.904	0.02101	27.2256	4.904	0.02432	23.6927	4.922	0.01145	32.0975	4.918	0.02515	21.6779	4.934	0.02042	22.6352	4.89	0.03117	19.2137	4.9	0.02125	27.8729	4.896	0.07768	11.1043	4.906	0.04569	10.8082	4.9	0.01381	25.0529	4.924	0.01676	32.8229	4.92	0.01228
4.938	0.02597	24.2247	4.924	0.01688	20.1035	4.926	0.01641	25.3866	4.928	0.03565	24.2242	4.926	0.03896	15.7844	4.914	0.02101	27.7474	4.914	0.02432	24.0451	4.932	0.01145	32.331	4.928	0.02515	21.5959	4.944	0.02042	22.571	4.9	0.03128	20.0847	4.91	0.02125	27.8026	4.906	0.07768	11.2614	4.916	0.04569	10.9911	4.91	0.01381	24.9969	4.934	0.01676	32.7856	4.93	0.01228
4.948	0.02597	24.1218	4.934	0.01724	21.5884	4.936	0.01641	25.3444	4.938	0.03565	25.2157	4.936	0.03896	15.6899	4.924	0.02101	28.0111	4.924	0.02432	24.1874	4.942	0.01145	32.3617	4.938	0.02515	21.5063	4.954	0.02042	22.5383	4.91	0.03128	20.6063	4.92	0.02125	27.745	4.916	0.07768	11.3218	4.926	0.04569	11.0359	4.92	0.01369	24.9103	4.944	0.01676	32.7269	4.94	0.01228
4.958	0.02597	24.055	4.944	0.01759	22.9866	4.946	0.01641	25.2928	4.948	0.03565	25.7947	4.946	0.03896	15.6168	4.934	0.02101	28.0908	4.934	0.02432	24.1952	4.952	0.01145	32.2974	4.948	0.02515	21.4093	4.964	0.02042	22.5253	4.92	0.03128	20.8525	4.93	0.02101	27.6916	4.926	0.07768	11.3013	4.936	0.04569	10.9967	4.93	0.01358	24.7896	4.954	0.01676	32.6816	4.95	0.01228
4.968	0.02597	23.9905	4.954	0.01783	24.2546	4.956	0.01641	25.2508	4.958	0.03565	26.0382	4.956	0.03896	15.5625	4.944	0.02101	28.0624	4.944	0.02432	24.1433	4.962	0.01145	32.2153	4.958	0.02515	21.3012	4.974	0.02042	22.4997	4.93	0.03128	20.9081	4.94	0.02101	27.6272	4.936	0.07768	11.2208	4.946	0.04569	10.9286	4.94	0.01346	24.6062	4.964	0.01653	32.645	4.96	0.01228
4.978	0.02574	23.9019	4.964	0.01794	25.3389	4.966	0.01641	25.2128	4.968	0.03565	26.0563	4.966	0.03896	15.5141	4.954	0.02101	27.9813	4.954	0.02432	24.0796	4.972	0.01145	32.1362	4.968	0.02515	21.2276	4.984	0.02019	22.4537	4.94	0.03128	20.8356	4.95	0.02101	27.5544	4.946	0.07768	11.1359	4.956	0.04569	10.8554	4.95	0.01334	24.363	4.974	0.01653	32.6039	4.97	0.01228
4.988	0.02574	23.8209	4.974	0.01794	26.173	4.976	0.01617	25.1663	4.978	0.03565	25.9511	4.976	0.03896	15.4677	4.964	0.02101	27.91	4.964	0.02432	24.0185	4.982	0.01145	32.0663	4.978	0.02515	21.1633	4.994	0.02019	22.4079	4.95	0.03128	20.6868	4.96	0.0209	27.4719	4.956	0.07768	11.0667	4.966	0.04569	10.7909	4.96	0.0131	24.0587	4.984	0.01641	32.5359	4.98	0.01228
4.998	0.02574	23.7345	4.984	0.01794	26.7208	4.986	0.01617	25.1244	4.988	0.03565	25.8105	4.986	0.03896	15.4269	4.974	0.02101	27.8561	4.974	0.02432	23.9583	4.992	0.01145	32.0056	4.988	0.02515	21.1225	5.004	0.02019	22.3804	4.96	0.03128	20.5437	4.97	0.0209	27.3988	4.966	0.07768	11.0163	4.976	0.04569	10.7073	4.97	0.01287	23.7012	4.994	0.01641	32.4609	4.99	0.01228
5.008	0.02562	23.6326	4.994	0.01794	27.0435	4.996	0.01617	25.0855	4.998	0.03565	25.6962	4.996	0.03872	15.3708	4.984	0.02101	27.8151	4.984	0.02432	23.9177	5.002	0.01145	31.9265	4.998	0.02515	21.0958	5.014	0.02007	22.343	4.97	0.03128	20.4138	4.98	0.02078	27.3116	4.976	0.07768	10.9745	4.986	0.04569	10.6413	4.98	0.01263	23.2529	5.004	0.01629	32.3744	5	0.01228
5.018	0.02562	23.5233	5.004	0.01794	27.1809	5.006	0.01606	25.0361	5.008	0.03565	25.5961	5.006	0.03872	15.3055	4.994	0.02101	27.7935	4.994	0.02432	23.8874	5.012	0.01145	31.867	5.008	0.02491	21.0449	5.024	0.01995	22.3105	4.98	0.03128	20.2782	4.99	0.02066	27.1793	4.986	0.07768	10.9378	4.996	0.04569	10.6487	4.99	0.01228	22.6495	5.014	0.01629	32.2488	5.01	0.01228
5.028	0.0255	23.3981	5.014	0.01794	27.2112	5.016	0.01594	24.9547	5.018	0.03565	25.5242	5.016	0.03872	15.2232	5.004	0.02078	27.7841	5.004	0.02432	23.8519	5.022	0.01145	31.8516	5.018	0.02491	20.9801	5.034	0.01983	22.2319	4.99	0.03128	20.1641	5	0.02054	27.0074	4.996	0.07744	10.8999	5.006	0.04545	10.6424	5	0.01181	21.8888	5.024	0.01606	32.0977	5.02	0.01204
5.038	0.02538	23.2139	5.024	0.01794	27.2165	5.026	0.01582	24.8203	5.028	0.03565	25.4689	5.026	0.0386	15.1318	5.014	0.02078	27.7491	5.014	0.02432	23.8236	5.032	0.01122	31.8167	5.028	0.02479	20.892	5.044	0.01972	22.0809	5	0.03128	20.057	5.01	0.02042	26.7486	5.006	0.07744	10.8595	5.016	0.04545	10.6109	5.01	0.01145	20.9618	5.034	0.01594	31.893	5.03	0.01204
5.048	0.02526	22.9339	5.034	0.01794	27.1749	5.036	0.0157	24.6373	5.038	0.03565	25.4108	5.036	0.03849	15.037	5.024	0.02078	27.6914	5.024	0.02408	23.812	5.042	0.01122	31.7696	5.038	0.02479	20.7798	5.054	0.0196	21.8528	5.01	0.03128	19.9475	5.02	0.02019	26.404	5.016	0.07744	10.8183	5.026	0.04545	10.5718	5.02	0.01098	19.8658	5.044	0.0157	31.5772	5.04	0.01204
5.058	0.02503	22.5459	5.044	0.01794	27.1036	5.046	0.01547	24.3835	5.048	0.03542	25.3797	5.046	0.03837	14.897	5.034	0.02078	27.5849	5.034	0.02408	23.7706	5.052	0.01122	31.7016	5.048	0.02467	20.6662	5.064	0.01948	21.5811	5.02	0.03105	19.8468	5.03	0.01995	25.9927	5.026	0.07733	10.7943	5.036	0.04533	10.5432	5.03	0.01051	18.6136	5.054	0.01547	31.1394	5.05	0.01192
5.068	0.02479	22.0242	5.054	0.01794	27.0579	5.056	0.01535	24.0365	5.058	0.03542	25.3351	5.056	0.03825	14.6541	5.044	0.02066	27.4938	5.044	0.02408	23.7199	5.062	0.0111	31.6045	5.058	0.02456	20.501	5.074	0.01924	21.2539	5.03	0.03105	19.7569	5.04	0.01972	25.4847	5.036	0.07733	10.7636	5.046	0.04533	10.5052	5.04	0.01003	17.249	5.064	0.01511	30.5575	5.06	0.01192
5.078	0.02456	21.3531	5.064	0.01794	27.0322	5.066	0.01499	23.5784	5.068	0.03542	25.2651	5.066	0.03813	14.3577	5.054	0.02054	27.4222	5.054	0.02397	23.6619	5.072	0.01098	31.4915	5.068	0.02444	20.2778	5.084	0.01901	20.8527	5.04	0.03105	19.6596	5.05	0.01936	24.8205	5.046	0.07721	10.706	5.056	0.04522	10.4558	5.05	0.00956	15.7998	5.074	0.01476	29.7952	5.07	0.01192
5.088	0.0242	20.4976	5.074	0.01794	27.0056	5.076	0.01476	22.9765	5.078	0.0353	25.169	5.076	0.0379	13.9929	5.064	0.02054	27.3269	5.064	0.02385	23.5846	5.082	0.01086	31.3125	5.078	0.0242	19.9855	5.094	0.01865	20.3486	5.05	0.03093	19.5643	5.06	0.01901	23.9941	5.056	0.07721	10.6297	5.066	0.04522	10.3957	5.06	0.00897	14.3265	5.084	0.0144	28.8505	5.08	0.01181
5.098	0.02397	19.4325	5.084	0.01794	26.9829	5.086	0.0144	22.2329	5.088	0.03518	25.0698	5.086	0.03766	13.5579	5.074	0.02042	27.205	5.074	0.02373	23.4549	5.092	0.01074	31.0739	5.088	0.02408	19.6044	5.104	0.0183	19.7193	5.06	0.03093	19.4727	5.07	0.01853	22.9968	5.066	0.07697	10.5387	5.076	0.04498	10.3298	5.07	0.0085	12.8158	5.094	0.01405	27.7497	5.09	0.01169
5.108	0.02349	18.1998	5.094	0.01794	26.9556	5.096	0.01393	21.3427	5.098	0.03518	24.9297	5.096	0.03731	13.0285	5.084	0.02031	27.0358	5.084	0.02361	23.2812	5.102	0.01063	30.7569	5.098	0.02385	19.1308	5.114	0.01794	18.9599	5.07	0.03081	19.3666	5.08	0.01818	21.8221	5.076	0.07685	10.3928	5.086	0.04486	10.1828	5.08	0.00791	11.2909	5.104	0.01358	26.4467	5.1	0.01157
5.118	0.02314	16.8205	5.104	0.01794	26.9304	5.106	0.01358	20.3151	5.108	0.03506	24.724	5.106	0.03707	12.3753	5.094	0.02007	26.7555	5.094	0.02349	23.0493	5.112	0.01039	30.3522	5.108	0.02349	18.5539	5.124	0.01759	18.0724	5.08	0.03069	19.241	5.09	0.01771	20.5047	5.086	0.07674	10.2116	5.096	0.04474	9.99122	5.084	0.00767	10.6761	5.114	0.0131	25.0196	5.11	0.01145
5.128	0.02267	15.3426	5.114	0.01771	26.8986	5.116	0.0131	19.2019	5.118	0.03494	24.4073	5.116	0.03672	11.6106	5.104	0.01995	26.3254	5.104	0.02326	22.7524	5.122	0.01015	29.8479	5.118	0.02314	17.8302	5.134	0.01712	17.064	5.09	0.03058	19.0238	5.1	0.01724	19.0899	5.096	0.0765	9.99471	5.106	0.04451	9.77777	5.086	0.00756	10.369	5.124	0.01263	23.4594	5.12	0.01122
5.138	0.02219	13.8183	5.124	0.01771	26.8519	5.126	0.01263	18.0286	5.128	0.03471	23.9851	5.126	0.03624	10.7646	5.114	0.01972	25.8114	5.114	0.02302	22.3725	5.132	0.00992	29.2138	5.128	0.02278	16.936	5.144	0.01665	15.9604	5.1	0.03046	18.6905	5.11	0.01665	17.6115	5.106	0.07626	9.7128	5.116	0.04427	9.52195	5.096	0.00697	8.86171	5.134	0.01216	21.79	5.13	0.01098
5.148	0.02172	12.2896	5.134	0.01759	26.7844	5.136	0.01216	16.7839	5.138	0.03447	23.4744	5.136	0.03589	9.8689	5.124	0.01936	25.183	5.124	0.02278	21.8865	5.142	0.00956	28.4249	5.138	0.02231	15.8951	5.154	0.01617	14.7939	5.11	0.03022	18.3107	5.12	0.01617	16.0965	5.116	0.07591	9.36576	5.126	0.04403	9.2255	5.106	0.00673	7.42767	5.144	0.01169	20.0536	5.14	0.01074
5.158	0.02113	10.7326	5.144	0.01759	26.7126	5.146	0.01157	15.4879	5.148	0.03424	22.8329	5.146	0.03542	8.99299	5.134	0.01901	24.4225	5.134	0.02243	21.2811	5.152	0.00921	27.4328	5.148	0.02196	14.7314	5.164	0.0157	13.6089	5.12	0.02999	17.8418	5.13	0.01558	14.5618	5.126	0.07556	8.95684	5.136	0.04368	8.84947	5.116	0.00649	6.16526	5.154	0.01122	18.2552	5.15	0.01039
5.168	0.02066	9.17853	5.154	0.01747	26.6305	5.156	0.01098	14.1602	5.158	0.034	22.0345	5.156	0.03494	8.15169	5.144	0.01865	23.4991	5.144	0.02196	20.5384	5.162	0.00874	26.2321	5.158	0.02149	13.4904	5.174	0.01523	12.4078	5.13	0.02975	17.2549	5.14	0.01511	13.0341	5.136	0.0752	8.47014	5.146	0.04321	8.33815	5.126	0.00637	5.15662	5.164	0.01063	16.4167	5.16	0.01003
5.178	0.01995	7.67857	5.164	0.01735	26.484	5.166	0.01039	12.7925	5.168	0.03365	21.0216	5.166	0.03447	7.37735	5.154	0.0183	22.3945	5.154	0.0216	19.6196	5.172	0.00838	24.8381	5.168	0.02101	12.2173	5.184	0.01464	11.1647	5.14	0.0294	16.5537	5.144	0.01476	12.4293	5.146	0.07485	7.8765	5.156	0.04285	7.72402	5.136	0.00637	4.44793	5.17	0.01027	15.3178	5.17	0.00968
5.188	0.01948	6.25785	5.174	0.01724	26.2974	5.176	0.00992	11.3927	5.178	0.03329	19.7813	5.176	0.03388	6.67599	5.164	0.01783	21.1158	5.164	0.02113	18.5647	5.182	0.00779	23.2785	5.178	0.02042	10.9038	5.194	0.01405	9.87503	5.15	0.02904	15.709	5.146	0.01476	12.1274	5.156	0.07437	7.22537	5.166	0.04238	7.04295	5.146	0.00637	4.02138	5.172	0.01027	14.9546	5.18	0.00921
5.19	0.01936	5.98585	5.184	0.017	26.0557	5.178	0.00968	11.111	5.188	0.03294	18.316	5.186	0.03341	6.07568	5.174	0.01747	19.7223	5.174	0.02066	17.4247	5.192	0.00732	21.5576	5.188	0.01995	9.57203	5.196	0.01393	9.61722	5.16	0.02869	14.6796	5.156	0.01417	10.6208	5.166	0.0739	6.56279	5.176	0.04203	6.33096	5.156	0.00637	3.79793	5.182	0.00968	13.1718	5.19	0.00885
5.192	0.01924	5.71735	5.194	0.01676	25.7463	5.188	0.00921	9.6987	5.198	0.03247	16.6477	5.196	0.03282	5.57338	5.184	0.017	18.2938	5.184	0.02031	16.2232	5.202	0.00685	19.6869	5.198	0.01948	8.24026	5.198	0.01381	9.35878	5.17	0.02822	13.4902	5.166	0.01369	9.16099	5.176	0.07343	5.90073	5.186	0.04156	5.59413	5.166	0.00637	3.73061	5.192	0.00933	11.4451	5.2	0.00838
5.202	0.01865	4.43166	5.204	0.01653	25.327	5.198	0.00885	8.36176	5.208	0.03199	14.8837	5.198	0.0327	5.4773	5.194	0.01653	16.8501	5.194	0.01972	14.9741	5.212	0.00626	17.7176	5.208	0.01889	6.92385	5.208	0.01322	8.0577	5.18	0.02786	12.177	5.176	0.01346	7.80418	5.186	0.07284	5.26406	5.196	0.04097	4.83386	5.176	0.00637	3.73857	5.202	0.00897	9.83377	5.21	0.00779
5.212	0.0183	3.33004	5.214	0.01617	24.7866	5.208	0.00862	7.20954	5.218	0.03152	13.1097	5.2	0.03258	5.38148	5.204	0.01594	15.3807	5.204	0.01924	13.7041	5.222	0.00567	15.7292	5.21	0.01877	6.65988	5.218	0.01287	6.77997	5.19	0.02739	10.8051	5.186	0.01322	6.66051	5.196	0.07237	4.68303	5.206	0.04049	4.07504	5.186	0.00637	3.77881	5.212	0.00885	8.45485	5.22	0.00732
5.222	0.01806	2.45095	5.224	0.01582	24.0999	5.218	0.0085	6.29672	5.228	0.03105	11.3326	5.21	0.03211	4.92237	5.214	0.01535	13.8994	5.214	0.01865	12.3855	5.232	0.00508	13.7127	5.212	0.01865	6.39749	5.228	0.01263	5.64084	5.2	0.02692	9.42287	5.196	0.01322	5.7877	5.206	0.07178	4.16647	5.216	0.0399	3.34432	5.196	0.00637	3.84406	5.222	0.00874	7.376	5.23	0.00673
5.232	0.01794	1.84751	5.234	0.01547	23.2856	5.228	0.0085	5.6758	5.238	0.03058	9.61066	5.22	0.03164	4.49339	5.224	0.01476	12.3999	5.224	0.01806	11.0043	5.236	0.00484	12.8907	5.222	0.01806	5.1015	5.238	0.01251	4.71983	5.21	0.02633	8.03569	5.206	0.0131	5.20244	5.216	0.07131	3.69728	5.226	0.03931	2.63594	5.206	0.00637	3.89394	5.232	0.00874	6.60582	5.24	0.00626
5.242	0.01794	1.44753	5.244	0.01511	22.2963	5.238	0.0085	5.30423	5.248	0.02999	7.95865	5.23	0.0314	4.10881	5.23	0.01452	11.4905	5.228	0.01783	10.4488	5.238	0.00472	12.4783	5.232	0.01771	3.83403	5.248	0.01251	4.06568	5.22	0.02585	6.66767	5.216	0.0131	4.87676	5.22	0.07107	3.52396	5.228	0.03919	2.49455	5.216	0.00637	3.92866	5.242	0.00874	6.16359	5.244	0.00602
5.252	0.01794	1.19199	5.254	0.01464	21.182	5.248	0.0085	5.11951	5.258	0.02951	6.39509	5.24	0.03128	3.77905	5.232	0.01428	11.187	5.23	0.01771	10.1729	5.248	0.00425	10.4252	5.242	0.01735	2.74507	5.258	0.01251	3.66174	5.23	0.02526	5.3725	5.226	0.0131	4.74438	5.222	0.07095	3.44194	5.23	0.03919	2.35301	5.226	0.00637	3.95484	5.252	0.00874	5.95629	5.246	0.0059
5.262	0.01794	1.06758	5.264	0.01428	19.9878	5.258	0.0085	5.06206	5.264	0.02916	5.51742	5.25	0.03117	3.52774	5.242	0.01381	9.70906	5.24	0.01724	8.83089	5.258	0.00378	8.45075	5.252	0.01724	1.90713	5.268	0.01251	3.46306	5.234	0.02491	4.87687	5.236	0.0131	4.72428	5.232	0.07048	3.06865	5.24	0.0386	1.67167	5.236	0.00637	3.98403	5.262	0.00874	5.89524	5.256	0.00543
5.272	0.01794	1.05343	5.274	0.01369	18.7338	5.268	0.0085	5.08322	5.266	0.02904	5.23743	5.26	0.03117	3.37107	5.252	0.01346	8.29488	5.25	0.01676	7.56809	5.268	0.00354	6.67421	5.262	0.01724	1.33132	5.278	0.01251	3.41149	5.236	0.02479	4.63602	5.246	0.0131	4.77495	5.242	0.07013	2.75021	5.25	0.03825	1.09013	5.246	0.00637	4.01632	5.272	0.00874	5.92663	5.266	0.00496
5.282	0.01794	1.105	5.284	0.01322	17.4057	5.278	0.0085	5.13973	5.276	0.02857	3.93513	5.27	0.03117	3.3007	5.262	0.01322	7.0273	5.26	0.01665	6.44554	5.278	0.00354	5.24393	5.272	0.01712	0.98675	5.288	0.01251	3.4352	5.246	0.02432	3.49807	5.256	0.0131	4.838	5.252	0.06989	2.47685	5.26	0.03801	0.63364	5.256	0.00637	4.03149	5.282	0.00874	5.9867	5.276	0.00472
5.292	0.01794	1.15876	5.294	0.01275	16.0202	5.288	0.0085	5.20807	5.286	0.02822	2.85	5.28	0.03117	3.26876	5.272	0.0131	6.00816	5.27	0.01641	5.54483	5.288	0.00342	4.25277	5.282	0.01712	0.80837	5.298	0.01251	3.47568	5.256	0.02397	2.52024	5.266	0.0131	4.89541	5.262	0.06977	2.26179	5.27	0.0379	0.30878	5.266	0.00661	4.04481	5.292	0.00874	6.05019	5.286	0.0046
5.302	0.01794	1.21719	5.304	0.01216	14.5788	5.298	0.0085	5.25329	5.296	0.02798	2.00466	5.29	0.03117	3.27119	5.282	0.01299	5.28802	5.28	0.01641	4.90949	5.298	0.00342	3.65838	5.292	0.01712	0.75186	5.308	0.01251	3.50915	5.266	0.02373	1.77788	5.276	0.0131	4.92942	5.272	0.06965	2.10637	5.28	0.0379	0.09976	5.276	0.00661	4.07597	5.302	0.00874	6.10756	5.296	0.00449
5.312	0.01794	1.26911	5.31	0.01169	13.6755	5.308	0.0085	5.27406	5.306	0.02786	1.41756	5.3	0.03117	3.28784	5.292	0.01299	4.84341	5.29	0.01641	4.53749	5.308	0.00342	3.35664	5.302	0.01712	0.77263	5.318	0.01251	3.54571	5.276	0.02361	1.27852	5.286	0.0131	4.98197	5.282	0.06965	2.00911	5.29	0.03778	-0.01667	5.286	0.00661	4.12103	5.312	0.00874	6.15795	5.306	0.00449
5.322	0.01794	1.3054	5.312	0.01157	13.3682	5.318	0.0085	5.30678	5.316	0.02786	1.06288	5.31	0.03117	3.32464	5.302	0.01299	4.62165	5.3	0.01641	4.34806	5.318	0.00342	3.25147	5.312	0.01712	0.82255	5.328	0.01251	3.57808	5.286	0.02349	0.96859	5.296	0.0131	5.03229	5.292	0.06965	1.95946	5.3	0.03778	-0.06792	5.296	0.00673	4.16253	5.322	0.00874	6.18487	5.316	0.00449
5.332	0.01794	1.33616	5.322	0.0111	11.8193	5.328	0.0085	5.32865	5.326	0.02774	0.88658	5.32	0.03117	3.3507	5.312	0.01299	4.55213	5.31	0.01641	4.2669	5.328	0.00342	3.26424	5.322	0.01712	0.87487	5.338	0.01251	3.59759	5.296	0.02349	0.7725	5.306	0.01334	5.03942	5.302	0.06965	1.93865	5.31	0.03778	-0.07325	5.306	0.00685	4.21234	5.332	0.00874	6.2152	5.326	0.00449
5.342	0.01794	1.37511	5.332	0.01074	10.3057	5.338	0.0085	5.34569	5.336	0.02774	0.82451	5.33	0.03117	3.35462	5.322	0.01299	4.5776	5.32	0.01641	4.25522	5.338	0.00342	3.3452	5.332	0.01712	0.93095	5.348	0.01251	3.60817	5.306	0.02349	0.71368	5.316	0.01334	5.03817	5.312	0.06965	1.945	5.32	0.03778	-0.06498	5.316	0.00697	4.2835	5.342	0.00874	6.24005	5.336	0.00449
5.352	0.01794	1.39663	5.342	0.01051	8.9271	5.348	0.00874	5.35753	5.346	0.02774	0.83266	5.34	0.03117	3.3641	5.332	0.01299	4.60147	5.33	0.01641	4.28073	5.348	0.00342	3.41997	5.342	0.01712	0.98299	5.358	0.01251	3.6206	5.316	0.02349	0.73159	5.326	0.01334	5.06274	5.322	0.06965	1.97514	5.33	0.03778	-0.05503	5.326	0.00708	4.35933	5.352	0.00897	6.26019	5.346	0.00449
5.362	0.01794	1.41571	5.352	0.01039	7.78574	5.358	0.00874	5.3781	5.356	0.02774	0.86836	5.35	0.03117	3.38969	5.342	0.01299	4.60766	5.34	0.01641	4.32513	5.358	0.00342	3.48588	5.352	0.01712	1.01465	5.368	0.01251	3.63756	5.326	0.02349	0.78332	5.336	0.01346	5.0964	5.332	0.06965	1.99998	5.34	0.03778	-0.02913	5.336	0.00732	4.53214	5.362	0.00897	6.28272	5.356	0.00449
5.372	0.01818	1.44945	5.362	0.01027	6.94757	5.368	0.00874	5.4203	5.366	0.02774	0.9137	5.36	0.0314	3.41551	5.352	0.01299	4.62231	5.35	0.01641	4.37349	5.368	0.00342	3.54874	5.362	0.01712	1.00846	5.378	0.01275	3.66213	5.336	0.02349	0.83787	5.346	0.01346	5.13904	5.342	0.06965	2.01914	5.35	0.03778	-0.0024	5.346	0.00756	4.76675	5.372	0.00909	6.33221	5.366	0.00449
5.382	0.01818	1.47214	5.372	0.01027	6.39406	5.378	0.00885	5.4783	5.376	0.02774	0.95559	5.37	0.0314	3.43714	5.362	0.01299	4.67008	5.36	0.01641	4.428	5.378	0.00342	3.59361	5.372	0.01735	0.99576	5.388	0.01275	3.68561	5.346	0.02349	0.88466	5.356	0.01358	5.17344	5.352	0.06965	2.04406	5.36	0.03778	0.01978	5.356	0.00791	5.06156	5.382	0.00909	6.37277	5.376	0.00449
5.392	0.01818	1.49703	5.382	0.01027	6.08624	5.388	0.00885	5.49852	5.386	0.02774	0.99517	5.38	0.0314	3.45729	5.372	0.01299	4.69454	5.37	0.01641	4.46385	5.388	0.00342	3.63326	5.382	0.01735	1.00634	5.398	0.01287	3.72636	5.356	0.02349	0.928	5.366	0.01358	5.22156	5.362	0.06965	2.06166	5.37	0.03778	0.03334	5.366	0.00815	5.46655	5.392	0.00921	6.42023	5.386	0.00449
5.402	0.0183	1.54236	5.392	0.01027	5.969	5.398	0.00897	5.53548	5.396	0.02774	1.03083	5.39	0.0314	3.48577	5.382	0.01299	4.70081	5.38	0.01641	4.48729	5.398	0.00342	3.66261	5.392	0.01735	1.07492	5.408	0.01287	3.76594	5.366	0.02349	0.9635	5.376	0.01381	5.28203	5.372	0.06965	2.05798	5.38	0.03778	0.03667	5.376	0.0085	5.98629	5.402	0.00933	6.50711	5.396	0.00449
5.412	0.01842	1.58261	5.402	0.01027	5.95442	5.408	0.00909	5.6104	5.406	0.02774	1.04787	5.4	0.03152	3.4935	5.392	0.01322	4.72479	5.39	0.01641	4.50469	5.408	0.00366	3.70862	5.402	0.01747	1.13233	5.418	0.01299	3.81633	5.376	0.02349	0.97925	5.386	0.01393	5.39403	5.382	0.06965	2.07718	5.39	0.03801	0.04466	5.386	0.00897	6.63096	5.412	0.00944	6.65359	5.406	0.00449
5.422	0.01853	1.66788	5.412	0.01027	5.97574	5.418	0.00921	5.73204	5.416	0.02774	1.06143	5.41	0.03152	3.51313	5.402	0.01322	4.74814	5.4	0.01641	4.53059	5.418	0.00366	3.74455	5.412	0.01747	1.1636	5.428	0.0131	3.88472	5.386	0.02349	1.00551	5.396	0.01405	5.56641	5.392	0.06989	2.0916	5.4	0.03801	0.06128	5.396	0.00933	7.41767	5.422	0.00968	6.86512	5.416	0.00472
5.432	0.01865	1.78697	5.422	0.01027	6.01547	5.428	0.00944	5.90767	5.426	0.02798	1.06347	5.42	0.03164	3.52865	5.412	0.01322	4.76605	5.41	0.01665	4.56112	5.428	0.00366	3.80157	5.422	0.01759	1.18609	5.438	0.01322	3.98496	5.396	0.02349	1.03286	5.406	0.01428	5.79205	5.402	0.06989	2.09861	5.41	0.03801	0.06136	5.406	0.0098	8.33383	5.432	0.00992	7.1283	5.426	0.00472
5.442	0.01889	1.93032	5.432	0.01027	6.06199	5.438	0.00968	6.1466	5.436	0.02798	1.08275	5.43	0.03176	3.55733	5.422	0.01334	4.78561	5.42	0.01665	4.58075	5.438	0.00378	3.85463	5.432	0.01771	1.22073	5.448	0.01346	4.12685	5.406	0.02373	1.05763	5.416	0.01452	6.06922	5.412	0.06989	2.10919	5.42	0.03813	0.05951	5.416	0.01039	9.39556	5.442	0.01015	7.48423	5.436	0.00472
5.452	0.01912	2.1404	5.442	0.01027	6.10407	5.448	0.01003	6.47443	5.446	0.02798	1.09357	5.44	0.03188	3.59091	5.432	0.01334	4.80254	5.43	0.01676	4.61229	5.448	0.00378	3.88077	5.442	0.01783	1.28226	5.458	0.01369	4.32819	5.416	0.02373	1.09901	5.426	0.01488	6.43511	5.422	0.07001	2.11029	5.43	0.03813	0.06437	5.426	0.01086	10.648	5.452	0.01051	7.97329	5.446	0.00484
5.462	0.01948	2.43869	5.452	0.01027	6.1471	5.458	0.01039	6.94119	5.456	0.02798	1.09043	5.45	0.03211	3.65467	5.442	0.01346	4.82178	5.44	0.01676	4.63679	5.458	0.0039	3.93622	5.452	0.01794	1.38689	5.468	0.01393	4.61383	5.426	0.02385	1.157	5.436	0.01523	6.92095	5.432	0.07001	2.10332	5.44	0.03813	0.09051	5.436	0.01145	12.0403	5.462	0.01086	8.62089	5.456	0.00484
5.472	0.01972	2.82817	5.462	0.01027	6.16415	5.468	0.01074	7.53307	5.466	0.0281	1.10066	5.46	0.03235	3.73806	5.452	0.01346	4.85571	5.45	0.01688	4.66692	5.468	0.00401	4.04802	5.462	0.01818	1.52576	5.478	0.01428	4.96118	5.436	0.02385	1.20348	5.446	0.01558	7.54931	5.442	0.07013	2.11652	5.45	0.03825	0.11132	5.446	0.01204	13.5423	5.472	0.01133	9.43398	5.466	0.00496
5.482	0.02007	3.34896	5.472	0.01027	6.1855	5.478	0.01122	8.24874	5.476	0.0281	1.10387	5.47	0.03258	3.85915	5.462	0.01369	4.93522	5.46	0.017	4.72907	5.478	0.00413	4.20665	5.472	0.01842	1.70798	5.488	0.01464	5.44687	5.446	0.02385	1.24608	5.456	0.01606	8.32027	5.452	0.07024	2.15716	5.46	0.03837	0.13354	5.456	0.01263	15.2306	5.482	0.01169	10.4277	5.476	0.00496
5.492	0.02054	4.00405	5.482	0.01027	6.21117	5.488	0.01157	9.08389	5.486	0.02822	1.13922	5.48	0.03294	4.01382	5.472	0.01381	5.0643	5.47	0.01712	4.83296	5.488	0.00437	4.4373	5.482	0.01865	1.95525	5.498	0.01499	6.0643	5.456	0.02397	1.27045	5.466	0.01653	9.25441	5.462	0.07048	2.21018	5.47	0.03849	0.15854	5.462	0.01287	16.319	5.492	0.01216	11.5734	5.486	0.00519
5.502	0.02101	4.75452	5.492	0.01051	6.22908	5.498	0.01204	10.0303	5.496	0.02833	1.20564	5.49	0.03329	4.21305	5.482	0.01393	5.22916	5.48	0.01735	4.99425	5.498	0.0046	4.73955	5.492	0.01901	2.2914	5.508	0.01547	6.79964	5.466	0.02408	1.30019	5.476	0.01712	10.3473	5.472	0.0706	2.26692	5.48	0.03872	0.20647	5.464	0.01299	16.6884	5.502	0.01263	12.8796	5.496	0.00531
5.512	0.02149	5.63576	5.502	0.01051	6.24538	5.508	0.01263	11.0684	5.506	0.02845	1.2877	5.5	0.03365	4.46228	5.492	0.01417	5.43407	5.49	0.01759	5.19583	5.508	0.00484	5.15983	5.502	0.01936	2.73355	5.518	0.01594	7.68558	5.476	0.0242	1.39738	5.486	0.01759	11.5882	5.482	0.07083	2.34177	5.49	0.03896	0.28014	5.474	0.01358	18.5376	5.512	0.0131	14.3359	5.506	0.00543
5.522	0.02196	6.67954	5.512	0.01063	6.27034	5.518	0.0131	12.2105	5.516	0.02869	1.38222	5.51	0.03412	4.77726	5.502	0.01452	5.7005	5.5	0.01783	5.45865	5.518	0.00519	5.73039	5.512	0.01983	3.31359	5.528	0.01653	8.69112	5.486	0.02444	1.54797	5.496	0.01806	12.9583	5.492	0.07107	2.44095	5.5	0.03919	0.36948	5.484	0.01393	20.3937	5.522	0.01358	15.8861	5.516	0.00567
5.532	0.02255	7.86024	5.522	0.01063	6.29903	5.528	0.01358	13.4532	5.526	0.02892	1.50617	5.52	0.03459	5.14864	5.512	0.01476	6.08023	5.51	0.01818	5.82043	5.528	0.00555	6.45602	5.522	0.02031	4.04819	5.538	0.017	9.81531	5.496	0.02456	1.73787	5.506	0.01853	14.4433	5.502	0.07142	2.57133	5.51	0.03943	0.49594	5.494	0.01405	22.1019	5.532	0.01405	17.5534	5.526	0.00602
5.542	0.02302	9.18034	5.532	0.01074	6.33038	5.538	0.01405	14.7776	5.536	0.02916	1.6753	5.53	0.03518	5.58682	5.522	0.01511	6.57853	5.52	0.01853	6.31211	5.538	0.00602	7.33726	5.532	0.02078	4.92719	5.548	0.01759	11.0336	5.506	0.02491	1.99071	5.516	0.01912	16.0029	5.512	0.07178	2.69833	5.52	0.03978	0.66789	5.504	0.01417	23.5205	5.542	0.01452	19.2832	5.536	0.00637
5.552	0.02349	10.6151	5.542	0.01086	6.39958	5.548	0.01452	16.1156	5.546	0.02951	1.93052	5.54	0.03565	6.11538	5.532	0.01558	7.20654	5.53	0.01889	6.92178	5.548	0.00637	8.40949	5.542	0.02125	5.93156	5.558	0.01806	12.3594	5.516	0.02515	2.30091	5.526	0.01972	17.648	5.522	0.07213	2.87197	5.53	0.04014	0.91038	5.514	0.01417	24.5743	5.552	0.01511	21.0774	5.546	0.00673
5.562	0.02397	12.1343	5.552	0.01098	6.51381	5.558	0.01511	17.4683	5.556	0.02975	2.30691	5.55	0.03624	6.7725	5.542	0.01606	7.97272	5.54	0.01936	7.64301	5.558	0.00685	9.64854	5.552	0.02172	7.04666	5.568	0.01853	13.7622	5.526	0.0255	2.68906	5.528	0.01983	17.9915	5.532	0.07249	3.10932	5.54	0.04061	1.23681	5.524	0.01417	25.2397	5.556	0.01535	21.8353	5.556	0.00708
5.572	0.02444	13.74	5.562	0.0111	6.67052	5.56	0.01523	17.7446	5.566	0.03022	2.77128	5.56	0.03672	7.55797	5.552	0.01653	8.88593	5.55	0.01983	8.49118	5.568	0.00732	11.0612	5.562	0.02219	8.20918	5.578	0.01901	15.1909	5.536	0.02585	3.17725	5.53	0.01995	18.3414	5.542	0.07296	3.39339	5.55	0.04108	1.65019	5.534	0.01417	25.5595	5.558	0.01547	22.2228	5.566	0.00756
5.574	0.02456	14.0756	5.572	0.01133	6.87727	5.57	0.0157	19.1584	5.576	0.03058	3.34874	5.57	0.03719	8.46656	5.562	0.017	9.97572	5.56	0.02042	9.49178	5.578	0.00791	12.6587	5.572	0.02267	9.43272	5.58	0.01912	15.471	5.546	0.02633	3.79919	5.54	0.02042	20.1818	5.552	0.07331	3.74133	5.56	0.04167	2.14798	5.544	0.01417	25.6853	5.568	0.01594	24.2154	5.576	0.00803
5.576	0.02467	14.4156	5.582	0.01157	7.17004	5.58	0.01606	20.6273	5.586	0.03093	4.07836	5.58	0.03766	9.47033	5.572	0.01759	11.2132	5.57	0.0209	10.6119	5.588	0.00838	14.4382	5.582	0.02314	10.6884	5.582	0.01924	15.7494	5.556	0.0268	4.56909	5.55	0.0209	22.0841	5.562	0.0739	4.15785	5.57	0.04226	2.74558	5.554	0.01417	25.6819	5.578	0.01629	26.2544	5.586	0.0085
5.586	0.02515	16.1903	5.592	0.01192	7.56779	5.59	0.01629	22.0777	5.596	0.0314	4.94604	5.582	0.03778	9.67955	5.582	0.01806	12.6253	5.58	0.02137	11.8752	5.598	0.00885	16.3127	5.592	0.02361	12.0494	5.592	0.01972	17.1213	5.566	0.02727	5.50774	5.56	0.02101	23.9286	5.572	0.07437	4.63189	5.58	0.04274	3.44276	5.564	0.01417	25.5969	5.588	0.01653	28.2023	5.596	0.00897
5.596	0.0255	18.1022	5.602	0.01228	8.09305	5.6	0.01641	23.3581	5.606	0.03188	5.9533	5.584	0.03778	9.89057	5.592	0.01865	14.1938	5.59	0.02184	13.2005	5.608	0.00933	18.2169	5.596	0.02385	12.6278	5.602	0.02007	18.4769	5.576	0.02786	6.62555	5.57	0.02113	25.5044	5.582	0.07497	5.17267	5.59	0.04321	4.23739	5.574	0.01417	25.5072	5.598	0.01665	29.9201	5.606	0.00956
5.606	0.02574	20.0144	5.612	0.01263	8.74422	5.61	0.01641	24.332	5.616	0.03247	7.15367	5.594	0.03825	10.9709	5.602	0.01901	15.8961	5.6	0.02231	14.5314	5.618	0.0098	20.1441	5.598	0.02397	12.9251	5.612	0.02019	19.781	5.586	0.02833	7.93713	5.58	0.02125	26.6771	5.592	0.07556	5.82279	5.6	0.0438	5.08724	5.584	0.01417	25.4239	5.608	0.01676	31.2533	5.616	0.01015
5.616	0.02585	21.7095	5.622	0.0131	9.54442	5.62	0.01641	24.9835	5.626	0.03294	8.59693	5.604	0.0386	12.093	5.612	0.01948	17.601	5.61	0.02278	15.8571	5.622	0.01003	20.9221	5.608	0.02444	14.4947	5.622	0.02031	20.9021	5.596	0.02892	9.37322	5.59	0.02125	27.4382	5.602	0.07603	6.5463	5.61	0.04427	5.97961	5.594	0.01417	25.3539	5.618	0.01676	32.1681	5.626	0.01063
5.626	0.02585	23.0133	5.632	0.01346	10.4688	5.63	0.01641	25.3388	5.636	0.03341	10.2584	5.614	0.03884	13.2134	5.616	0.01972	18.2726	5.614	0.02302	16.3754	5.624	0.01015	21.312	5.618	0.02479	16.173	5.632	0.02042	21.7443	5.606	0.0294	10.9214	5.6	0.02125	27.8487	5.606	0.07626	6.85258	5.612	0.04439	6.16034	5.604	0.01417	25.3009	5.628	0.01676	32.7087	5.636	0.0111
5.636	0.02597	23.8522	5.642	0.01405	11.5117	5.64	0.01641	25.4844	5.646	0.034	12.1268	5.624	0.03896	14.2089	5.618	0.01972	18.6074	5.616	0.02302	16.636	5.634	0.01063	23.3147	5.628	0.02503	17.8307	5.642	0.02042	22.2939	5.616	0.02987	12.5034	5.61	0.02125	27.9901	5.608	0.07638	7.00925	5.614	0.04439	6.34126	5.614	0.01417	25.2574	5.638	0.01676	32.9308	5.638	0.01122
5.646	0.02597	24.307	5.652	0.01452	12.7211	5.65	0.01641	25.5027	5.654	0.03435	13.7467	5.634	0.03896	14.9528	5.628	0.02019	20.2645	5.626	0.02361	17.9699	5.644	0.01098	25.3609	5.638	0.02515	19.2681	5.652	0.02042	22.5781	5.62	0.02999	13.1295	5.62	0.02125	27.9865	5.618	0.07685	7.82747	5.624	0.04486	7.25021	5.624	0.01417	25.2225	5.648	0.01676	32.9633	5.648	0.01169
5.656	0.02597	24.4727	5.662	0.01499	14.0472	5.66	0.01641	25.4694	5.656	0.03447	14.1686	5.644	0.03896	15.4343	5.638	0.02054	21.9096	5.636	0.02397	19.3892	5.654	0.01122	27.3309	5.648	0.02526	20.3709	5.662	0.02042	22.6859	5.622	0.0301	13.4391	5.63	0.02125	27.9144	5.628	0.07721	8.67689	5.634	0.04522	8.15539	5.634	0.01393	25.1863	5.658	0.01676	32.9155	5.658	0.01192
5.666	0.02597	24.4627	5.672	0.01558	15.4643	5.67	0.01641	25.4055	5.666	0.03506	16.3826	5.654	0.03896	15.6857	5.648	0.02078	23.4937	5.646	0.0242	20.8011	5.664	0.01133	29.0535	5.658	0.02526	21.0956	5.672	0.02042	22.692	5.632	0.03046	14.9402	5.64	0.02125	27.8127	5.638	0.07744	9.47039	5.644	0.04545	9.01338	5.644	0.01393	25.1488	5.668	0.01676	32.8614	5.668	0.01216
5.676	0.02597	24.3556	5.682	0.01606	16.9637	5.68	0.01641	25.3316	5.676	0.0353	18.7368	5.664	0.03896	15.7682	5.658	0.02078	24.9251	5.656	0.02432	22.0371	5.674	0.01145	30.3923	5.668	0.02526	21.4945	5.682	0.02042	22.641	5.642	0.03081	16.3828	5.65	0.02125	27.7294	5.648	0.07756	10.1402	5.654	0.04557	9.74638	5.654	0.01393	25.0924	5.678	0.01676	32.8009	5.678	0.01228
5.686	0.02597	24.1997	5.692	0.01653	18.4946	5.69	0.01641	25.2584	5.686	0.03553	21.0089	5.674	0.03896	15.7413	5.668	0.0209	26.0956	5.666	0.02432	22.9903	5.684	0.01145	31.3145	5.678	0.02526	21.6365	5.692	0.02042	22.5554	5.652	0.03105	17.7264	5.66	0.02125	27.6629	5.658	0.07756	10.6339	5.664	0.04557	10.283	5.664	0.01381	25.0143	5.688	0.01676	32.7129	5.688	0.01228
5.696	0.02597	24.0541	5.702	0.01688	20.0218	5.7	0.01641	25.201	5.696	0.03565	22.9719	5.684	0.03896	15.6848	5.678	0.0209	26.935	5.676	0.02432	23.6276	5.694	0.01145	31.8529	5.688	0.02526	21.6357	5.702	0.02042	22.48	5.662	0.03117	18.8918	5.67	0.02125	27.592	5.668	0.07756	10.9393	5.674	0.04569	10.6136	5.674	0.01369	24.9419	5.698	0.01676	32.6573	5.698	0.01228
5.706	0.02597	23.9545	5.704	0.017	20.3217	5.71	0.01641	25.1488	5.706	0.03565	24.4623	5.694	0.03896	15.6067	5.688	0.0209	27.4477	5.686	0.02432	23.9822	5.704	0.01145	32.1038	5.698	0.02526	21.5723	5.712	0.02042	22.4265	5.672	0.03117	19.7714	5.68	0.02101	27.5296	5.678	0.07756	11.0833	5.684	0.04569	10.7757	5.684	0.01369	24.8305	5.708	0.01676	32.6158	5.708	0.01228
5.716	0.02597	23.8614	5.714	0.01735	21.7893	5.72	0.01641	25.114	5.716	0.03565	25.4479	5.704	0.03896	15.5004	5.698	0.0209	27.7063	5.696	0.02432	24.1421	5.714	0.01145	32.1642	5.708	0.02526	21.4686	5.722	0.02042	22.4127	5.682	0.03128	20.3507	5.69	0.02101	27.4825	5.688	0.07756	11.1276	5.694	0.04569	10.8198	5.694	0.01346	24.6777	5.718	0.01653	32.5814	5.718	0.01228
5.726	0.02597	23.7663	5.724	0.01771	23.1939	5.73	0.01617	25.0877	5.726	0.03565	25.9752	5.714	0.03896	15.4167	5.708	0.0209	27.7793	5.706	0.02432	24.1826	5.724	0.01145	32.1192	5.718	0.02526	21.3704	5.732	0.02042	22.3715	5.692	0.03128	20.6631	5.7	0.02101	27.4255	5.698	0.07756	11.0909	5.704	0.04569	10.8169	5.704	0.01334	24.4647	5.728	0.01653	32.5526	5.728	0.01228
5.736	0.02574	23.696	5.734	0.01794	24.4979	5.74	0.01617	25.0459	5.736	0.03565	26.1671	5.724	0.03896	15.3667	5.718	0.0209	27.7613	5.716	0.02432	24.1451	5.734	0.01145	32.0509	5.728	0.02526	21.2671	5.742	0.02019	22.3227	5.702	0.03128	20.751	5.71	0.02101	27.3485	5.708	0.07756	11.0211	5.714	0.04569	10.8025	5.714	0.01322	24.1767	5.738	0.01653	32.5048	5.738	0.01228
5.746	0.02574	23.6219	5.744	0.01806	25.6215	5.75	0.01617	25.0042	5.746	0.03565	26.1615	5.734	0.03896	15.3158	5.728	0.0209	27.7012	5.726	0.02432	24.0763	5.744	0.01145	31.9782	5.738	0.02526	21.1944	5.752	0.02019	22.312	5.712	0.03128	20.678	5.72	0.0209	27.2656	5.718	0.07756	10.9414	5.724	0.04569	10.7572	5.724	0.01299	23.8155	5.748	0.01641	32.4229	5.748	0.01228
5.756	0.02574	23.5328	5.754	0.01806	26.4586	5.76	0.01617	24.9307	5.756	0.03565	26.0578	5.744	0.03896	15.2854	5.738	0.0209	27.6365	5.736	0.02432	24.0056	5.754	0.01145	31.9129	5.748	0.02526	21.147	5.762	0.02019	22.2873	5.722	0.03128	20.5486	5.73	0.0209	27.1826	5.728	0.07756	10.8791	5.734	0.04569	10.722	5.734	0.01263	23.3651	5.758	0.01641	32.3388	5.758	0.01228
5.766	0.02562	23.4531	5.764	0.01806	27.0203	5.77	0.01606	24.8594	5.766	0.03565	25.9382	5.754	0.03872	15.2457	5.748	0.0209	27.5655	5.746	0.02432	23.9374	5.764	0.01145	31.8684	5.758	0.02503	21.123	5.772	0.02007	22.2487	5.732	0.03128	20.4069	5.74	0.02078	27.0653	5.738	0.07756	10.8252	5.744	0.04569	10.6935	5.744	0.01228	22.7848	5.768	0.01629	32.265	5.768	0.01228
5.776	0.02562	23.3714	5.774	0.01806	27.3419	5.78	0.01594	24.801	5.776	0.03565	25.8222	5.764	0.03872	15.1806	5.758	0.0209	27.4927	5.756	0.02432	23.8871	5.774	0.01145	31.8253	5.768	0.02503	21.0754	5.782	0.02007	22.1803	5.742	0.03128	20.265	5.75	0.02066	26.9276	5.748	0.07756	10.7759	5.754	0.04569	10.6327	5.754	0.01192	22.0299	5.778	0.01629	32.1582	5.778	0.01228
5.786	0.02562	23.2744	5.784	0.01806	27.4794	5.79	0.01582	24.6951	5.786	0.03565	25.7286	5.774	0.03872	15.0808	5.768	0.0209	27.4473	5.766	0.02432	23.8419	5.784	0.01145	31.7752	5.778	0.02503	20.9974	5.792	0.01995	22.1054	5.752	0.03128	20.1333	5.76	0.02054	26.7679	5.758	0.07756	10.7542	5.764	0.04569	10.5648	5.764	0.01157	21.0957	5.788	0.01606	32.0219	5.788	0.01228
5.796	0.0255	23.1532	5.794	0.01806	27.4997	5.8	0.0157	24.5111	5.796	0.03565	25.6679	5.784	0.0386	14.999	5.778	0.0209	27.4209	5.776	0.02432	23.8038	5.794	0.01145	31.7187	5.788	0.02491	20.9342	5.802	0.01983	22.0193	5.762	0.03128	20.0095	5.77	0.02031	26.525	5.768	0.07756	10.747	5.774	0.04545	10.5166	5.774	0.0111	19.9924	5.798	0.01594	31.8003	5.798	0.01228
5.806	0.02538	22.9778	5.804	0.01806	27.4605	5.81	0.01547	24.2521	5.806	0.03565	25.6299	5.794	0.0386	14.941	5.788	0.0209	27.3956	5.786	0.02432	23.7685	5.804	0.01122	31.6738	5.798	0.02491	20.877	5.812	0.01972	21.8882	5.772	0.03128	19.9087	5.78	0.02019	26.212	5.778	0.07756	10.7188	5.784	0.04545	10.475	5.784	0.01063	18.7248	5.808	0.0157	31.4666	5.808	0.01228
5.816	0.02526	22.689	5.814	0.01806	27.4051	5.82	0.01523	23.9004	5.816	0.03565	25.5831	5.804	0.03849	14.8446	5.798	0.02066	27.3536	5.796	0.02408	23.7496	5.814	0.01122	31.6268	5.808	0.02479	20.7822	5.822	0.0196	21.6788	5.782	0.03105	19.8153	5.79	0.01995	25.8028	5.788	0.07756	10.6617	5.794	0.04545	10.4364	5.794	0.01015	17.3787	5.818	0.01547	31.0283	5.818	0.01204
5.826	0.02503	22.2893	5.824	0.01806	27.3373	5.83	0.01499	23.4379	5.826	0.03565	25.55	5.814	0.03837	14.7105	5.808	0.02066	27.3042	5.806	0.02408	23.6942	5.824	0.01122	31.5597	5.818	0.02467	20.6483	5.832	0.01948	21.4186	5.792	0.03105	19.7112	5.8	0.0196	25.2729	5.798	0.07733	10.6042	5.804	0.04533	10.4009	5.804	0.00968	15.9776	5.828	0.01511	30.4662	5.828	0.01204
5.836	0.02479	21.747	5.834	0.01806	27.2862	5.84	0.01464	22.8554	5.836	0.03565	25.5086	5.824	0.03825	14.5195	5.818	0.02054	27.2436	5.816	0.02408	23.6276	5.834	0.0111	31.4831	5.828	0.02456	20.4686	5.842	0.01924	21.1112	5.802	0.03105	19.6217	5.81	0.01936	24.6124	5.808	0.07733	10.5587	5.814	0.04533	10.3572	5.814	0.00909	14.5251	5.838	0.01476	29.7263	5.838	0.01204
5.846	0.02456	21.0438	5.844	0.01806	27.2752	5.85	0.0144	22.1229	5.846	0.03542	25.4472	5.834	0.03813	14.2292	5.828	0.02054	27.1711	5.826	0.02397	23.555	5.844	0.01098	31.3484	5.838	0.02444	20.2387	5.852	0.01901	20.7369	5.812	0.03105	19.5251	5.82	0.01901	23.8053	5.818	0.07721	10.5057	5.824	0.04522	10.3149	5.824	0.0085	13.0064	5.848	0.0144	28.7946	5.848	0.01192
5.856	0.0242	20.185	5.854	0.01806	27.2508	5.86	0.01393	21.2553	5.856	0.03542	25.3805	5.844	0.0379	13.8727	5.838	0.02042	27.0744	5.836	0.02385	23.4813	5.854	0.01086	31.1284	5.848	0.02432	19.9502	5.862	0.01865	20.2694	5.822	0.03093	19.4194	5.83	0.01853	22.8164	5.828	0.07709	10.4334	5.834	0.0451	10.2792	5.834	0.00803	11.4764	5.858	0.01405	27.6815	5.858	0.01181
5.866	0.02385	19.1535	5.864	0.01806	27.2166	5.87	0.01358	20.2549	5.866	0.0353	25.2619	5.854	0.03766	13.4593	5.848	0.02031	26.9286	5.846	0.02373	23.3647	5.864	0.01074	30.8819	5.858	0.02408	19.5669	5.872	0.0183	19.6647	5.832	0.03093	19.3114	5.84	0.01818	21.6522	5.838	0.07697	10.3419	5.844	0.04498	10.227	5.838	0.00767	10.8606	5.868	0.01358	26.3934	5.868	0.01181
5.876	0.02349	17.9574	5.874	0.01806	27.1973	5.88	0.0131	19.1412	5.876	0.03518	25.1154	5.864	0.03731	12.9048	5.858	0.02019	26.7133	5.856	0.02361	23.1952	5.874	0.01063	30.567	5.868	0.02385	19.0889	5.882	0.01794	18.8985	5.842	0.03081	19.2139	5.85	0.01771	20.3573	5.848	0.07685	10.2064	5.854	0.04486	10.1041	5.84	0.00767	10.5504	5.878	0.0131	24.9456	5.878	0.01157
5.886	0.02314	16.6353	5.884	0.01783	27.1743	5.89	0.01263	17.9415	5.886	0.03506	24.9009	5.874	0.03707	12.2583	5.868	0.02007	26.409	5.866	0.02349	22.9609	5.884	0.01039	30.1673	5.878	0.02349	18.5038	5.892	0.01759	17.9855	5.852	0.03069	19.084	5.86	0.01724	18.9681	5.858	0.07674	10.0352	5.864	0.04474	9.92534	5.85	0.00708	9.02066	5.888	0.01263	23.3819	5.888	0.01145
5.896	0.02267	15.1981	5.894	0.01783	27.1657	5.9	0.01216	16.7132	5.896	0.03494	24.59	5.884	0.03672	11.5124	5.878	0.01983	26.0028	5.876	0.02326	22.6589	5.894	0.01015	29.6742	5.888	0.02314	17.7751	5.902	0.01712	16.9702	5.862	0.03058	18.8559	5.87	0.01665	17.4987	5.868	0.0765	9.84133	5.874	0.04451	9.71268	5.86	0.00685	7.5792	5.898	0.01216	21.7311	5.898	0.01133
5.906	0.02219	13.6743	5.904	0.01783	27.1387	5.91	0.01169	15.4363	5.906	0.03483	24.1716	5.894	0.03624	10.6662	5.888	0.0196	25.5058	5.886	0.02302	22.2737	5.904	0.00992	29.0586	5.898	0.02278	16.8593	5.912	0.01665	15.8508	5.872	0.03046	18.5557	5.88	0.01617	15.9857	5.878	0.07626	9.59371	5.884	0.04427	9.44162	5.87	0.00661	6.31985	5.908	0.01169	20.0027	5.908	0.0111
5.916	0.02172	12.1254	5.914	0.01771	27.0818	5.92	0.0111	14.1252	5.916	0.03459	23.6609	5.904	0.03589	9.77431	5.898	0.01936	24.9031	5.896	0.02267	21.7875	5.914	0.00956	28.2872	5.908	0.02243	15.7835	5.922	0.01617	14.659	5.882	0.03022	18.1601	5.89	0.0157	14.4638	5.888	0.07603	9.24424	5.894	0.04392	9.11359	5.88	0.00649	5.32948	5.918	0.01122	18.2331	5.918	0.01074
5.926	0.02125	10.5829	5.924	0.01771	27.0228	5.93	0.01051	12.7341	5.926	0.03435	23.0326	5.914	0.03542	8.90059	5.908	0.01901	24.1624	5.906	0.02231	21.1843	5.924	0.00921	27.3072	5.918	0.02196	14.617	5.932	0.0157	13.4633	5.892	0.02999	17.6635	5.9	0.01511	12.956	5.898	0.07567	8.82086	5.904	0.04368	8.70945	5.89	0.00649	4.62376	5.928	0.01063	16.439	5.928	0.01051
5.936	0.02066	9.05709	5.934	0.01759	26.9281	5.94	0.00992	11.3354	5.936	0.034	22.2339	5.924	0.03494	8.06587	5.918	0.01865	23.261	5.916	0.02196	20.4406	5.934	0.00874	26.1072	5.928	0.02149	13.3797	5.942	0.01523	12.2601	5.902	0.02975	17.0726	5.906	0.01476	12.0662	5.908	0.0752	8.30653	5.914	0.04321	8.21424	5.9	0.00649	4.18279	5.936	0.01027	15.0021	5.938	0.01015
5.946	0.02007	7.56391	5.944	0.01747	26.7803	5.942	0.0098	11.0613	5.946	0.03376	21.2272	5.934	0.03447	7.2748	5.928	0.01818	22.1755	5.926	0.0216	19.5347	5.944	0.00838	24.6833	5.938	0.02101	12.0945	5.952	0.01464	11.0244	5.912	0.0294	16.3684	5.908	0.01464	11.7693	5.918	0.07485	7.7241	5.924	0.04285	7.62781	5.91	0.00649	3.93724	5.938	0.01015	14.6453	5.948	0.00968
5.956	0.01948	6.14977	5.954	0.01735	26.577	5.952	0.00921	9.6969	5.956	0.03329	19.9915	5.944	0.034	6.56618	5.938	0.01783	20.91	5.936	0.02113	18.4879	5.954	0.00779	23.0999	5.948	0.02054	10.7889	5.962	0.01405	9.74395	5.922	0.02904	15.5166	5.918	0.01405	10.2797	5.928	0.07437	7.10157	5.934	0.04238	6.95552	5.92	0.00649	3.85844	5.948	0.00968	12.9083	5.958	0.00933
5.958	0.01936	5.88009	5.964	0.01712	26.3257	5.962	0.00897	8.39275	5.966	0.03294	18.5121	5.954	0.03341	5.95988	5.948	0.01735	19.5343	5.946	0.02066	17.3424	5.964	0.00732	21.3742	5.958	0.02007	9.47907	5.964	0.01393	9.48489	5.932	0.02869	14.4698	5.928	0.01369	8.83276	5.938	0.0739	6.44986	5.944	0.04203	6.24173	5.93	0.00649	3.88242	5.958	0.00921	11.2183	5.968	0.00885
5.96	0.01924	5.61628	5.974	0.01688	26.0264	5.972	0.00874	7.25766	5.976	0.03258	16.8402	5.964	0.03294	5.4503	5.958	0.017	18.1174	5.956	0.02031	16.1295	5.974	0.00685	19.5221	5.968	0.01948	8.16576	5.966	0.01381	9.22484	5.942	0.02822	13.2736	5.938	0.01346	7.51314	5.948	0.07343	5.81522	5.954	0.04156	5.49553	5.94	0.00649	3.94038	5.968	0.00897	9.63807	5.978	0.00838
5.97	0.01877	4.39071	5.984	0.01665	25.6227	5.982	0.00862	6.34132	5.986	0.03211	15.0758	5.968	0.03258	5.26627	5.968	0.01641	16.6651	5.966	0.01972	14.8889	5.984	0.00626	17.5969	5.978	0.01889	6.86511	5.976	0.01334	7.92517	5.952	0.02786	11.9777	5.948	0.01334	6.41743	5.958	0.07296	5.22295	5.964	0.04108	4.73746	5.95	0.00649	3.99242	5.978	0.00885	8.30524	5.988	0.00791
5.98	0.01842	3.347	5.994	0.01629	25.1036	5.992	0.0085	5.70645	5.996	0.03164	13.2938	5.97	0.03258	5.17756	5.978	0.01594	15.1911	5.976	0.01924	13.6268	5.994	0.00567	15.6326	5.982	0.01865	6.35152	5.986	0.01299	6.69912	5.962	0.02739	10.6282	5.958	0.01322	5.61508	5.968	0.07237	4.6576	5.974	0.04049	4.0094	5.96	0.00649	4.03541	5.988	0.00874	7.29073	5.998	0.00744
5.99	0.01818	2.48853	6.004	0.01594	24.4069	6.002	0.0085	5.32618	6.006	0.03117	11.504	5.98	0.03199	4.75633	5.988	0.01535	13.7043	5.986	0.01865	12.3201	6.004	0.00508	13.6418	5.984	0.01853	6.09575	5.996	0.01275	5.59527	5.972	0.02692	9.26028	5.968	0.01322	5.10099	5.978	0.0719	4.15581	5.984	0.0399	3.24663	5.97	0.00649	4.08267	5.998	0.00874	6.58716	6.008	0.00685
6	0.01806	1.85034	6.014	0.01558	23.5508	6.012	0.0085	5.12397	6.016	0.03069	9.77552	5.99	0.03164	4.34217	5.998	0.01476	12.1953	5.996	0.01806	10.9669	6.008	0.00484	12.836	5.994	0.01806	4.83573	6.006	0.01263	4.68715	5.982	0.02633	7.88682	5.978	0.01322	4.81335	5.988	0.07131	3.72385	5.994	0.03943	2.52049	5.98	0.00649	4.13016	6.008	0.00874	6.1717	6.018	0.00637
6.01	0.01794	1.43715	6.024	0.01523	22.5615	6.022	0.0085	5.05951	6.026	0.0301	8.10071	6	0.0314	3.96382	6.002	0.01452	11.5907	6	0.01783	10.4226	6.01	0.00472	12.4316	6.004	0.01759	3.65213	6.016	0.01251	4.05385	5.992	0.02585	6.53789	5.988	0.01322	4.69481	5.992	0.07107	3.5617	5.998	0.03919	2.25814	5.99	0.00649	4.12127	6.018	0.00874	5.99517	6.024	0.00602
6.02	0.01794	1.19344	6.034	0.01476	21.4698	6.032	0.0085	5.07554	6.036	0.02963	6.50078	6.01	0.03117	3.64213	6.004	0.0144	11.2898	6.002	0.01771	10.1513	6.02	0.00425	10.4066	6.014	0.01735	2.61642	6.026	0.01251	3.64928	6.002	0.02526	5.26697	5.998	0.01322	4.70684	5.994	0.07095	3.48532	6	0.03908	2.13051	6	0.00649	4.13812	6.028	0.00874	5.96625	6.026	0.0059
6.03	0.01794	1.0791	6.044	0.0144	20.257	6.042	0.0085	5.12393	6.044	0.02916	5.33293	6.02	0.03117	3.39486	6.014	0.01393	9.81243	6.012	0.01724	8.8147	6.03	0.0039	8.43939	6.024	0.01724	1.80109	6.036	0.01251	3.44233	6.008	0.02491	4.5495	6.008	0.01322	4.75477	6.004	0.07048	3.10466	6.01	0.03849	1.51652	6.01	0.00649	4.16469	6.038	0.00874	5.99207	6.036	0.00531
6.04	0.01794	1.07533	6.054	0.01393	18.9953	6.052	0.0085	5.1844	6.046	0.02904	5.06074	6.03	0.03117	3.24364	6.024	0.01346	8.41898	6.022	0.01688	7.5224	6.04	0.00366	6.65046	6.034	0.01712	1.23308	6.046	0.01251	3.36843	6.01	0.02479	4.31516	6.018	0.01322	4.82378	6.014	0.07013	2.75911	6.02	0.03813	0.96967	6.02	0.00649	4.18502	6.048	0.00874	6.04305	6.046	0.00496
6.05	0.01794	1.11969	6.064	0.01334	17.6909	6.062	0.0085	5.23652	6.056	0.02857	3.81306	6.04	0.03117	3.17334	6.034	0.01334	7.15771	6.032	0.01665	6.36152	6.05	0.00354	5.22813	6.044	0.01712	0.88369	6.056	0.01251	3.36169	6.02	0.0242	3.21471	6.028	0.01322	4.88162	6.024	0.06989	2.49127	6.03	0.03801	0.53152	6.03	0.00673	4.18831	6.058	0.00874	6.09917	6.056	0.00472
6.06	0.01794	1.15814	6.074	0.01287	16.3173	6.072	0.0085	5.26846	6.066	0.02822	2.75678	6.05	0.03117	3.16178	6.044	0.01322	6.14006	6.042	0.01653	5.43745	6.06	0.00342	4.25743	6.054	0.01712	0.71075	6.066	0.01251	3.40554	6.03	0.02397	2.30028	6.038	0.01322	4.92449	6.034	0.06977	2.26884	6.04	0.0379	0.21732	6.04	0.00673	4.2268	6.068	0.00874	6.14419	6.066	0.0046
6.07	0.01794	1.19979	6.084	0.01228	14.8641	6.082	0.0085	5.28887	6.076	0.02798	1.93891	6.06	0.03117	3.17353	6.054	0.0131	5.40805	6.052	0.01641	4.79894	6.07	0.00342	3.65877	6.064	0.01712	0.6731	6.076	0.01251	3.44422	6.04	0.02373	1.61377	6.048	0.01322	4.95784	6.044	0.06977	2.10269	6.05	0.03778	0.0177	6.05	0.00685	4.29243	6.078	0.00874	6.16912	6.076	0.00449
6.08	0.01794	1.24548	6.094	0.01169	13.3235	6.092	0.0085	5.30592	6.086	0.02786	1.36141	6.07	0.03117	3.19944	6.064	0.0131	4.95023	6.062	0.01641	4.41887	6.08	0.00342	3.35852	6.074	0.01712	0.69363	6.086	0.01251	3.47909	6.05	0.02349	1.13765	6.058	0.01322	4.98029	6.054	0.06965	1.99947	6.06	0.03778	-0.10017	6.06	0.00697	4.33989	6.088	0.00874	6.18452	6.086	0.00449
6.09	0.01794	1.28158	6.096	0.01157	13.0108	6.102	0.00874	5.3205	6.096	0.02786	1.00038	6.08	0.03117	3.22887	6.074	0.0131	4.7211	6.072	0.01641	4.23026	6.09	0.00342	3.24171	6.084	0.01712	0.74285	6.096	0.01251	3.51824	6.06	0.02349	0.83693	6.068	0.01322	5.00796	6.064	0.06965	1.93767	6.07	0.03778	-0.15374	6.07	0.00697	4.4109	6.098	0.00874	6.22006	6.096	0.00449
6.1	0.01794	1.31238	6.106	0.0111	11.459	6.112	0.00874	5.33629	6.106	0.02774	0.82302	6.09	0.03117	3.24505	6.084	0.0131	4.65296	6.082	0.01641	4.17861	6.1	0.00342	3.2412	6.094	0.01712	0.79649	6.106	0.01251	3.54175	6.07	0.02349	0.6799	6.078	0.01322	5.03989	6.074	0.06965	1.91447	6.08	0.03778	-0.16291	6.08	0.0072	4.50714	6.108	0.00897	6.22081	6.106	0.00449
6.11	0.01794	1.33275	6.116	0.01074	9.95615	6.122	0.00874	5.358	6.116	0.02774	0.77568	6.1	0.03117	3.24262	6.094	0.0131	4.67475	6.092	0.01641	4.19433	6.11	0.00342	3.29312	6.104	0.01712	0.86241	6.116	0.01251	3.55876	6.08	0.02349	0.61916	6.088	0.01346	5.06301	6.084	0.06965	1.92004	6.09	0.03778	-0.13775	6.09	0.00732	4.65656	6.118	0.00897	6.24871	6.116	0.00449
6.12	0.01794	1.34941	6.126	0.01051	8.61482	6.132	0.00874	5.37403	6.126	0.02774	0.7776	6.11	0.03117	3.24963	6.104	0.0131	4.69947	6.102	0.01641	4.25275	6.12	0.00342	3.36816	6.114	0.01712	0.89344	6.126	0.01251	3.58517	6.09	0.02349	0.61313	6.098	0.01346	5.09201	6.094	0.06965	1.92929	6.1	0.03778	-0.11173	6.1	0.00756	4.863	6.128	0.00909	6.31007	6.126	0.00449
6.13	0.01818	1.3886	6.136	0.01027	7.52237	6.142	0.00885	5.40933	6.136	0.02774	0.81185	6.12	0.03117	3.25861	6.114	0.0131	4.71879	6.112	0.01641	4.32415	6.13	0.00342	3.4474	6.124	0.01712	0.90261	6.136	0.01275	3.6061	6.1	0.02349	0.65788	6.108	0.01358	5.11956	6.104	0.06965	1.93893	6.11	0.03778	-0.08301	6.11	0.00791	5.14663	6.138	0.00909	6.3582	6.136	0.00449
6.14	0.01818	1.42065	6.146	0.01027	6.70058	6.152	0.00897	5.44785	6.146	0.02774	0.8613	6.13	0.03117	3.27021	6.124	0.0131	4.72973	6.122	0.01641	4.372	6.14	0.00342	3.5032	6.134	0.01712	0.90865	6.146	0.01275	3.62103	6.11	0.02349	0.73759	6.118	0.01358	5.16392	6.114	0.06965	1.95315	6.12	0.03778	-0.05699	6.12	0.00826	5.54712	6.148	0.00909	6.3946	6.146	0.00449
6.15	0.01818	1.44965	6.156	0.01027	6.16415	6.162	0.00897	5.49629	6.156	0.02774	0.91636	6.14	0.03117	3.32409	6.134	0.0131	4.77107	6.132	0.01641	4.39931	6.15	0.00342	3.53835	6.144	0.01735	0.92424	6.156	0.01287	3.64544	6.12	0.02349	0.81627	6.128	0.01369	5.22348	6.124	0.06965	1.9711	6.13	0.03778	-0.05632	6.13	0.00862	6.04891	6.158	0.00921	6.44135	6.156	0.00449
6.16	0.0183	1.49099	6.166	0.01027	5.87377	6.172	0.00921	5.57788	6.166	0.02774	0.94857	6.15	0.0314	3.35936	6.144	0.0131	4.80093	6.142	0.01641	4.41577	6.16	0.00342	3.56861	6.154	0.01735	0.93886	6.166	0.01287	3.68102	6.13	0.02349	0.86443	6.138	0.01381	5.29676	6.134	0.06965	1.995	6.14	0.03778	-0.06408	6.14	0.00897	6.68786	6.168	0.00933	6.52744	6.166	0.00449
6.17	0.0183	1.53374	6.176	0.01027	5.76354	6.182	0.00933	5.71511	6.176	0.02774	0.96872	6.16	0.0314	3.35136	6.154	0.0131	4.84529	6.152	0.01641	4.43611	6.17	0.00366	3.60113	6.164	0.01735	0.96139	6.176	0.01287	3.71715	6.14	0.02349	0.89018	6.148	0.01393	5.42373	6.144	0.06965	2.00065	6.15	0.03778	-0.06302	6.15	0.00933	7.45569	6.178	0.00956	6.65382	6.176	0.00449
6.18	0.01842	1.5649	6.186	0.01027	5.75735	6.192	0.00944	5.90658	6.186	0.02774	0.97945	6.17	0.0314	3.36363	6.164	0.0131	4.88009	6.162	0.01641	4.45931	6.18	0.00366	3.62151	6.174	0.01747	1.00046	6.186	0.01299	3.7572	6.15	0.02349	0.89798	6.158	0.01417	5.61042	6.154	0.06989	2.00378	6.16	0.03778	-0.05793	6.16	0.00992	8.34249	6.188	0.00968	6.84176	6.186	0.00449
6.19	0.01853	1.61709	6.196	0.01027	5.80547	6.202	0.00968	6.16882	6.196	0.02774	0.98055	6.18	0.03152	3.38612	6.174	0.01334	4.90454	6.172	0.01665	4.46182	6.19	0.00366	3.65658	6.184	0.01747	1.04106	6.196	0.0131	3.81814	6.16	0.02349	0.90731	6.168	0.01428	5.82896	6.164	0.06989	2.00684	6.17	0.03801	-0.0323	6.17	0.01039	9.38372	6.198	0.01003	7.13954	6.196	0.00472
6.2	0.01865	1.7249	6.206	0.01027	5.87577	6.212	0.01003	6.50966	6.206	0.02798	0.9693	6.19	0.03152	3.40689	6.184	0.01334	4.90709	6.182	0.01665	4.46393	6.2	0.00366	3.70141	6.194	0.01759	1.08346	6.206	0.01322	3.9098	6.17	0.02349	0.92878	6.178	0.01464	6.10954	6.174	0.06989	2.01722	6.18	0.03801	-0.0131	6.18	0.01098	10.6057	6.208	0.01027	7.52742	6.206	0.00472
6.21	0.01889	1.88102	6.216	0.01027	5.92495	6.222	0.01039	6.95487	6.216	0.02798	0.97824	6.2	0.03164	3.42872	6.194	0.01334	4.9085	6.192	0.01665	4.48231	6.21	0.00378	3.73566	6.204	0.01759	1.12798	6.216	0.01346	4.05424	6.18	0.02349	0.95825	6.188	0.01499	6.49573	6.184	0.06989	2.03215	6.19	0.03801	-0.00675	6.19	0.01145	11.9976	6.218	0.01063	8.03649	6.216	0.00472
6.22	0.01912	2.09576	6.226	0.01027	5.95356	6.232	0.01074	7.50395	6.226	0.02798	1.01684	6.21	0.03188	3.47053	6.204	0.01346	4.93185	6.202	0.01676	4.52087	6.22	0.0039	3.78778	6.214	0.01783	1.17649	6.226	0.01369	4.27008	6.19	0.02349	0.98203	6.198	0.01523	6.99489	6.194	0.07001	2.04614	6.2	0.03801	0.00763	6.2	0.01204	13.5325	6.228	0.01098	8.71725	6.226	0.00484
6.23	0.01948	2.38167	6.236	0.01027	5.97554	6.242	0.01122	8.18687	6.236	0.02798	1.02613	6.22	0.03199	3.52896	6.214	0.01346	4.95431	6.212	0.01676	4.56625	6.23	0.0039	3.87274	6.224	0.01794	1.26208	6.236	0.01393	4.55156	6.2	0.02373	0.99175	6.208	0.0157	7.60868	6.204	0.07001	2.05782	6.21	0.03813	0.04584	6.21	0.01263	15.224	6.238	0.01133	9.58552	6.236	0.00484
6.24	0.01972	2.74227	6.246	0.01027	6.00254	6.252	0.01157	8.99259	6.246	0.0281	1.01837	6.23	0.03223	3.61882	6.224	0.01358	4.99714	6.222	0.01688	4.6052	6.24	0.00413	3.99339	6.234	0.01818	1.38324	6.246	0.01428	4.91572	6.21	0.02373	1.02769	6.218	0.01617	8.3738	6.214	0.07013	2.07863	6.22	0.03825	0.06884	6.216	0.01287	16.2848	6.248	0.01181	10.5981	6.246	0.00484
6.25	0.02019	3.20801	6.256	0.01027	6.01206	6.262	0.01204	9.90964	6.256	0.0281	1.03357	6.24	0.03258	3.74398	6.234	0.01369	5.04667	6.232	0.017	4.66786	6.25	0.00413	4.14042	6.244	0.01842	1.54951	6.256	0.01464	5.38111	6.22	0.02385	1.06637	6.228	0.01665	9.31402	6.224	0.07024	2.10371	6.23	0.03837	0.06743	6.218	0.01299	16.6415	6.258	0.01216	11.7403	6.256	0.00496
6.26	0.02054	3.83888	6.266	0.01027	6.03793	6.272	0.01251	10.9347	6.266	0.02822	1.07374	6.25	0.03282	3.89469	6.244	0.01381	5.1357	6.242	0.01712	4.77845	6.26	0.00437	4.35528	6.254	0.01865	1.79247	6.266	0.01499	5.97076	6.23	0.02397	1.10046	6.238	0.01712	10.392	6.234	0.07048	2.13784	6.24	0.03849	0.09271	6.228	0.01358	18.4373	6.268	0.01263	13.0511	6.266	0.00519
6.27	0.02101	4.58664	6.276	0.01051	6.06732	6.282	0.0131	12.0582	6.276	0.02833	1.11849	6.26	0.03317	4.0871	6.254	0.01393	5.27846	6.252	0.01735	4.93472	6.27	0.0046	4.66004	6.264	0.01901	2.1274	6.276	0.01547	6.69822	6.24	0.02397	1.16034	6.248	0.01759	11.5826	6.244	0.0706	2.20179	6.25	0.0386	0.1652	6.238	0.01393	20.2632	6.278	0.0131	14.5283	6.276	0.00531
6.28	0.02149	5.45675	6.286	0.01051	6.09694	6.292	0.01358	13.2832	6.286	0.02845	1.17989	6.27	0.03365	4.32355	6.264	0.01417	5.476	6.262	0.01759	5.12792	6.28	0.00484	5.09686	6.274	0.01936	2.57817	6.286	0.01594	7.55093	6.25	0.02408	1.25192	6.258	0.01806	12.9167	6.254	0.07083	2.27213	6.26	0.03884	0.24412	6.248	0.01405	21.9939	6.288	0.01358	16.1247	6.286	0.00543
6.29	0.02196	6.47083	6.296	0.01051	6.12661	6.302	0.01405	14.5814	6.296	0.02869	1.2672	6.28	0.034	4.62427	6.274	0.01452	5.73683	6.272	0.01783	5.40626	6.29	0.00519	5.65253	6.284	0.01983	3.15116	6.296	0.01641	8.52665	6.26	0.02432	1.37822	6.268	0.01865	14.3567	6.264	0.07119	2.36089	6.27	0.03908	0.32403	6.258	0.01417	23.4592	6.298	0.01405	17.7741	6.296	0.00578
6.3	0.02243	7.62548	6.306	0.01063	6.16387	6.312	0.01452	15.9007	6.306	0.02892	1.39382	6.29	0.03447	4.98342	6.284	0.01476	6.099	6.282	0.01818	5.78532	6.3	0.00555	6.35625	6.294	0.02031	3.8653	6.306	0.017	9.62823	6.27	0.02456	1.55185	6.278	0.01912	15.8897	6.274	0.07142	2.46971	6.28	0.03943	0.41788	6.268	0.01417	24.5157	6.308	0.01464	19.4814	6.306	0.00602
6.31	0.02302	8.91336	6.316	0.01074	6.19969	6.322	0.01499	17.2496	6.316	0.02916	1.58289	6.3	0.03506	5.40315	6.294	0.01511	6.58401	6.292	0.01853	6.28044	6.31	0.00602	7.23474	6.304	0.02078	4.71645	6.316	0.01747	10.8438	6.28	0.02479	1.78776	6.288	0.01972	17.5435	6.284	0.07178	2.60875	6.29	0.03978	0.56816	6.278	0.01417	25.1899	6.318	0.01511	21.2947	6.316	0.00637
6.32	0.02337	10.3369	6.326	0.01074	6.2553	6.324	0.01511	17.5241	6.326	0.0294	1.83408	6.31	0.03565	5.91972	6.304	0.01558	7.18459	6.302	0.01889	6.9061	6.32	0.00637	8.31297	6.314	0.02125	5.70482	6.326	0.01806	12.1468	6.29	0.02503	2.08538	6.29	0.01983	17.894	6.294	0.07213	2.7874	6.3	0.04014	0.79172	6.288	0.01417	25.5411	6.322	0.01547	22.0481	6.326	0.00673
6.33	0.02397	11.8399	6.336	0.01098	6.34966	6.326	0.01523	17.8003	6.336	0.02975	2.16952	6.32	0.03613	6.57069	6.314	0.01594	7.89815	6.312	0.01936	7.63408	6.33	0.00685	9.54525	6.324	0.02172	6.82412	6.336	0.01853	13.5392	6.3	0.02538	2.47761	6.292	0.01995	18.2513	6.304	0.07249	3.00293	6.31	0.04049	1.11788	6.298	0.01417	25.6461	6.324	0.01547	22.4294	6.336	0.00708
6.34	0.02444	13.4363	6.346	0.0111	6.5229	6.336	0.0157	19.232	6.346	0.03022	2.62444	6.33	0.03672	7.35282	6.324	0.01653	8.77363	6.322	0.01983	8.47213	6.34	0.00732	10.9586	6.334	0.02208	8.00686	6.346	0.01901	14.9595	6.31	0.02574	2.97203	6.302	0.02054	20.1262	6.314	0.07296	3.26783	6.32	0.04108	1.51837	6.308	0.01417	25.6272	6.334	0.01606	24.3963	6.346	0.00756
6.342	0.02456	13.7675	6.356	0.01133	6.76042	6.346	0.01606	20.7313	6.356	0.03058	3.21072	6.34	0.03707	8.23912	6.334	0.017	9.82133	6.332	0.02031	9.43797	6.35	0.00791	12.5676	6.344	0.02267	9.22252	6.348	0.01912	15.2406	6.32	0.02621	3.57997	6.312	0.0209	22.0881	6.324	0.07331	3.59614	6.33	0.04156	2.00107	6.318	0.01417	25.5614	6.344	0.01641	26.4556	6.356	0.00803
6.344	0.02467	14.1046	6.366	0.01157	7.05451	6.356	0.01629	22.1848	6.366	0.03105	3.93689	6.35	0.03754	9.21232	6.344	0.01747	11.0346	6.342	0.0209	10.5675	6.36	0.00826	14.3202	6.354	0.02314	10.5	6.35	0.01912	15.5189	6.33	0.02668	4.33025	6.322	0.02113	23.9526	6.334	0.0739	3.98551	6.34	0.04203	2.55004	6.328	0.01417	25.4923	6.354	0.01665	28.4532	6.366	0.0085
6.354	0.02515	15.8754	6.376	0.01192	7.44282	6.366	0.01641	23.4662	6.376	0.0314	4.80665	6.354	0.03778	9.62136	6.354	0.01806	12.4093	6.352	0.02137	11.8147	6.37	0.00885	16.1383	6.364	0.02361	11.8611	6.36	0.01972	16.884	6.34	0.02715	5.2522	6.332	0.02125	25.5611	6.344	0.07437	4.4563	6.35	0.04262	3.18518	6.338	0.01417	25.4382	6.364	0.01676	30.1905	6.376	0.00897
6.364	0.0255	17.7678	6.386	0.01228	7.95613	6.376	0.01653	24.4589	6.386	0.03188	5.80266	6.356	0.0379	9.82854	6.364	0.01853	13.9235	6.362	0.02184	13.1057	6.38	0.00933	17.9826	6.368	0.02385	12.4364	6.37	0.01995	18.2408	6.35	0.02774	6.34199	6.342	0.02125	26.7733	6.354	0.07497	5.00499	6.36	0.04321	3.95634	6.348	0.01417	25.3801	6.374	0.01688	31.5264	6.386	0.00956
6.374	0.02574	19.6568	6.396	0.01263	8.60671	6.386	0.01653	25.126	6.396	0.03235	7.00096	6.366	0.03825	10.8975	6.374	0.01901	15.5258	6.372	0.02231	14.4197	6.39	0.0098	19.8454	6.37	0.02397	12.7311	6.38	0.02019	19.5408	6.36	0.02822	7.61416	6.352	0.02125	27.5544	6.364	0.07544	5.62787	6.37	0.04368	4.81423	6.358	0.01417	25.3132	6.384	0.01688	32.4318	6.396	0.01015
6.384	0.02585	21.3496	6.406	0.0131	9.39292	6.396	0.01653	25.4958	6.406	0.03294	8.41122	6.376	0.0386	12.0165	6.384	0.01936	17.2036	6.382	0.02278	15.7394	6.394	0.01003	20.6022	6.38	0.02444	14.279	6.39	0.02031	20.6469	6.37	0.02881	9.03018	6.362	0.02125	27.9522	6.374	0.07603	6.33755	6.38	0.04415	5.70263	6.368	0.01417	25.2653	6.394	0.01688	32.9219	6.406	0.01063
6.394	0.02585	22.6749	6.416	0.01346	10.3204	6.406	0.01653	25.6412	6.416	0.03341	10.0481	6.386	0.03884	13.1411	6.39	0.01972	18.2233	6.388	0.02302	16.5287	6.396	0.01015	20.988	6.39	0.02479	15.9309	6.4	0.02031	21.4934	6.38	0.02928	10.5475	6.372	0.02125	28.08	6.378	0.07626	6.64893	6.384	0.04439	6.06519	6.378	0.01417	25.2173	6.404	0.01688	33.1486	6.416	0.0111
6.404	0.02585	23.5336	6.426	0.01405	11.3891	6.416	0.01653	25.6586	6.426	0.034	11.8885	6.396	0.03896	14.1554	6.392	0.01972	18.5606	6.39	0.02314	16.7945	6.406	0.01063	22.9972	6.4	0.02503	17.533	6.41	0.02042	22.064	6.39	0.02975	12.1187	6.382	0.02125	28.0494	6.38	0.07638	6.8074	6.386	0.04439	6.24714	6.388	0.01417	25.1695	6.414	0.01688	33.2188	6.418	0.01122
6.414	0.02585	23.9966	6.436	0.01452	12.6162	6.426	0.01653	25.5903	6.434	0.03435	13.4781	6.406	0.03896	14.9381	6.402	0.02019	20.2265	6.4	0.02361	18.1573	6.416	0.01098	25.0791	6.41	0.02515	18.9699	6.42	0.02042	22.3921	6.396	0.02999	13.0476	6.392	0.02125	27.9466	6.39	0.07674	7.61496	6.396	0.04498	7.15075	6.398	0.01393	25.1159	6.424	0.01688	33.1906	6.428	0.01169
6.424	0.02585	24.1798	6.446	0.01499	13.9622	6.436	0.01653	25.5089	6.436	0.03447	13.8905	6.416	0.03896	15.4357	6.412	0.02054	21.8832	6.41	0.02408	19.5911	6.426	0.01122	27.0933	6.42	0.02526	20.1074	6.43	0.02042	22.528	6.398	0.0301	13.35	6.402	0.02125	27.8396	6.4	0.07721	8.42649	6.406	0.04533	8.05859	6.408	0.01393	25.0733	6.434	0.01688	33.1294	6.438	0.01192
6.434	0.02585	24.1614	6.456	0.01558	15.3637	6.446	0.01653	25.4501	6.446	0.03494	16.0914	6.426	0.03896	15.6824	6.422	0.02078	23.5129	6.42	0.0242	20.9833	6.436	0.01133	28.8516	6.43	0.02526	20.8426	6.44	0.02042	22.5541	6.408	0.03058	14.8274	6.412	0.02125	27.7522	6.41	0.07744	9.20164	6.416	0.04545	8.93924	6.418	0.01381	25.0114	6.444	0.01688	33.0525	6.448	0.01216
6.444	0.02585	24.0478	6.466	0.01606	16.835	6.456	0.01653	25.3996	6.456	0.0353	18.4691	6.436	0.03896	15.7611	6.432	0.0209	24.975	6.43	0.02432	22.199	6.446	0.01145	30.2205	6.44	0.02526	21.2209	6.45	0.02042	22.5335	6.418	0.03081	16.3035	6.422	0.02125	27.6725	6.42	0.07756	9.87546	6.426	0.04557	9.6885	6.428	0.01381	24.9194	6.454	0.01688	32.9586	6.458	0.01228
6.454	0.02585	23.9016	6.476	0.01653	18.3622	6.466	0.01653	25.3519	6.466	0.03553	20.7513	6.446	0.03896	15.7361	6.442	0.0209	26.1633	6.44	0.02444	23.1297	6.456	0.01145	31.1514	6.45	0.02526	21.383	6.46	0.02042	22.4734	6.428	0.03105	17.6963	6.432	0.02125	27.6081	6.43	0.07756	10.3885	6.436	0.04569	10.2305	6.438	0.01369	24.8315	6.464	0.01688	32.8959	6.468	0.01228
6.464	0.02585	23.7312	6.486	0.01688	19.8904	6.476	0.01653	25.3201	6.476	0.03565	22.7373	6.456	0.03896	15.6625	6.452	0.02101	27.013	6.45	0.02444	23.7438	6.466	0.01145	31.6938	6.46	0.02526	21.387	6.47	0.02042	22.4118	6.438	0.03117	18.8852	6.442	0.02125	27.5562	6.44	0.07756	10.7057	6.446	0.04569	10.5739	6.448	0.01358	24.6765	6.474	0.01665	32.8562	6.478	0.01228
6.474	0.02585	23.5893	6.488	0.017	20.1898	6.486	0.01629	25.308	6.486	0.03565	24.2447	6.466	0.03896	15.5819	6.462	0.02101	27.5336	6.46	0.02444	24.1045	6.476	0.01145	31.9279	6.47	0.02526	21.3148	6.48	0.02042	22.3573	6.448	0.03128	19.7544	6.452	0.02125	27.5299	6.45	0.07756	10.8642	6.456	0.04569	10.7494	6.458	0.01334	24.4543	6.484	0.01665	32.805	6.488	0.01228
6.484	0.02585	23.5	6.498	0.01747	21.6561	6.496	0.01629	25.2664	6.496	0.03565	25.2078	6.476	0.03896	15.5039	6.472	0.02101	27.795	6.47	0.02444	24.268	6.486	0.01145	31.944	6.48	0.02526	21.2258	6.49	0.02042	22.2866	6.458	0.03128	20.3163	6.462	0.02101	27.5077	6.46	0.07756	10.9088	6.466	0.04569	10.8016	6.468	0.01322	24.1836	6.494	0.01665	32.7485	6.498	0.01228
6.494	0.02585	23.4234	6.508	0.01771	23.0781	6.506	0.01629	25.2067	6.506	0.03565	25.713	6.486	0.03896	15.4262	6.482	0.02101	27.8924	6.48	0.02444	24.3054	6.496	0.01145	31.8883	6.49	0.02526	21.1378	6.5	0.02042	22.2221	6.468	0.03128	20.6229	6.472	0.02101	27.459	6.47	0.07756	10.8904	6.476	0.04569	10.7757	6.478	0.01299	23.8327	6.504	0.01653	32.7	6.508	0.01228
6.504	0.02585	23.3498	6.518	0.01794	24.3968	6.516	0.01617	25.1454	6.516	0.03565	25.9076	6.496	0.03896	15.3622	6.492	0.02101	27.9166	6.49	0.02444	24.2572	6.506	0.01145	31.8325	6.5	0.02526	21.0606	6.51	0.02019	22.1789	6.478	0.03128	20.7201	6.482	0.0209	27.3294	6.48	0.07756	10.8224	6.486	0.04569	10.736	6.488	0.01275	23.3891	6.514	0.01653	32.6324	6.518	0.01228
6.514	0.02585	23.2769	6.528	0.01806	25.517	6.526	0.01617	25.0844	6.526	0.03565	25.911	6.506	0.03896	15.3162	6.502	0.02101	27.8727	6.5	0.02444	24.19	6.516	0.01145	31.7567	6.51	0.02526	20.9976	6.52	0.02019	22.1598	6.488	0.03128	20.6684	6.492	0.0209	27.2095	6.49	0.07756	10.7393	6.496	0.04569	10.6842	6.498	0.0124	22.8203	6.524	0.01653	32.5559	6.528	0.01228
6.524	0.02562	23.1992	6.538	0.01806	26.371	6.536	0.01617	25.008	6.536	0.03565	25.8219	6.516	0.03896	15.2757	6.512	0.02101	27.7973	6.51	0.02444	24.1188	6.526	0.01145	31.6877	6.52	0.02526	20.9474	6.53	0.02019	22.1257	6.498	0.03128	20.5424	6.502	0.02078	27.1415	6.5	0.07756	10.6846	6.506	0.04569	10.6234	6.508	0.01204	22.067	6.534	0.01641	32.4894	6.538	0.01228
6.534	0.02562	23.1443	6.548	0.01806	26.9381	6.546	0.01606	24.9368	6.546	0.03565	25.7077	6.526	0.03896	15.2285	6.522	0.02101	27.722	6.52	0.02444	24.0558	6.536	0.01145	31.6262	6.53	0.02503	20.8922	6.54	0.02007	22.0749	6.508	0.03128	20.3813	6.512	0.02066	27.0364	6.51	0.07756	10.6286	6.516	0.04569	10.5751	6.518	0.01157	21.1743	6.544	0.01629	32.3975	6.548	0.01228
6.544	0.02562	23.0879	6.558	0.01806	27.265	6.556	0.01594	24.8381	6.556	0.03565	25.5976	6.536	0.03872	15.1795	6.532	0.02101	27.6556	6.53	0.02444	24.0161	6.546	0.01145	31.5705	6.54	0.02503	20.8348	6.55	0.02007	22.0242	6.518	0.03128	20.2309	6.522	0.02054	26.8904	6.52	0.07756	10.5886	6.526	0.04569	10.5386	6.528	0.01122	20.1032	6.554	0.01617	32.2315	6.558	0.01228
6.554	0.0255	22.9936	6.568	0.01806	27.4244	6.566	0.0157	24.6663	6.566	0.03565	25.5107	6.546	0.03872	15.1185	6.542	0.02101	27.6243	6.54	0.02444	23.9801	6.556	0.01145	31.5203	6.55	0.02503	20.7745	6.56	0.01995	21.9718	6.528	0.03128	20.117	6.532	0.02042	26.6533	6.53	0.07756	10.5439	6.536	0.04569	10.5176	6.538	0.01074	18.888	6.564	0.01594	32.0022	6.568	0.01228
6.564	0.0255	22.8665	6.578	0.01806	27.4598	6.576	0.01558	24.4083	6.576	0.03565	25.4317	6.556	0.03872	15.042	6.552	0.02078	27.598	6.55	0.02444	23.9596	6.566	0.01122	31.4891	6.56	0.02491	20.7209	6.57	0.01983	21.8923	6.538	0.03128	20.0188	6.542	0.02019	26.3145	6.54	0.07756	10.4968	6.546	0.04545	10.4909	6.548	0.01027	17.5468	6.574	0.0157	31.6822	6.578	0.01228
6.574	0.02538	22.6937	6.588	0.01806	27.4257	6.586	0.01535	24.0533	6.586	0.03565	25.3787	6.566	0.0386	14.9671	6.562	0.02078	27.5595	6.56	0.0242	23.9472	6.576	0.01122	31.4518	6.57	0.02491	20.6553	6.58	0.01972	21.7606	6.548	0.03128	19.9264	6.552	0.02007	25.8933	6.55	0.07756	10.4759	6.556	0.04545	10.4623	6.558	0.00968	16.1423	6.584	0.01547	31.2467	6.588	0.01228
6.584	0.02515	22.4264	6.598	0.01806	27.3676	6.596	0.01511	23.5826	6.596	0.03565	25.3626	6.576	0.03849	14.8718	6.572	0.02078	27.5031	6.57	0.0242	23.9095	6.586	0.01122	31.379	6.58	0.02479	20.5764	6.59	0.0196	21.5656	6.558	0.03128	19.833	6.562	0.01972	25.3956	6.56	0.07733	10.4588	6.566	0.04545	10.4369	6.568	0.00921	14.6774	6.594	0.01523	30.6601	6.598	0.01204
6.594	0.02503	22.0564	6.608	0.01806	27.3087	6.606	0.01476	22.9752	6.606	0.03565	25.3423	6.586	0.03837	14.7222	6.582	0.02066	27.4295	6.58	0.0242	23.8614	6.596	0.0111	31.2987	6.59	0.02467	20.4645	6.6	0.01948	21.3171	6.568	0.03105	19.7364	6.572	0.01936	24.7615	6.57	0.07733	10.4378	6.576	0.04533	10.4071	6.578	0.00862	13.1606	6.604	0.01488	29.8888	6.608	0.01204
6.604	0.02479	21.564	6.618	0.01806	27.2714	6.616	0.0144	22.2202	6.616	0.03542	25.2973	6.596	0.03825	14.4978	6.592	0.02066	27.3711	6.59	0.02408	23.8067	6.606	0.0111	31.238	6.6	0.02456	20.2918	6.61	0.01924	21.0107	6.578	0.03105	19.6117	6.582	0.01901	23.954	6.58	0.07733	10.3858	6.586	0.04533	10.3716	6.588	0.00803	11.6351	6.614	0.01452	28.9377	6.618	0.01204
6.614	0.02456	20.9103	6.628	0.01806	27.2419	6.626	0.01393	21.3273	6.626	0.03542	25.2344	6.606	0.03813	14.2048	6.602	0.02054	27.3095	6.6	0.02397	23.7637	6.616	0.01098	31.1456	6.61	0.02444	20.03	6.62	0.01901	20.6115	6.588	0.03105	19.4975	6.592	0.01865	22.9582	6.59	0.07721	10.3245	6.596	0.04522	10.321	6.596	0.00767	10.4193	6.624	0.01405	27.8151	6.628	0.01192
6.624	0.0242	20.0637	6.638	0.01806	27.2288	6.636	0.01358	20.3159	6.636	0.03542	25.1311	6.616	0.0379	13.8541	6.612	0.02054	27.2186	6.61	0.02397	23.6891	6.626	0.01086	30.9788	6.62	0.02432	19.7065	6.63	0.01865	20.1203	6.598	0.03105	19.4117	6.602	0.01818	21.7918	6.6	0.07709	10.2647	6.606	0.0451	10.2598	6.598	0.00756	10.1174	6.634	0.01358	26.5117	6.638	0.01181
6.634	0.02397	19.0323	6.648	0.01806	27.2303	6.646	0.0131	19.2003	6.646	0.0353	24.9959	6.626	0.03766	13.3938	6.622	0.02042	27.0854	6.62	0.02385	23.5571	6.636	0.01074	30.7329	6.63	0.02408	19.335	6.64	0.0183	19.5172	6.608	0.03093	19.3327	6.612	0.01771	20.4933	6.61	0.07697	10.1713	6.616	0.04498	10.1785	6.608	0.00708	8.6445	6.644	0.01322	25.0451	6.648	0.01169
6.644	0.02361	17.8435	6.658	0.01806	27.2037	6.656	0.01275	17.9922	6.656	0.03518	24.8652	6.636	0.03731	12.8088	6.632	0.02031	26.8609	6.63	0.02373	23.3802	6.646	0.01051	30.4112	6.64	0.02385	18.8471	6.65	0.01794	18.7781	6.618	0.03081	19.2463	6.622	0.01724	19.0801	6.62	0.07685	10.0284	6.626	0.04486	10.0368	6.618	0.00673	7.2594	6.654	0.01275	23.4666	6.658	0.01157
6.654	0.02314	16.5286	6.668	0.01806	27.1848	6.666	0.01216	16.7362	6.666	0.03506	24.671	6.646	0.03707	12.118	6.642	0.02007	26.5555	6.64	0.02349	23.1124	6.656	0.01039	30.0062	6.65	0.02349	18.2484	6.66	0.01759	17.8943	6.628	0.03069	19.0985	6.632	0.01676	17.5972	6.63	0.07674	9.86818	6.636	0.04474	9.85696	6.628	0.00649	6.02493	6.664	0.01216	21.7961	6.668	0.01145
6.664	0.02278	15.0904	6.678	0.01783	27.159	6.676	0.01169	15.4405	6.676	0.03494	24.3729	6.656	0.03672	11.3645	6.652	0.01983	26.1624	6.65	0.02326	22.7909	6.666	0.01015	29.5207	6.66	0.02314	17.513	6.67	0.01712	16.8857	6.638	0.03058	18.8821	6.642	0.01629	16.093	6.64	0.0765	9.65022	6.646	0.04451	9.65166	6.638	0.00637	5.05925	6.674	0.01169	20.031	6.678	0.01133
6.674	0.02231	13.5872	6.688	0.01783	27.1275	6.686	0.0111	14.1023	6.686	0.03483	23.9623	6.666	0.03624	10.5345	6.662	0.01972	25.6641	6.66	0.02302	22.3863	6.676	0.0098	28.9169	6.67	0.02278	16.6291	6.68	0.01665	15.7969	6.648	0.03046	18.5817	6.652	0.0157	14.5743	6.65	0.07626	9.38665	6.656	0.04427	9.39836	6.648	0.00637	4.38135	6.684	0.01122	18.2278	6.688	0.01098
6.684	0.02172	12.0458	6.698	0.01771	27.0666	6.696	0.01063	12.7618	6.696	0.03459	23.4638	6.676	0.03589	9.66619	6.672	0.01936	25.0594	6.67	0.02278	21.8832	6.686	0.00956	28.153	6.68	0.02243	15.5884	6.69	0.01617	14.6491	6.658	0.03034	18.2066	6.662	0.01523	13.0645	6.66	0.07591	9.07088	6.666	0.04392	9.06668	6.658	0.00637	3.95754	6.694	0.01074	16.4321	6.698	0.01074
6.694	0.02125	10.5216	6.708	0.01771	26.9782	6.706	0.01003	11.4162	6.706	0.03435	22.8287	6.686	0.03542	8.80227	6.682	0.01901	24.2837	6.68	0.02243	21.2731	6.696	0.00921	27.1617	6.69	0.02196	14.4267	6.7	0.0157	13.468	6.668	0.0301	17.7298	6.67	0.01476	11.8692	6.67	0.07556	8.67313	6.676	0.04368	8.65451	6.668	0.00637	3.73261	6.702	0.01027	15.0136	6.708	0.01039
6.704	0.02066	9.01281	6.718	0.01759	26.8776	6.708	0.00992	11.1465	6.716	0.034	22.0242	6.696	0.03494	7.96465	6.692	0.01865	23.3456	6.69	0.02208	20.5104	6.706	0.00874	25.9682	6.7	0.02149	13.1944	6.71	0.01523	12.2502	6.678	0.02987	17.155	6.672	0.01464	11.5729	6.68	0.0752	8.17686	6.686	0.04321	8.16624	6.678	0.00637	3.65772	6.704	0.01015	14.6608	6.718	0.01015
6.714	0.02019	7.53249	6.728	0.01747	26.7514	6.71	0.0098	10.8767	6.726	0.03376	21.0147	6.706	0.03447	7.18314	6.702	0.0183	22.2343	6.7	0.0216	19.5919	6.716	0.00826	24.5738	6.71	0.02101	11.9141	6.72	0.01464	11.0017	6.688	0.02951	16.4657	6.682	0.01405	10.0999	6.69	0.07485	7.58832	6.696	0.04285	7.60073	6.688	0.00637	3.69033	6.714	0.00968	12.9189	6.728	0.00968
6.724	0.0196	6.15843	6.738	0.01735	26.5638	6.72	0.00921	9.54505	6.736	0.03329	19.7595	6.716	0.03388	6.49749	6.712	0.01783	20.9651	6.71	0.02113	18.5392	6.726	0.00779	23.0048	6.72	0.02054	10.5987	6.73	0.01405	9.72698	6.698	0.02916	15.6154	6.692	0.01369	8.68079	6.7	0.07437	6.97061	6.706	0.04238	6.95967	6.698	0.00637	3.75859	6.724	0.00933	11.232	6.738	0.00933
6.728	0.01924	5.64336	6.748	0.01712	26.312	6.73	0.00885	8.23996	6.746	0.03294	18.2639	6.726	0.03341	5.90189	6.722	0.01747	19.5831	6.72	0.02078	17.3905	6.736	0.00732	21.2901	6.73	0.02007	9.27342	6.732	0.01393	9.47262	6.708	0.02869	14.5894	6.702	0.01346	7.42422	6.71	0.0739	6.33915	6.716	0.04203	6.23957	6.708	0.00637	3.79731	6.734	0.00909	9.66146	6.748	0.00885
6.73	0.01924	5.39256	6.758	0.01688	25.9993	6.74	0.00862	7.09508	6.756	0.03258	16.6396	6.736	0.03282	5.39594	6.732	0.017	18.1396	6.73	0.02031	16.1521	6.746	0.00685	19.4347	6.74	0.01948	7.95568	6.734	0.01393	9.21814	6.718	0.02833	13.4037	6.712	0.01334	6.3851	6.72	0.07343	5.71874	6.726	0.04156	5.46206	6.718	0.00637	3.82838	6.744	0.00897	8.34223	6.758	0.00838
6.74	0.01865	4.21304	6.768	0.01665	25.5912	6.75	0.00862	6.21306	6.766	0.03211	14.902	6.738	0.0327	5.30342	6.742	0.01653	16.6786	6.74	0.01983	14.8987	6.756	0.00626	17.5036	6.75	0.01901	6.66713	6.744	0.01334	7.94476	6.728	0.02786	12.1206	6.722	0.01322	5.56594	6.73	0.07296	5.13212	6.736	0.04097	4.68875	6.728	0.00637	3.86204	6.754	0.00885	7.34379	6.768	0.00791
6.75	0.0183	3.17658	6.778	0.01629	25.0552	6.76	0.0085	5.58426	6.776	0.03164	13.1365	6.74	0.0327	5.21231	6.752	0.01594	15.217	6.75	0.01924	13.6079	6.766	0.00578	15.5444	6.752	0.01877	6.4132	6.754	0.01299	6.6974	6.738	0.02751	10.7724	6.732	0.01322	5.023	6.74	0.07237	4.58992	6.746	0.04049	3.94604	6.738	0.00637	3.8979	6.764	0.00885	6.67467	6.778	0.00744
6.76	0.01806	2.30953	6.788	0.01594	24.3489	6.77	0.0085	5.20897	6.786	0.03117	11.3648	6.75	0.03211	4.77326	6.762	0.01547	13.7325	6.76	0.01877	12.2853	6.776	0.00508	13.5546	6.754	0.01865	6.16084	6.764	0.01275	5.59346	6.748	0.02703	9.36346	6.742	0.01322	4.75379	6.75	0.0719	4.09245	6.756	0.0399	3.24012	6.748	0.00637	3.92357	6.774	0.00885	6.29236	6.788	0.00685
6.77	0.01794	1.67407	6.798	0.01558	23.482	6.78	0.0085	5.04752	6.796	0.03069	9.62582	6.76	0.03176	4.35792	6.772	0.01476	12.2421	6.77	0.01806	10.9611	6.782	0.00484	12.349	6.764	0.01818	4.91693	6.774	0.01263	4.70059	6.758	0.02644	7.97593	6.752	0.01322	4.63027	6.76	0.07131	3.65778	6.766	0.03943	2.54154	6.758	0.00637	3.93897	6.784	0.00885	6.11712	6.798	0.00626
6.78	0.01794	1.25203	6.808	0.01523	22.4534	6.79	0.0085	5.00277	6.806	0.0301	7.95121	6.77	0.03152	3.99356	6.778	0.01452	11.3546	6.776	0.01771	10.1674	6.784	0.0046	11.949	6.774	0.01783	3.7403	6.784	0.01251	4.04503	6.768	0.02597	6.6192	6.762	0.01322	4.61432	6.764	0.07107	3.49379	6.77	0.03919	2.26523	6.768	0.00661	3.94199	6.794	0.00885	6.08569	6.804	0.00602
6.79	0.01794	1.03211	6.818	0.01476	21.3304	6.8	0.0085	5.01883	6.816	0.02963	6.37707	6.78	0.03128	3.68677	6.78	0.0144	11.0592	6.778	0.01759	9.90116	6.794	0.00413	9.95385	6.784	0.01747	2.706	6.794	0.01251	3.62361	6.778	0.02526	5.31321	6.772	0.01322	4.65194	6.766	0.07107	3.41287	6.772	0.03908	2.12835	6.778	0.00661	3.97334	6.804	0.00885	6.12546	6.806	0.0059
6.8	0.01794	0.94915	6.828	0.0144	20.15	6.81	0.0085	5.05348	6.824	0.02916	5.22881	6.79	0.03128	3.45043	6.79	0.01381	9.59185	6.788	0.01712	8.56975	6.804	0.00378	8.03028	6.794	0.01735	1.88534	6.804	0.01251	3.38097	6.786	0.02491	4.3527	6.782	0.01322	4.70383	6.776	0.0706	3.03201	6.782	0.0386	1.49219	6.788	0.00661	4.01323	6.814	0.00885	6.18742	6.816	0.00543
6.81	0.01794	0.94045	6.838	0.01393	18.8982	6.82	0.0085	5.08267	6.826	0.02904	4.96085	6.8	0.03128	3.29203	6.8	0.01346	8.18664	6.798	0.01676	7.30017	6.814	0.00354	6.31495	6.804	0.01735	1.31784	6.814	0.01251	3.28849	6.788	0.02479	4.12612	6.792	0.01322	4.76558	6.786	0.07024	2.69935	6.792	0.03813	0.93636	6.798	0.00673	4.04638	6.824	0.00885	6.26113	6.826	0.00508
6.82	0.01794	0.98638	6.848	0.01334	17.5798	6.83	0.0085	5.11273	6.836	0.02857	3.72525	6.81	0.03128	3.20465	6.81	0.01322	6.95896	6.808	0.01653	6.19976	6.824	0.00342	4.94466	6.814	0.01724	0.9786	6.824	0.01251	3.28198	6.798	0.0242	3.07748	6.802	0.01322	4.82679	6.796	0.07001	2.41662	6.802	0.03801	0.48395	6.808	0.00673	4.09043	6.834	0.00885	6.32806	6.836	0.00472
6.83	0.01794	1.04912	6.858	0.01287	16.1944	6.84	0.0085	5.14807	6.846	0.02822	2.67903	6.82	0.03128	3.16722	6.82	0.0131	5.97744	6.818	0.01641	5.31989	6.834	0.00342	3.97999	6.824	0.01724	0.80429	6.834	0.01251	3.33089	6.808	0.02385	2.19538	6.812	0.01322	4.87617	6.806	0.06989	2.18953	6.812	0.0379	0.16246	6.818	0.00685	4.14345	6.844	0.00885	6.33464	6.846	0.0046
6.84	0.01794	1.10206	6.868	0.01228	14.7419	6.85	0.0085	5.15818	6.856	0.02798	1.87233	6.83	0.03128	3.16252	6.83	0.0131	5.27333	6.828	0.01641	4.70321	6.844	0.00342	3.39109	6.834	0.01724	0.73133	6.844	0.01251	3.40699	6.818	0.02373	1.51713	6.822	0.01322	4.91034	6.816	0.06977	2.03924	6.822	0.03778	-0.02074	6.828	0.00697	4.22088	6.854	0.00885	6.35643	6.856	0.0046
6.85	0.01794	1.14685	6.878	0.01169	13.2253	6.86	0.0085	5.16825	6.866	0.02786	1.30843	6.84	0.03128	3.19415	6.84	0.0131	4.8322	6.838	0.01641	4.34108	6.854	0.00342	3.08523	6.844	0.01724	0.743	6.854	0.01251	3.46604	6.828	0.02349	1.0599	6.832	0.01322	4.9288	6.826	0.06977	1.96134	6.832	0.03778	-0.11322	6.838	0.00708	4.32821	6.864	0.00885	6.39797	6.866	0.00449
6.86	0.01794	1.18635	6.88	0.01157	12.917	6.87	0.0085	5.19122	6.876	0.02786	0.96876	6.85	0.03128	3.23282	6.85	0.0131	4.61083	6.848	0.01641	4.14875	6.864	0.00342	2.9799	6.854	0.01724	0.80613	6.864	0.01251	3.49406	6.838	0.02349	0.78391	6.842	0.01322	4.94518	6.836	0.06977	1.91643	6.842	0.03778	-0.14155	6.848	0.00732	4.47222	6.874	0.00885	6.42258	6.876	0.00449
6.87	0.01794	1.21382	6.89	0.0111	11.3787	6.88	0.00874	5.19557	6.886	0.02786	0.80084	6.86	0.03128	3.26813	6.86	0.0131	4.52905	6.858	0.01641	4.08233	6.874	0.00342	2.99499	6.864	0.01724	0.87036	6.874	0.01251	3.49931	6.848	0.02349	0.64577	6.852	0.01346	4.97535	6.846	0.06977	1.90464	6.852	0.03778	-0.13854	6.858	0.00756	4.6863	6.884	0.00909	6.44609	6.886	0.00449
6.88	0.01794	1.2255	6.9	0.01074	9.89091	6.89	0.00874	5.23119	6.896	0.02786	0.73736	6.87	0.03128	3.28835	6.87	0.0131	4.54527	6.868	0.01641	4.08735	6.884	0.00342	3.08375	6.874	0.01724	0.93349	6.884	0.01251	3.4979	6.858	0.02349	0.60611	6.862	0.01346	5.01219	6.856	0.06977	1.89147	6.862	0.03778	-0.12212	6.868	0.00791	4.98444	6.894	0.00909	6.46992	6.896	0.00449
6.89	0.01794	1.23549	6.91	0.01051	8.55208	6.9	0.00874	5.28491	6.906	0.02786	0.73289	6.88	0.03128	3.29521	6.88	0.0131	4.5901	6.878	0.01641	4.13433	6.894	0.00342	3.19143	6.884	0.01724	0.96363	6.894	0.01275	3.50738	6.868	0.02349	0.61736	6.872	0.01358	5.05134	6.866	0.06977	1.88426	6.872	0.03778	-0.11248	6.878	0.00815	5.37858	6.904	0.00921	6.49359	6.906	0.00449
6.9	0.01794	1.26567	6.92	0.01039	7.45873	6.91	0.00885	5.34299	6.916	0.02786	0.76342	6.89	0.03128	3.31731	6.89	0.0131	4.61981	6.888	0.01641	4.18692	6.904	0.00342	3.24159	6.894	0.01724	0.98589	6.904	0.01275	3.53078	6.878	0.02349	0.64887	6.882	0.01358	5.08656	6.876	0.06977	1.91298	6.882	0.03778	-0.10723	6.888	0.0085	5.87759	6.914	0.00921	6.51843	6.916	0.00449
6.91	0.01818	1.30607	6.93	0.01027	6.65034	6.92	0.00885	5.38664	6.926	0.02786	0.80205	6.9	0.03128	3.35321	6.9	0.0131	4.65939	6.898	0.01641	4.22807	6.914	0.00342	3.26879	6.904	0.01724	0.99098	6.914	0.01275	3.5666	6.888	0.02349	0.68943	6.892	0.01369	5.14679	6.886	0.06977	1.92964	6.892	0.03778	-0.10742	6.898	0.00885	6.52049	6.924	0.00933	6.57588	6.926	0.00449
6.92	0.01818	1.3344	6.94	0.01027	6.13883	6.93	0.00897	5.42544	6.936	0.02786	0.86033	6.91	0.03128	3.37354	6.91	0.0131	4.7135	6.908	0.01641	4.26788	6.924	0.00342	3.31397	6.914	0.01747	1.0034	6.924	0.01287	3.60179	6.898	0.02349	0.71991	6.902	0.01381	5.24065	6.896	0.06977	1.93418	6.902	0.03778	-0.08164	6.908	0.00933	7.26676	6.934	0.00944	6.66793	6.936	0.00449
6.93	0.01818	1.34917	6.95	0.01027	5.88114	6.94	0.00921	5.51169	6.946	0.02786	0.90014	6.92	0.03128	3.35697	6.92	0.0131	4.73133	6.918	0.01641	4.31008	6.934	0.00342	3.35096	6.924	0.01747	1.0168	6.934	0.01287	3.62263	6.908	0.02349	0.75075	6.912	0.01393	5.36197	6.906	0.06977	1.94069	6.912	0.03778	-0.05158	6.918	0.0098	8.16528	6.944	0.00956	6.82307	6.946	0.00449
6.94	0.0183	1.37084	6.96	0.01027	5.772	6.95	0.00933	5.63556	6.956	0.02786	0.91581	6.93	0.03152	3.33036	6.93	0.0131	4.72013	6.928	0.01641	4.32717	6.944	0.00342	3.37263	6.934	0.01747	1.02664	6.944	0.01287	3.6425	6.918	0.02349	0.7776	6.922	0.01417	5.53161	6.916	0.06977	1.95092	6.922	0.03778	-0.03022	6.928	0.01039	9.20386	6.954	0.0098	7.03946	6.956	0.00449
6.95	0.01842	1.40897	6.97	0.01027	5.75539	6.96	0.00944	5.81539	6.966	0.02786	0.92052	6.94	0.03152	3.35611	6.94	0.0131	4.71452	6.938	0.01641	4.33567	6.954	0.00342	3.39928	6.944	0.01747	1.05168	6.954	0.01299	3.69078	6.928	0.02349	0.8247	6.932	0.01428	5.7471	6.926	0.06977	1.95421	6.932	0.03778	-0.02431	6.938	0.01086	10.4195	6.964	0.01003	7.33219	6.966	0.00449
6.96	0.01853	1.46575	6.98	0.01027	5.78948	6.97	0.00968	6.08029	6.976	0.02786	0.92867	6.95	0.03164	3.40607	6.95	0.0131	4.73282	6.948	0.01641	4.35585	6.964	0.00366	3.44223	6.954	0.01759	1.07147	6.964	0.0131	3.76618	6.938	0.02349	0.88003	6.942	0.01464	6.00667	6.936	0.06977	1.96553	6.942	0.03801	-0.04006	6.948	0.01145	11.8038	6.974	0.01027	7.72457	6.976	0.00472
6.97	0.01865	1.55745	6.99	0.01027	5.82941	6.98	0.01003	6.42228	6.986	0.02786	0.91613	6.96	0.03164	3.44063	6.96	0.01334	4.75704	6.958	0.01665	4.38372	6.974	0.00366	3.47891	6.964	0.01771	1.08099	6.974	0.01322	3.85548	6.948	0.02349	0.88603	6.952	0.01499	6.36202	6.946	0.07001	1.98015	6.952	0.03801	-0.0776	6.958	0.01192	13.3561	6.984	0.01063	8.20915	6.986	0.00472
6.98	0.01889	1.69629	7	0.01027	5.88549	6.99	0.01039	6.86333	6.996	0.02786	0.91852	6.97	0.03176	3.46963	6.97	0.01334	4.78447	6.968	0.01665	4.41561	6.984	0.00366	3.52362	6.974	0.01771	1.1085	6.984	0.01346	3.98942	6.958	0.02349	0.90672	6.962	0.01523	6.83262	6.956	0.07001	1.98967	6.962	0.03801	-0.09457	6.968	0.01251	14.9985	6.994	0.01098	8.85358	6.996	0.00472
6.99	0.01912	1.88831	7.01	0.01027	5.94207	7	0.01074	7.42233	7.006	0.02786	0.95379	6.98	0.03188	3.50024	6.98	0.01346	4.82205	6.978	0.01665	4.44892	6.994	0.00378	3.5717	6.984	0.01794	1.17669	6.994	0.01369	4.19727	6.968	0.02373	0.9405	6.972	0.0157	7.4553	6.966	0.07001	2.01558	6.972	0.03813	-0.09132	6.974	0.01287	16.0186	7.004	0.01133	9.65409	7.006	0.00484
7	0.01936	2.14432	7.02	0.01027	5.97664	7.01	0.01122	8.10853	7.016	0.0281	0.99387	6.99	0.03211	3.54734	6.99	0.01346	4.85148	6.988	0.01676	4.48697	7.004	0.0039	3.62092	6.994	0.01806	1.29805	7.004	0.01393	4.48157	6.978	0.02373	0.97479	6.982	0.01617	8.25546	6.976	0.07013	2.02333	6.982	0.03813	-0.07549	6.976	0.01299	16.367	7.014	0.01181	10.6332	7.016	0.00484
7.01	0.01972	2.5153	7.03	0.01027	5.98553	7.02	0.01157	8.92401	7.026	0.0281	1.02013	7	0.03235	3.6174	7	0.01358	4.88549	6.998	0.01688	4.52953	7.014	0.00401	3.72155	7.004	0.01818	1.44508	7.014	0.01428	4.84715	6.988	0.02373	1.00461	6.992	0.01665	9.1961	6.986	0.07024	2.03752	6.992	0.03825	-0.05174	6.986	0.01346	18.1576	7.024	0.01216	11.795	7.026	0.00496
7.02	0.02007	3.00126	7.04	0.01027	6.00199	7.03	0.01204	9.85325	7.036	0.02822	1.04458	7.01	0.03258	3.71502	7.01	0.01369	4.94357	7.008	0.017	4.59732	7.024	0.00413	3.89883	7.014	0.01853	1.62475	7.024	0.01464	5.30767	6.998	0.02385	1.03811	7.002	0.01712	10.2699	6.996	0.07036	2.09062	7.002	0.03837	-0.02098	6.996	0.01381	19.9874	7.034	0.01275	13.1019	7.036	0.00496
7.03	0.02042	3.60999	7.05	0.01027	6.01876	7.04	0.01251	10.8729	7.046	0.02822	1.08205	7.02	0.03294	3.85311	7.02	0.01381	5.0348	7.018	0.01712	4.70015	7.034	0.00437	4.14477	7.024	0.01877	1.86579	7.034	0.01499	5.88858	7.008	0.02397	1.07122	7.012	0.01759	11.4939	7.006	0.07048	2.13267	7.012	0.03849	0.01382	7.006	0.01405	21.6975	7.044	0.0131	14.5553	7.046	0.00519
7.04	0.0209	4.33538	7.06	0.01051	6.02155	7.05	0.0131	11.9774	7.056	0.02833	1.12417	7.03	0.03329	4.03721	7.03	0.01393	5.1607	7.028	0.01724	4.8328	7.044	0.00449	4.44118	7.034	0.01912	2.19453	7.044	0.01547	6.60723	7.018	0.02397	1.12487	7.022	0.01806	12.8171	7.016	0.0706	2.1773	7.022	0.0386	0.07362	7.016	0.01417	23.1421	7.054	0.01358	16.1255	7.056	0.00531
7.05	0.02137	5.18805	7.07	0.01051	6.04408	7.06	0.01358	13.2019	7.066	0.02845	1.19118	7.04	0.03365	4.26673	7.04	0.01417	5.35946	7.038	0.01759	5.03493	7.054	0.00484	4.80429	7.044	0.01948	2.60588	7.054	0.01594	7.45673	7.028	0.0242	1.20603	7.032	0.01853	14.2471	7.026	0.07083	2.24913	7.032	0.03884	0.14298	7.026	0.01417	24.2174	7.064	0.01405	17.7714	7.066	0.00555
7.06	0.02184	6.17771	7.08	0.01063	6.0779	7.07	0.01405	14.4854	7.076	0.02869	1.28782	7.05	0.03412	4.55617	7.05	0.01452	5.63267	7.048	0.01783	5.32648	7.064	0.00519	5.33319	7.054	0.01983	3.15151	7.064	0.01641	8.43664	7.038	0.02432	1.32206	7.042	0.01912	15.771	7.036	0.07107	2.33973	7.042	0.03919	0.23535	7.036	0.01417	24.8888	7.074	0.01464	19.4803	7.076	0.00578
7.07	0.02231	7.30018	7.09	0.01063	6.10541	7.08	0.01452	15.7909	7.086	0.02892	1.40181	7.06	0.03459	4.90442	7.06	0.01476	5.99543	7.058	0.01818	5.69476	7.074	0.00543	6.02559	7.064	0.02031	3.84152	7.074	0.017	9.53462	7.048	0.02456	1.49433	7.052	0.01972	17.4291	7.046	0.07142	2.43919	7.052	0.03943	0.3611	7.046	0.01417	25.2485	7.084	0.01523	21.2893	7.086	0.00602
7.08	0.0229	8.56592	7.1	0.01074	6.15412	7.09	0.01499	17.1428	7.096	0.02916	1.56115	7.07	0.03506	5.31165	7.07	0.01511	6.46579	7.068	0.01853	6.16543	7.084	0.0059	6.8801	7.074	0.02078	4.64407	7.084	0.01747	10.7413	7.058	0.02479	1.71938	7.054	0.01983	17.7796	7.056	0.07178	2.57035	7.062	0.03978	0.54359	7.056	0.01417	25.3992	7.086	0.01535	21.6655	7.096	0.00637
7.09	0.02337	9.94766	7.11	0.01086	6.23323	7.092	0.01511	17.4179	7.106	0.0294	1.78902	7.08	0.03565	5.80482	7.08	0.01558	7.05645	7.078	0.01889	6.76123	7.094	0.00626	7.95151	7.084	0.02125	5.59032	7.094	0.01806	12.0458	7.068	0.02515	2.01516	7.056	0.01995	18.1354	7.066	0.07201	2.7327	7.072	0.04014	0.78553	7.066	0.01417	25.4183	7.088	0.01547	22.046	7.106	0.00673
7.1	0.02385	11.4377	7.12	0.01098	6.33097	7.094	0.01523	17.6945	7.116	0.02975	2.09072	7.09	0.03613	6.43675	7.09	0.01594	7.78364	7.088	0.01936	7.49156	7.104	0.00673	9.187	7.094	0.02172	6.67078	7.104	0.01853	13.4297	7.078	0.02538	2.38775	7.066	0.02042	19.982	7.076	0.07249	2.93627	7.082	0.04061	1.08261	7.076	0.01417	25.363	7.098	0.01594	24.0076	7.116	0.00708
7.11	0.02432	12.9883	7.13	0.0111	6.47525	7.104	0.0157	19.1189	7.126	0.0301	2.49509	7.1	0.03672	7.20007	7.1	0.01641	8.65689	7.098	0.01983	8.38925	7.114	0.00732	10.6051	7.104	0.02208	7.8331	7.114	0.01901	14.8402	7.088	0.02585	2.86861	7.076	0.0209	21.8746	7.086	0.07284	3.18872	7.092	0.04097	1.46115	7.086	0.01417	25.274	7.108	0.01629	26.0491	7.126	0.00756
7.114	0.02456	13.6377	7.14	0.01133	6.69329	7.114	0.01606	20.6116	7.136	0.03058	3.04892	7.11	0.03719	8.10043	7.11	0.017	9.69421	7.108	0.02031	9.39973	7.124	0.00779	12.196	7.114	0.02267	9.05272	7.118	0.01912	15.3954	7.098	0.02621	3.48722	7.086	0.02101	23.7152	7.096	0.07331	3.50315	7.102	0.04156	1.90855	7.096	0.01417	25.1887	7.118	0.01653	28.0279	7.136	0.00803
7.116	0.02467	13.9693	7.15	0.01157	6.98943	7.124	0.01629	22.0862	7.146	0.03093	3.75123	7.12	0.03754	9.0977	7.12	0.01747	10.9067	7.118	0.0209	10.5107	7.134	0.00826	13.9081	7.124	0.02314	10.3281	7.12	0.01924	15.6681	7.108	0.02668	4.23655	7.096	0.02113	25.3205	7.106	0.07378	3.87939	7.112	0.04203	2.45831	7.106	0.01417	25.1093	7.128	0.01665	29.7366	7.146	0.0085
7.126	0.02515	15.7112	7.16	0.01192	7.37412	7.134	0.01641	23.398	7.156	0.0314	4.57411	7.124	0.03778	9.50478	7.13	0.01806	12.2777	7.128	0.02137	11.729	7.144	0.00874	15.6801	7.134	0.02361	11.6768	7.13	0.01972	17.0058	7.118	0.02715	5.13578	7.106	0.02125	26.5599	7.116	0.07426	4.30797	7.122	0.04262	3.10571	7.116	0.01417	25.0365	7.138	0.01676	31.0698	7.156	0.00897
7.136	0.0255	17.5843	7.17	0.01228	7.88982	7.144	0.01653	24.4084	7.166	0.03188	5.53674	7.126	0.03778	9.70859	7.14	0.01853	13.7824	7.138	0.02184	13.0032	7.154	0.00921	17.5202	7.138	0.02385	12.2439	7.14	0.02007	18.3519	7.128	0.02774	6.22427	7.116	0.02125	27.3754	7.126	0.07485	4.81611	7.132	0.04309	3.85904	7.126	0.01417	24.9821	7.148	0.01676	31.9978	7.166	0.00956
7.146	0.02574	19.4857	7.18	0.01263	8.53856	7.154	0.01653	25.0852	7.176	0.03235	6.67391	7.136	0.03825	10.758	7.15	0.01901	15.3772	7.148	0.02231	14.2996	7.164	0.00968	19.4039	7.14	0.02397	12.5343	7.15	0.02031	19.6483	7.138	0.02822	7.49656	7.126	0.02125	27.8108	7.136	0.07544	5.41277	7.142	0.04368	4.68703	7.136	0.01393	24.9424	7.158	0.01676	32.5422	7.176	0.01003
7.156	0.02585	21.1978	7.19	0.0131	9.31991	7.164	0.01653	25.4692	7.186	0.03282	8.03464	7.146	0.0386	11.8914	7.16	0.01936	17.0663	7.158	0.02278	15.6177	7.17	0.01003	20.5431	7.15	0.02444	14.055	7.16	0.02042	20.776	7.148	0.02881	8.89577	7.136	0.02125	27.9694	7.146	0.07591	6.09024	7.152	0.04415	5.56767	7.146	0.01393	24.9142	7.168	0.01676	32.7949	7.186	0.01063
7.166	0.02585	22.5231	7.2	0.01346	10.2498	7.174	0.01653	25.6295	7.196	0.03341	9.63135	7.156	0.03884	13.0368	7.166	0.01972	18.0783	7.164	0.02302	16.4222	7.172	0.01015	20.9262	7.16	0.02491	15.6936	7.17	0.02042	21.6332	7.158	0.02928	10.4064	7.146	0.02125	27.9504	7.152	0.07626	6.52737	7.158	0.04439	6.10724	7.156	0.01393	24.8889	7.178	0.01676	32.8739	7.196	0.0111
7.176	0.02585	23.4087	7.21	0.01393	11.3134	7.184	0.01653	25.6327	7.206	0.03388	11.4474	7.166	0.03896	14.0737	7.168	0.01972	18.4162	7.166	0.02314	16.6941	7.182	0.01063	22.903	7.17	0.02503	17.3433	7.18	0.02042	22.198	7.168	0.02975	11.9703	7.156	0.02125	27.8338	7.154	0.07638	6.6811	7.16	0.04451	6.2875	7.166	0.01381	24.8514	7.188	0.01676	32.8345	7.198	0.01122
7.186	0.02585	23.9072	7.22	0.01452	12.4941	7.194	0.01653	25.5561	7.214	0.03435	13.0441	7.176	0.03896	14.8596	7.178	0.02019	20.0917	7.176	0.02361	18.0922	7.192	0.01098	24.9556	7.18	0.02515	18.8147	7.19	0.02042	22.5129	7.174	0.02999	12.8892	7.166	0.02125	27.7065	7.164	0.07685	7.48161	7.17	0.04498	7.19229	7.176	0.01381	24.8068	7.198	0.01676	32.7499	7.208	0.01157
7.196	0.02585	24.0899	7.23	0.01499	13.8216	7.204	0.01653	25.4826	7.216	0.03447	13.4666	7.186	0.03896	15.3551	7.188	0.02054	21.7548	7.186	0.02408	19.5438	7.202	0.01122	26.9529	7.19	0.02526	19.9463	7.2	0.02042	22.6398	7.176	0.0301	13.1892	7.176	0.02125	27.6001	7.174	0.07721	8.28863	7.18	0.04533	8.11091	7.186	0.01369	24.712	7.208	0.01676	32.6683	7.218	0.01192
7.206	0.02585	24.0694	7.24	0.01547	15.2355	7.214	0.01653	25.4014	7.226	0.03494	15.6746	7.196	0.03896	15.5887	7.198	0.02078	23.3991	7.196	0.0242	20.9435	7.212	0.01133	28.7102	7.2	0.02526	20.6901	7.21	0.02042	22.6484	7.186	0.03046	14.657	7.186	0.02125	27.4921	7.184	0.07744	9.08091	7.19	0.04557	9.00606	7.196	0.01358	24.6133	7.218	0.01676	32.5995	7.228	0.01204
7.216	0.02585	23.9496	7.25	0.01606	16.7344	7.224	0.01653	25.3473	7.236	0.0353	17.9891	7.206	0.03896	15.6389	7.208	0.0209	24.9004	7.206	0.02432	22.1835	7.222	0.01145	30.0864	7.21	0.02526	21.0888	7.22	0.02042	22.5888	7.196	0.03081	16.0967	7.196	0.02125	27.4237	7.194	0.07756	9.78447	7.2	0.04569	9.76781	7.206	0.01346	24.4865	7.228	0.01676	32.5341	7.238	0.01216
7.226	0.02585	23.8127	7.26	0.01653	18.2846	7.234	0.01653	25.304	7.246	0.03542	20.2857	7.216	0.03896	15.608	7.218	0.0209	26.1214	7.216	0.02444	23.1408	7.232	0.01145	31.0254	7.22	0.02526	21.2557	7.23	0.02042	22.5061	7.206	0.03105	17.4823	7.206	0.02125	27.4164	7.204	0.07756	10.3267	7.21	0.04569	10.308	7.216	0.01334	24.2674	7.238	0.01676	32.4934	7.248	0.01228
7.236	0.02585	23.6749	7.27	0.01688	19.8268	7.244	0.01653	25.2576	7.256	0.03553	22.2628	7.226	0.03896	15.5371	7.228	0.02101	26.9789	7.226	0.02444	23.7801	7.242	0.01145	31.58	7.23	0.02526	21.2832	7.24	0.02042	22.4267	7.216	0.03117	18.647	7.216	0.02101	27.4096	7.214	0.07768	10.6748	7.22	0.04569	10.641	7.226	0.0131	23.9657	7.248	0.01653	32.4606	7.258	0.01228
7.246	0.02585	23.5555	7.272	0.017	20.1282	7.254	0.01629	25.2445	7.266	0.03565	23.782	7.236	0.03896	15.4609	7.238	0.02101	27.5025	7.236	0.02444	24.1405	7.252	0.01145	31.8433	7.24	0.02526	21.2234	7.25	0.02042	22.3531	7.226	0.03117	19.5251	7.226	0.02101	27.3597	7.224	0.07768	10.8654	7.23	0.04569	10.8223	7.236	0.01287	23.5883	7.258	0.01653	32.4254	7.268	0.01228
7.256	0.02585	23.4566	7.282	0.01735	21.5814	7.264	0.01629	25.2423	7.276	0.03565	24.7939	7.246	0.03896	15.3919	7.248	0.02101	27.7693	7.246	0.02444	24.2943	7.262	0.01145	31.903	7.25	0.02526	21.0881	7.26	0.02042	22.3114	7.236	0.03128	20.0882	7.236	0.02101	27.2789	7.234	0.07768	10.9264	7.24	0.04569	10.8609	7.246	0.01263	23.1221	7.268	0.01653	32.3869	7.278	0.01228
7.266	0.02585	23.3856	7.292	0.01771	22.9749	7.274	0.01629	25.2026	7.286	0.03565	25.3566	7.256	0.03896	15.341	7.258	0.02101	27.8641	7.256	0.02444	24.3223	7.272	0.01145	31.8729	7.26	0.02526	20.9549	7.27	0.02042	22.2859	7.246	0.03128	20.3775	7.246	0.0209	27.1859	7.244	0.07768	10.9122	7.25	0.04569	10.8423	7.256	0.01228	22.5332	7.278	0.01641	32.3399	7.288	0.01228
7.276	0.02585	23.3096	7.302	0.01794	24.2774	7.284	0.01617	25.1323	7.296	0.03565	25.6012	7.266	0.03896	15.2911	7.268	0.02101	27.8455	7.266	0.02444	24.2675	7.282	0.01145	31.8057	7.27	0.02526	20.8676	7.28	0.02042	22.2559	7.256	0.03128	20.4564	7.256	0.0209	27.1132	7.254	0.07768	10.8486	7.26	0.04569	10.791	7.266	0.01192	21.8032	7.288	0.01641	32.2818	7.298	0.01228
7.286	0.02585	23.2558	7.312	0.01794	25.3862	7.294	0.01617	25.0573	7.306	0.03565	25.6194	7.276	0.03896	15.2602	7.278	0.02101	27.7835	7.276	0.02444	24.18	7.292	0.01145	31.715	7.28	0.02526	20.8161	7.29	0.02019	22.2212	7.266	0.03128	20.4032	7.266	0.02078	27.0302	7.264	0.07768	10.7836	7.27	0.04569	10.7156	7.276	0.01157	20.8878	7.298	0.01629	32.1955	7.308	0.01228
7.296	0.02562	23.213	7.322	0.01806	26.2304	7.304	0.01617	24.9892	7.316	0.03565	25.5353	7.286	0.03896	15.2224	7.288	0.02101	27.7168	7.286	0.02444	24.1008	7.302	0.01145	31.6309	7.29	0.02526	20.7879	7.3	0.02019	22.1954	7.276	0.03128	20.2911	7.276	0.02066	26.921	7.274	0.07768	10.7223	7.28	0.04569	10.6416	7.286	0.0111	19.7905	7.308	0.01629	32.0843	7.318	0.01228
7.306	0.02562	23.1225	7.332	0.01806	26.802	7.314	0.01606	24.905	7.326	0.03565	25.42	7.296	0.03896	15.1767	7.298	0.02101	27.6678	7.296	0.02444	24.03	7.312	0.01145	31.5734	7.3	0.02503	20.7666	7.31	0.02019	22.1613	7.286	0.03128	20.1636	7.286	0.02054	26.7619	7.284	0.07768	10.6486	7.29	0.04569	10.6058	7.296	0.01063	18.5415	7.318	0.01617	31.9197	7.328	0.01228
7.316	0.02562	23.0149	7.342	0.01806	27.1268	7.324	0.01594	24.7851	7.336	0.03565	25.3139	7.306	0.03872	15.1141	7.308	0.02101	27.6292	7.306	0.02444	23.9852	7.322	0.01145	31.5214	7.31	0.02503	20.734	7.32	0.02007	22.1118	7.296	0.03128	20.0401	7.296	0.02042	26.5191	7.294	0.07768	10.5813	7.3	0.04569	10.5803	7.306	0.01015	17.2009	7.328	0.01594	31.6931	7.338	0.01228
7.326	0.0255	22.8788	7.352	0.01806	27.2781	7.334	0.0157	24.5981	7.346	0.03565	25.2455	7.316	0.03872	15.0535	7.318	0.02101	27.5967	7.316	0.02444	23.9432	7.332	0.01145	31.4825	7.32	0.02503	20.6858	7.33	0.02007	22.0538	7.306	0.03128	19.914	7.306	0.02019	26.1772	7.304	0.07768	10.5322	7.31	0.04569	10.5541	7.316	0.00968	15.7984	7.338	0.0157	31.3798	7.348	0.01228
7.336	0.0255	22.7554	7.362	0.01806	27.3159	7.344	0.01558	24.3212	7.356	0.03565	25.1999	7.326	0.03872	14.9781	7.328	0.02078	27.5616	7.326	0.02444	23.902	7.342	0.01122	31.4481	7.33	0.02503	20.5923	7.34	0.01995	21.9625	7.316	0.03128	19.7859	7.316	0.01995	25.7466	7.314	0.07744	10.5006	7.32	0.04569	10.526	7.326	0.00909	14.3504	7.348	0.01547	30.9744	7.358	0.01228
7.346	0.02538	22.5996	7.372	0.01806	27.3013	7.354	0.01535	23.9626	7.366	0.03565	25.1626	7.336	0.0386	14.893	7.338	0.02078	27.508	7.336	0.0242	23.8895	7.352	0.01122	31.3857	7.34	0.02491	20.5095	7.35	0.01983	21.82	7.326	0.03128	19.6804	7.326	0.01972	25.2567	7.324	0.07744	10.4571	7.33	0.04545	10.484	7.336	0.00862	12.8589	7.358	0.01523	30.4466	7.368	0.01204
7.356	0.02526	22.3293	7.382	0.01806	27.2689	7.364	0.01511	23.5053	7.376	0.03565	25.1245	7.346	0.03849	14.8052	7.348	0.02078	27.4568	7.346	0.0242	23.8644	7.362	0.01122	31.3213	7.35	0.02479	20.4364	7.36	0.01972	21.636	7.336	0.03105	19.6018	7.336	0.01936	24.6365	7.334	0.07744	10.4059	7.34	0.04545	10.4481	7.346	0.00803	11.3654	7.368	0.01488	29.7478	7.378	0.01204
7.366	0.02503	21.9458	7.392	0.01806	27.2289	7.374	0.01476	22.9017	7.386	0.03542	25.0821	7.356	0.03837	14.6766	7.358	0.02066	27.401	7.356	0.0242	23.8096	7.372	0.0111	31.2522	7.36	0.02479	20.3205	7.37	0.01948	21.3934	7.346	0.03105	19.5096	7.346	0.01901	23.8203	7.344	0.07744	10.3618	7.35	0.04545	10.418	7.352	0.00767	10.459	7.378	0.01452	28.8696	7.388	0.01204
7.376	0.02479	21.4234	7.402	0.01806	27.169	7.384	0.0144	22.1421	7.396	0.03542	25.0232	7.366	0.03825	14.454	7.368	0.02066	27.3527	7.366	0.02408	23.7452	7.382	0.0111	31.1725	7.37	0.02467	20.1539	7.38	0.01924	21.1159	7.356	0.03105	19.3878	7.356	0.01865	22.8367	7.354	0.07733	10.3262	7.36	0.04533	10.3619	7.354	0.00756	10.1552	7.388	0.01405	27.7971	7.398	0.01192
7.386	0.02456	20.7435	7.412	0.01806	27.1162	7.394	0.01393	21.2315	7.406	0.03542	24.9519	7.376	0.03813	14.1811	7.378	0.02054	27.2916	7.376	0.02408	23.6925	7.392	0.01098	31.0581	7.38	0.02444	19.9272	7.39	0.01901	20.7491	7.366	0.03105	19.2775	7.366	0.01818	21.684	7.364	0.07733	10.2818	7.37	0.04533	10.2984	7.356	0.00744	9.85181	7.398	0.01369	26.5214	7.408	0.01192
7.396	0.0242	19.903	7.422	0.01806	27.0828	7.404	0.01358	20.1801	7.416	0.0353	24.8484	7.386	0.03801	13.8492	7.388	0.02054	27.2004	7.386	0.02397	23.6172	7.402	0.01086	30.8948	7.39	0.02432	19.6284	7.4	0.01877	20.274	7.376	0.03093	19.1704	7.376	0.01771	20.3938	7.374	0.07721	10.2371	7.38	0.04522	10.2442	7.366	0.00697	8.37956	7.408	0.01322	25.0937	7.418	0.01181
7.406	0.02397	18.8879	7.432	0.01806	27.0621	7.414	0.0131	19.0453	7.426	0.0353	24.7262	7.396	0.03766	13.4118	7.398	0.02042	27.0741	7.396	0.02385	23.4898	7.412	0.01074	30.6566	7.4	0.02408	19.2625	7.41	0.01842	19.6499	7.386	0.03093	19.0646	7.386	0.01724	18.9834	7.384	0.07709	10.1705	7.39	0.0451	10.1788	7.376	0.00673	7.02106	7.418	0.01275	23.5385	7.428	0.01169
7.416	0.02349	17.7028	7.442	0.01806	27.045	7.424	0.01263	17.8361	7.436	0.03518	24.5763	7.406	0.03742	12.8616	7.408	0.02031	26.8742	7.406	0.02373	23.3054	7.422	0.01051	30.3434	7.41	0.02385	18.8115	7.42	0.01806	18.8715	7.396	0.03081	18.9505	7.396	0.01676	17.5039	7.394	0.07697	10.0434	7.4	0.04498	10.0742	7.386	0.00649	5.84357	7.428	0.01228	21.8827	7.438	0.01157
7.426	0.02314	16.3701	7.452	0.01783	27.0254	7.434	0.01216	16.5909	7.446	0.03506	24.3794	7.416	0.03707	12.2055	7.418	0.02007	26.5658	7.416	0.02349	23.0597	7.432	0.01039	29.9435	7.42	0.02361	18.2469	7.43	0.01759	17.9477	7.406	0.03069	18.8171	7.406	0.01629	15.9755	7.404	0.07674	9.87221	7.41	0.04474	9.91692	7.396	0.00649	4.9224	7.438	0.01181	20.1437	7.448	0.01145
7.436	0.02267	14.9379	7.462	0.01783	26.9874	7.444	0.01169	15.3167	7.456	0.03494	24.088	7.426	0.03672	11.4327	7.428	0.01983	26.1522	7.426	0.02326	22.7608	7.442	0.01015	29.444	7.43	0.02326	17.5118	7.44	0.01724	16.9375	7.416	0.03058	18.594	7.416	0.0157	14.4519	7.414	0.07662	9.66064	7.42	0.04463	9.71746	7.406	0.00637	4.29216	7.448	0.01133	18.379	7.458	0.01122
7.446	0.02231	13.4378	7.472	0.01783	26.9179	7.454	0.0111	14.0133	7.466	0.03471	23.6798	7.436	0.03636	10.5782	7.438	0.01972	25.6471	7.436	0.02302	22.377	7.452	0.0098	28.8148	7.44	0.0229	16.6129	7.45	0.01676	15.8895	7.426	0.03046	18.3042	7.426	0.01523	12.9303	7.424	0.07638	9.4044	7.43	0.04439	9.46102	7.416	0.00637	3.90213	7.458	0.01074	16.6097	7.468	0.01098
7.456	0.02172	11.9097	7.482	0.01771	26.8574	7.464	0.01063	12.6593	7.476	0.03459	23.1851	7.446	0.03589	9.69099	7.448	0.01936	25.0441	7.446	0.02278	21.8852	7.462	0.00956	28.0377	7.45	0.02243	15.55	7.46	0.01629	14.7623	7.436	0.03022	17.9467	7.434	0.01476	11.7399	7.434	0.07603	9.08561	7.44	0.04403	9.13134	7.426	0.00637	3.71897	7.468	0.01027	14.8274	7.478	0.01074
7.466	0.02125	10.3845	7.492	0.01759	26.8386	7.474	0.01003	11.3065	7.486	0.03435	22.5572	7.456	0.03553	8.81074	7.458	0.01901	24.271	7.456	0.02243	21.2714	7.472	0.00909	27.0646	7.46	0.02208	14.395	7.47	0.01582	13.5626	7.446	0.02999	17.456	7.436	0.01464	11.4504	7.444	0.07567	8.66314	7.45	0.04368	8.72516	7.436	0.00637	3.67696	7.47	0.01015	14.4753	7.488	0.01051
7.476	0.02066	8.87217	7.502	0.01759	26.7685	7.476	0.00992	11.0371	7.496	0.034	21.773	7.466	0.03494	7.9755	7.468	0.01865	23.3028	7.466	0.02196	20.4912	7.482	0.00874	25.8678	7.47	0.0216	13.1644	7.48	0.01535	12.3432	7.456	0.02975	16.8518	7.44	0.0144	10.881	7.454	0.07532	8.14199	7.46	0.04333	8.21903	7.446	0.00637	3.68621	7.474	0.00992	13.7768	7.498	0.01003
7.486	0.02019	7.38252	7.512	0.01747	26.6542	7.478	0.0098	10.7673	7.506	0.03365	20.7417	7.476	0.03447	7.21696	7.478	0.0183	22.1598	7.476	0.0216	19.5303	7.492	0.00826	24.5051	7.48	0.02113	11.8856	7.49	0.01476	11.1155	7.466	0.0294	16.1245	7.45	0.01393	9.48601	7.464	0.07485	7.54196	7.47	0.04285	7.63004	7.456	0.00637	3.71047	7.484	0.00944	12.0744	7.508	0.00968
7.496	0.0196	5.99961	7.522	0.01724	26.4722	7.48	0.00968	10.4985	7.516	0.03329	19.4784	7.486	0.034	6.53809	7.488	0.01783	20.8776	7.486	0.02113	18.4445	7.502	0.00779	22.9711	7.49	0.02066	10.6159	7.5	0.01417	9.84799	7.476	0.02904	15.2407	7.46	0.01358	8.15024	7.474	0.07437	6.92602	7.48	0.0425	6.9565	7.466	0.00637	3.76161	7.494	0.00909	10.4461	7.518	0.00933
7.5	0.01936	5.48234	7.532	0.01712	26.2194	7.49	0.00921	9.18809	7.526	0.03294	18.0317	7.496	0.03353	5.94507	7.498	0.01747	19.4989	7.496	0.02078	17.2664	7.512	0.00732	21.2446	7.5	0.02007	9.3418	7.504	0.01393	9.33829	7.486	0.02869	14.1543	7.47	0.01334	6.94885	7.484	0.07402	6.27524	7.49	0.04203	6.22958	7.476	0.00637	3.8149	7.504	0.00897	8.96632	7.528	0.00885
7.502	0.01924	5.22884	7.542	0.01688	25.8996	7.5	0.00885	7.94308	7.536	0.03247	16.4241	7.506	0.03294	5.43333	7.508	0.017	18.0558	7.506	0.02031	16.0242	7.522	0.00685	19.382	7.51	0.0196	8.05956	7.506	0.01381	9.08373	7.496	0.02822	12.9515	7.48	0.01334	5.9843	7.494	0.07343	5.64515	7.5	0.04156	5.47747	7.486	0.00637	3.84994	7.514	0.00885	7.76583	7.538	0.00838
7.504	0.01912	4.97941	7.552	0.01665	25.4882	7.51	0.00874	6.87355	7.546	0.03211	14.7135	7.512	0.0327	5.15255	7.518	0.01653	16.6018	7.516	0.01983	14.7625	7.532	0.00626	17.4656	7.52	0.01901	6.76781	7.508	0.01369	8.82972	7.506	0.02786	11.6723	7.49	0.01322	5.30205	7.504	0.07296	5.06232	7.51	0.04108	4.7295	7.496	0.00637	3.8662	7.524	0.00885	6.91829	7.548	0.00791
7.514	0.01865	3.81431	7.562	0.01629	24.942	7.52	0.00862	6.05098	7.556	0.03164	12.9642	7.514	0.03258	5.06235	7.528	0.01594	15.1523	7.526	0.01924	13.5097	7.542	0.00567	15.5085	7.526	0.01877	5.99833	7.518	0.01322	7.5708	7.516	0.02739	10.322	7.5	0.01322	4.8884	7.514	0.07249	4.52723	7.52	0.04061	3.97402	7.506	0.00637	3.89429	7.534	0.00885	6.37458	7.558	0.00744
7.524	0.0183	2.83863	7.572	0.01594	24.2353	7.53	0.0085	5.49217	7.566	0.03117	11.209	7.516	0.03235	4.97402	7.538	0.01547	13.6753	7.536	0.01877	12.2105	7.552	0.00519	13.5006	7.528	0.01865	5.7455	7.528	0.01287	6.36216	7.526	0.02692	8.95682	7.51	0.01322	4.68764	7.524	0.0719	4.03927	7.53	0.04002	3.23534	7.516	0.00637	3.93321	7.544	0.00885	6.07111	7.568	0.00685
7.534	0.01806	2.05603	7.582	0.01558	23.3834	7.54	0.0085	5.15023	7.576	0.03069	9.48996	7.526	0.03188	4.55186	7.548	0.01488	12.1999	7.546	0.01806	10.8913	7.556	0.00484	12.6867	7.53	0.01842	5.49509	7.538	0.01275	5.2909	7.536	0.02633	7.59421	7.52	0.01322	4.63576	7.534	0.07142	3.59081	7.54	0.03943	2.52512	7.526	0.00661	3.95778	7.554	0.00885	5.9532	7.578	0.00637
7.544	0.01794	1.51729	7.592	0.01523	22.3839	7.55	0.0085	4.97773	7.586	0.0301	7.83858	7.536	0.03152	4.15383	7.554	0.01452	11.3245	7.552	0.01783	10.0869	7.558	0.00484	12.2797	7.54	0.01794	4.27101	7.548	0.01263	4.4458	7.546	0.02585	6.27282	7.53	0.01322	4.65214	7.54	0.07107	3.34801	7.546	0.03919	2.11326	7.536	0.00661	3.98058	7.564	0.00885	5.97894	7.584	0.00602
7.554	0.01794	1.18913	7.602	0.01476	21.2748	7.56	0.0085	4.92443	7.596	0.02963	6.29082	7.546	0.03128	3.78603	7.556	0.0144	11.0342	7.554	0.01771	9.81922	7.56	0.00472	11.8738	7.55	0.01759	3.14403	7.558	0.01251	3.85227	7.556	0.02526	5.0304	7.54	0.01322	4.71437	7.542	0.07095	3.27101	7.548	0.03908	1.98116	7.546	0.00673	4.04246	7.574	0.00885	6.05399	7.586	0.0059
7.564	0.01794	1.01287	7.612	0.0144	20.0977	7.57	0.0085	4.9619	7.604	0.02916	5.16823	7.556	0.03117	3.47382	7.558	0.01428	10.7442	7.556	0.01759	9.55115	7.57	0.00413	9.8598	7.56	0.01735	2.1881	7.568	0.01251	3.49508	7.562	0.02491	4.33099	7.55	0.01322	4.75606	7.544	0.07083	3.19679	7.55	0.03896	1.85255	7.556	0.00673	4.08733	7.584	0.00885	6.1228	7.59	0.00567
7.574	0.01794	0.95166	7.622	0.01393	18.867	7.58	0.0085	5.02338	7.606	0.02904	4.90183	7.566	0.03117	3.25669	7.568	0.01369	9.29658	7.566	0.017	8.21522	7.58	0.0039	7.95124	7.57	0.01724	1.45088	7.578	0.01251	3.30451	7.564	0.02479	4.10723	7.56	0.01322	4.7985	7.554	0.07048	2.86029	7.56	0.03849	1.26212	7.566	0.00673	4.11335	7.594	0.00885	6.1712	7.6	0.00531
7.584	0.01794	0.95041	7.632	0.01334	17.5697	7.59	0.0085	5.09787	7.608	0.02892	4.64148	7.576	0.03117	3.13109	7.578	0.01346	7.91026	7.576	0.01676	6.96249	7.59	0.00366	6.28219	7.58	0.01724	0.9545	7.588	0.01251	3.24342	7.566	0.02467	3.8881	7.57	0.01322	4.83314	7.564	0.07013	2.56776	7.57	0.03813	0.76586	7.576	0.00685	4.12397	7.604	0.00885	6.2076	7.61	0.00496
7.594	0.01794	0.98309	7.642	0.01287	16.1882	7.6	0.0085	5.1543	7.618	0.02857	3.44862	7.586	0.03117	3.06111	7.588	0.01322	6.70737	7.586	0.01653	5.91648	7.6	0.00354	4.98627	7.59	0.01724	0.67266	7.598	0.01251	3.24405	7.576	0.0242	2.87214	7.58	0.01322	4.86116	7.574	0.06989	2.30152	7.58	0.0379	0.36408	7.586	0.00697	4.15207	7.614	0.00885	6.23096	7.62	0.00472
7.604	0.01794	1.02137	7.652	0.01228	14.748	7.61	0.0085	5.2208	7.628	0.02822	2.47604	7.596	0.03117	3.04551	7.598	0.0131	5.78076	7.596	0.01641	5.14085	7.61	0.00354	4.09735	7.6	0.01724	0.56447	7.608	0.01251	3.2705	7.586	0.02385	2.02931	7.59	0.01322	4.89349	7.584	0.06977	2.0943	7.59	0.03778	0.07538	7.596	0.0072	4.27629	7.624	0.00885	6.24545	7.63	0.0046
7.614	0.01794	1.06875	7.662	0.01169	13.2512	7.62	0.0085	5.25584	7.638	0.02798	1.73051	7.606	0.03117	3.05393	7.608	0.0131	5.15584	7.606	0.01641	4.58106	7.62	0.00354	3.56727	7.61	0.01724	0.55557	7.618	0.01251	3.31286	7.596	0.02361	1.38844	7.6	0.01322	4.92449	7.594	0.06977	1.94151	7.6	0.03778	-0.10331	7.606	0.00732	4.47324	7.634	0.00885	6.23985	7.64	0.0046
7.624	0.01794	1.12036	7.664	0.01157	12.9482	7.63	0.0085	5.26591	7.648	0.02786	1.20936	7.616	0.03117	3.07631	7.618	0.0131	4.78177	7.616	0.01641	4.24511	7.63	0.00354	3.30931	7.62	0.01724	0.59903	7.628	0.01251	3.35264	7.606	0.02361	0.95774	7.61	0.01346	4.95607	7.604	0.06977	1.83888	7.61	0.03778	-0.1934	7.616	0.00767	4.70813	7.644	0.00885	6.23581	7.65	0.0046
7.634	0.01794	1.14803	7.666	0.01145	12.6436	7.64	0.00874	5.26207	7.658	0.02786	0.89175	7.626	0.03117	3.10445	7.628	0.0131	4.59935	7.626	0.01641	4.09671	7.64	0.00354	3.24124	7.63	0.01724	0.66106	7.638	0.01251	3.38402	7.616	0.02349	0.72465	7.62	0.01346	5.00212	7.614	0.06977	1.79585	7.62	0.03778	-0.20798	7.626	0.00791	5.02119	7.654	0.00909	6.26089	7.66	0.0046
7.644	0.01794	1.17158	7.676	0.01098	11.1314	7.65	0.00874	5.25415	7.668	0.02786	0.74288	7.636	0.03117	3.12819	7.638	0.0131	4.53924	7.636	0.01641	4.05623	7.65	0.00354	3.27267	7.64	0.01724	0.72933	7.648	0.01251	3.40566	7.626	0.02349	0.61015	7.63	0.01358	5.05008	7.624	0.06977	1.80111	7.63	0.03778	-0.20026	7.636	0.00826	5.42878	7.664	0.00909	6.29514	7.67	0.0046
7.654	0.01794	1.21174	7.686	0.01063	9.68063	7.66	0.00874	5.25266	7.678	0.02786	0.70209	7.646	0.03117	3.17142	7.648	0.0131	4.54194	7.646	0.01641	4.07245	7.66	0.00354	3.34097	7.65	0.01724	0.78062	7.658	0.01251	3.42207	7.636	0.02349	0.57159	7.64	0.01358	5.09056	7.634	0.06977	1.83202	7.64	0.03778	-0.18556	7.646	0.00862	5.95463	7.674	0.00909	6.32438	7.68	0.0046
7.664	0.01794	1.21954	7.696	0.01051	8.3741	7.67	0.00885	5.26387	7.688	0.02786	0.72783	7.656	0.03117	3.20884	7.658	0.0131	4.57157	7.656	0.01641	4.12896	7.67	0.00354	3.41966	7.66	0.01724	0.80433	7.668	0.01275	3.4441	7.646	0.02349	0.59299	7.65	0.01369	5.12975	7.644	0.06977	1.86247	7.65	0.03778	-0.17741	7.656	0.00897	6.60121	7.684	0.00921	6.38723	7.69	0.0046
7.674	0.01818	1.20959	7.706	0.01039	7.33666	7.68	0.00885	5.30286	7.698	0.02786	0.77415	7.666	0.03117	3.22824	7.668	0.0131	4.6184	7.666	0.01641	4.19656	7.68	0.00354	3.48576	7.67	0.01724	0.82291	7.678	0.01275	3.4528	7.656	0.02349	0.64475	7.66	0.01369	5.19421	7.654	0.06977	1.88077	7.66	0.03778	-0.1733	7.666	0.00944	7.38652	7.694	0.00933	6.47384	7.7	0.0046
7.684	0.01818	1.2166	7.716	0.01027	6.60426	7.69	0.00897	5.33656	7.708	0.02786	0.81271	7.676	0.03117	3.24176	7.678	0.0131	4.66487	7.676	0.01641	4.24456	7.69	0.00354	3.52566	7.68	0.01724	0.84834	7.688	0.01275	3.51056	7.666	0.02349	0.68351	7.67	0.01393	5.28563	7.664	0.06977	1.90119	7.67	0.03778	-0.14684	7.676	0.00992	8.29954	7.704	0.00944	6.60762	7.71	0.0046
7.694	0.01818	1.24121	7.726	0.01027	6.15129	7.7	0.00909	5.38355	7.718	0.02786	0.84387	7.686	0.0314	3.23709	7.688	0.0131	4.69775	7.686	0.01641	4.26906	7.7	0.00354	3.56692	7.69	0.01724	0.86155	7.698	0.01287	3.57518	7.676	0.02349	0.71356	7.68	0.01405	5.39963	7.674	0.06977	1.91518	7.68	0.03778	-0.14069	7.686	0.01039	9.36158	7.714	0.00956	6.79239	7.72	0.0046
7.704	0.0183	1.27154	7.736	0.01027	5.89356	7.71	0.00921	5.46705	7.728	0.02786	0.88211	7.696	0.0314	3.22205	7.698	0.0131	4.71154	7.696	0.01641	4.3028	7.71	0.00354	3.60121	7.7	0.01724	0.87048	7.708	0.01287	3.59599	7.686	0.02349	0.77152	7.69	0.01428	5.54411	7.684	0.06977	1.92364	7.69	0.03778	-0.1642	7.696	0.01098	10.5991	7.724	0.0098	7.02496	7.73	0.0046
7.714	0.0183	1.30552	7.746	0.01027	5.78846	7.72	0.00933	5.61973	7.738	0.02786	0.91276	7.706	0.0314	3.20269	7.708	0.0131	4.72299	7.706	0.01641	4.32153	7.72	0.00354	3.60082	7.71	0.01747	0.88306	7.718	0.01287	3.6137	7.696	0.02349	0.79304	7.7	0.0144	5.77778	7.694	0.06977	1.9294	7.7	0.03778	-0.15786	7.706	0.01157	12.0331	7.734	0.01003	7.31169	7.74	0.0046
7.724	0.01842	1.35795	7.756	0.01027	5.77576	7.73	0.00956	5.82448	7.748	0.02786	0.92683	7.716	0.03152	3.20516	7.718	0.0131	4.73176	7.716	0.01641	4.33497	7.73	0.00354	3.61359	7.72	0.01747	0.91782	7.728	0.01299	3.63368	7.706	0.02349	0.8151	7.71	0.01476	6.09716	7.704	0.06977	1.94527	7.71	0.03778	-0.11111	7.716	0.01204	13.5906	7.744	0.01039	7.69349	7.75	0.0046
7.734	0.01853	1.44495	7.766	0.01027	5.79963	7.74	0.0098	6.09773	7.758	0.02786	0.9445	7.726	0.03152	3.21707	7.728	0.01334	4.73498	7.726	0.01641	4.35437	7.74	0.00378	3.64533	7.73	0.01747	0.94682	7.738	0.0131	3.68541	7.716	0.02349	0.84386	7.72	0.01511	6.52328	7.714	0.06977	1.94461	7.72	0.03801	-0.08383	7.726	0.01263	15.2225	7.754	0.01074	8.23545	7.76	0.0046
7.744	0.01865	1.56987	7.776	0.01027	5.83799	7.75	0.01015	6.44591	7.768	0.02786	0.9532	7.736	0.03164	3.23478	7.738	0.01334	4.7541	7.736	0.01665	4.36898	7.75	0.00378	3.67911	7.74	0.01759	0.96108	7.748	0.01334	3.79384	7.726	0.02349	0.86326	7.73	0.01547	7.05916	7.724	0.06977	1.94265	7.73	0.03801	-0.08066	7.736	0.0131	16.9666	7.764	0.0111	8.93521	7.77	0.0046
7.754	0.01889	1.72067	7.786	0.01027	5.88463	7.76	0.01051	6.91909	7.778	0.02786	0.96484	7.746	0.03176	3.27264	7.748	0.01346	4.79411	7.746	0.01665	4.37353	7.76	0.0039	3.72183	7.75	0.01771	0.99259	7.758	0.01346	3.95608	7.736	0.02373	0.88744	7.74	0.01582	7.72694	7.734	0.07001	1.9419	7.74	0.03813	-0.07176	7.746	0.01369	18.7705	7.774	0.01145	9.78557	7.78	0.00484
7.764	0.01912	1.93114	7.796	0.01027	5.92805	7.77	0.01086	7.51943	7.788	0.0281	0.97377	7.756	0.03188	3.32918	7.758	0.01346	4.83138	7.756	0.01676	4.40954	7.77	0.0039	3.77375	7.76	0.01783	1.06767	7.768	0.01381	4.18269	7.746	0.02373	0.92333	7.75	0.01629	8.54078	7.744	0.07001	1.95887	7.75	0.03813	-0.05621	7.756	0.01428	20.6266	7.784	0.01192	10.8029	7.79	0.00484
7.774	0.01948	2.20353	7.806	0.01027	5.96339	7.78	0.01122	8.2362	7.798	0.0281	0.98854	7.766	0.03211	3.419	7.768	0.01346	4.85677	7.766	0.01676	4.46072	7.78	0.00401	3.84675	7.77	0.01794	1.17755	7.778	0.01405	4.47374	7.756	0.02373	0.97506	7.76	0.01676	9.49475	7.754	0.07013	1.98979	7.76	0.03813	-0.04049	7.766	0.01476	22.5483	7.794	0.0124	11.9885	7.8	0.00496
7.784	0.01983	2.57161	7.816	0.01027	5.9851	7.79	0.01169	9.05615	7.808	0.0281	1.00638	7.776	0.03235	3.52081	7.778	0.01358	4.89654	7.776	0.01688	4.52996	7.79	0.00413	3.96898	7.78	0.01818	1.30397	7.788	0.0144	4.86196	7.766	0.02385	1.02686	7.77	0.01724	10.6079	7.764	0.07024	2.01401	7.77	0.03825	-0.0343	7.776	0.01523	24.4168	7.804	0.01275	13.3376	7.81	0.00496
7.794	0.02019	3.0667	7.826	0.01027	5.99294	7.8	0.01216	9.97077	7.818	0.02822	1.02475	7.786	0.03258	3.63496	7.788	0.01369	4.95587	7.786	0.017	4.6054	7.8	0.00425	4.15296	7.79	0.01842	1.46209	7.798	0.01476	5.35336	7.776	0.02385	1.06488	7.78	0.01771	11.8682	7.774	0.07036	2.04473	7.78	0.03837	-0.02693	7.786	0.0157	26.2045	7.814	0.01322	14.8208	7.82	0.00508
7.804	0.02054	3.67265	7.836	0.01051	6.00215	7.81	0.01263	10.9859	7.828	0.02833	1.03557	7.796	0.03294	3.78575	7.798	0.01381	5.05992	7.796	0.01712	4.71226	7.81	0.00449	4.39169	7.8	0.01877	1.68541	7.808	0.01511	5.96021	7.786	0.02397	1.08576	7.79	0.0183	13.224	7.784	0.07048	2.07573	7.79	0.03849	-0.00659	7.796	0.01629	27.9589	7.824	0.01369	16.4285	7.83	0.00519
7.814	0.02101	4.39208	7.846	0.01051	6.02719	7.82	0.0131	12.1085	7.838	0.02845	1.07076	7.806	0.03329	3.99481	7.808	0.01405	5.21318	7.806	0.01735	4.86403	7.82	0.00472	4.67552	7.81	0.01912	2.00878	7.818	0.01558	6.70089	7.796	0.02408	1.12569	7.8	0.01877	14.6648	7.794	0.07072	2.12166	7.8	0.03872	0.03553	7.806	0.01688	29.7549	7.834	0.01417	18.0853	7.84	0.00543
7.824	0.02149	5.24538	7.856	0.01051	6.0558	7.83	0.01358	13.3368	7.848	0.02857	1.1411	7.816	0.03365	4.26215	7.818	0.01428	5.41718	7.816	0.01759	5.06083	7.83	0.00496	5.06461	7.82	0.01948	2.44905	7.828	0.01606	7.57174	7.806	0.0242	1.20681	7.81	0.01936	16.2154	7.804	0.07095	2.1996	7.81	0.03896	0.1112	7.816	0.01735	31.5657	7.844	0.01476	19.7952	7.85	0.00555
7.834	0.02196	6.22509	7.866	0.01063	6.08135	7.84	0.01405	14.6143	7.858	0.02869	1.22919	7.826	0.03412	4.56557	7.828	0.01452	5.68902	7.826	0.01794	5.32236	7.84	0.00531	5.61397	7.83	0.01983	3.01534	7.838	0.01653	8.55247	7.816	0.02444	1.33558	7.82	0.01983	17.9019	7.814	0.07119	2.29043	7.82	0.03919	0.21246	7.826	0.01783	33.3295	7.854	0.01535	21.6419	7.86	0.00578
7.844	0.02243	7.35657	7.876	0.01063	6.12645	7.85	0.01452	15.9093	7.868	0.02892	1.34068	7.836	0.03459	4.90211	7.838	0.01488	6.05577	7.836	0.01818	5.71443	7.85	0.00567	6.32039	7.84	0.02031	3.70624	7.848	0.01712	9.65935	7.826	0.02456	1.51341	7.83	0.02042	19.7011	7.824	0.07142	2.4143	7.83	0.03943	0.34797	7.836	0.0183	35.0282	7.864	0.01594	23.5858	7.87	0.00614
7.854	0.0229	8.62388	7.886	0.01074	6.18613	7.86	0.01511	17.2303	7.878	0.02916	1.51048	7.846	0.03518	5.29441	7.848	0.01523	6.5473	7.846	0.01865	6.2083	7.86	0.00602	7.19062	7.85	0.02078	4.52588	7.858	0.01759	10.8812	7.836	0.02491	1.73846	7.84	0.02101	21.6108	7.834	0.07178	2.5513	7.84	0.03978	0.52349	7.846	0.01877	36.6502	7.874	0.01653	25.6128	7.88	0.00649
7.864	0.02337	10.0087	7.896	0.01086	6.23468	7.87	0.01558	18.6519	7.888	0.02951	1.75269	7.856	0.03565	5.78194	7.858	0.01558	7.16817	7.856	0.01901	6.8358	7.87	0.00649	8.25572	7.86	0.02125	5.47526	7.868	0.01818	12.2075	7.846	0.02515	2.05004	7.85	0.0216	23.644	7.844	0.07213	2.7044	7.85	0.04026	0.7512	7.856	0.01912	38.1781	7.884	0.01712	27.7696	7.89	0.00685
7.874	0.02385	11.4989	7.906	0.01098	6.33751	7.88	0.01617	20.1617	7.898	0.02987	2.10718	7.866	0.03624	6.41437	7.868	0.01606	7.94267	7.866	0.01948	7.59528	7.88	0.00697	9.50524	7.87	0.02172	6.55318	7.878	0.01853	13.5887	7.856	0.0255	2.46569	7.86	0.02208	25.7743	7.854	0.07249	2.9119	7.86	0.04061	1.04906	7.866	0.0196	39.6148	7.894	0.01771	30.0279	7.9	0.0072
7.884	0.02444	13.0627	7.916	0.01122	6.51432	7.89	0.01676	21.7811	7.908	0.03022	2.54795	7.876	0.03672	7.20384	7.878	0.01653	8.85486	7.876	0.01995	8.48475	7.89	0.00744	10.9164	7.88	0.02219	7.7342	7.888	0.01901	14.9551	7.866	0.02585	2.99123	7.87	0.02243	27.8452	7.864	0.07296	3.15094	7.87	0.04108	1.43627	7.876	0.01983	40.9503	7.904	0.01818	32.346	7.91	0.00767
7.894	0.02491	14.7325	7.926	0.01133	6.74494	7.9	0.01735	23.5248	7.918	0.03058	3.10644	7.886	0.03719	8.10995	7.888	0.017	9.90378	7.886	0.02042	9.5002	7.9	0.00791	12.488	7.89	0.02267	8.96776	7.898	0.01948	16.2899	7.876	0.02633	3.63064	7.88	0.0229	29.7416	7.874	0.07343	3.45264	7.88	0.04167	1.91803	7.886	0.02019	42.1752	7.914	0.01877	34.7145	7.92	0.00815
7.904	0.0255	16.5498	7.936	0.01169	7.05808	7.91	0.01794	25.3622	7.928	0.03105	3.81142	7.896	0.03754	9.08865	7.898	0.01759	11.103	7.896	0.0209	10.6297	7.91	0.00838	14.1944	7.9	0.02314	10.2355	7.908	0.02007	17.6278	7.886	0.0268	4.3857	7.89	0.02337	31.5317	7.884	0.0739	3.8259	7.89	0.04215	2.50643	7.896	0.02054	43.3178	7.924	0.01924	37.0982	7.93	0.00862
7.914	0.02609	18.5891	7.946	0.01192	7.45602	7.92	0.01853	27.2419	7.938	0.0314	4.6403	7.906	0.03813	10.1016	7.908	0.01806	12.4718	7.906	0.02137	11.8529	7.92	0.00885	15.9536	7.91	0.02361	11.5723	7.918	0.02066	19.0646	7.896	0.02727	5.3102	7.9	0.02397	33.2935	7.894	0.07437	4.26244	7.9	0.04274	3.18942	7.906	0.0209	44.3966	7.934	0.01972	39.3224	7.94	0.00921
7.924	0.02656	20.8491	7.956	0.01228	7.98818	7.93	0.01901	29.1208	7.948	0.03188	5.60873	7.916	0.0386	11.1958	7.918	0.01853	13.9665	7.916	0.02184	13.1455	7.93	0.00933	17.7487	7.92	0.0242	13.0181	7.928	0.02113	20.5783	7.906	0.02774	6.4034	7.91	0.02456	35.0729	7.904	0.07497	4.78512	7.91	0.04321	3.95439	7.916	0.02137	45.4491	7.944	0.02019	41.3649	7.95	0.00968
7.934	0.02727	23.2622	7.966	0.01275	8.66181	7.94	0.01948	30.9814	7.958	0.03247	6.75898	7.926	0.03919	12.4232	7.928	0.01901	15.5701	7.926	0.02231	14.4404	7.94	0.0098	19.6144	7.93	0.02479	14.5961	7.938	0.0216	22.1089	7.916	0.02833	7.64727	7.92	0.02503	36.9058	7.914	0.07544	5.39588	7.92	0.0438	4.78538	7.926	0.02172	46.5365	7.954	0.02066	43.2529	7.96	0.01027
7.944	0.02774	25.845	7.976	0.0131	9.47231	7.95	0.01995	32.7635	7.968	0.03294	8.14479	7.936	0.03967	13.8093	7.938	0.01948	17.2302	7.936	0.02278	15.7637	7.95	0.01039	21.577	7.94	0.02538	16.3482	7.948	0.02219	23.6685	7.926	0.02892	9.03374	7.93	0.02562	38.8037	7.924	0.07603	6.08757	7.93	0.04415	5.63417	7.936	0.02208	47.6724	7.964	0.02125	45.0582	7.97	0.01074
7.954	0.02822	28.5103	7.986	0.01358	10.4118	7.96	0.02042	34.4457	7.978	0.03341	9.78155	7.946	0.04014	15.2809	7.948	0.01995	18.8708	7.946	0.02337	17.1259	7.96	0.01098	23.6328	7.95	0.02597	18.2676	7.958	0.02267	25.2514	7.936	0.0294	10.5513	7.94	0.02609	40.7846	7.934	0.0765	6.85544	7.94	0.04474	6.50922	7.946	0.02243	48.8706	7.974	0.02172	46.8451	7.98	0.01122
7.964	0.02869	31.1254	7.996	0.01405	11.4849	7.97	0.0209	36.0519	7.988	0.034	11.6387	7.956	0.04073	16.8173	7.958	0.02042	20.5407	7.956	0.02385	18.5537	7.97	0.01157	25.7963	7.96	0.02644	20.2839	7.968	0.02326	26.793	7.946	0.02975	12.099	7.95	0.02656	42.7522	7.944	0.07709	7.67229	7.95	0.04533	7.4481	7.956	0.02278	50.0852	7.984	0.02219	48.5978	7.99	0.01169
7.974	0.02916	33.6056	8.006	0.01452	12.6791	7.98	0.02137	37.6106	7.998	0.03447	13.6578	7.966	0.04132	18.4175	7.968	0.02101	22.3268	7.966	0.02456	20.0384	7.98	0.01216	28.0694	7.97	0.02703	22.3435	7.978	0.02373	28.2852	7.956	0.03022	13.599	7.96	0.02703	44.6275	7.954	0.07768	8.52512	7.96	0.04581	8.41864	7.966	0.02314	51.2686	7.994	0.02255	50.3657	8	0.01216
7.984	0.02975	35.9894	8.016	0.01511	13.9898	7.99	0.02184	39.2032	8.008	0.03506	15.8332	7.976	0.04179	20.0484	7.978	0.02149	24.2758	7.976	0.02503	21.6285	7.99	0.01275	30.4525	7.98	0.02763	24.4769	7.988	0.02408	29.6869	7.966	0.03069	15.0688	7.97	0.02739	46.4375	7.964	0.07815	9.42156	7.97	0.0464	9.40451	7.976	0.02349	52.4319	8.004	0.02302	52.0406	8.01	0.01275
7.994	0.03022	38.3607	8.026	0.01558	15.3915	8	0.02231	40.8255	8.018	0.03565	18.2157	7.986	0.04226	21.6145	7.988	0.02208	26.3531	7.986	0.02562	23.3014	8	0.01334	32.9184	7.99	0.02822	26.6758	7.998	0.02467	30.9749	7.976	0.03128	16.5534	7.98	0.02786	48.1224	7.974	0.07874	10.3691	7.98	0.04687	10.3597	7.986	0.02385	53.5421	8.014	0.02337	53.6171	8.02	0.01322
8.004	0.03081	40.7546	8.036	0.01606	16.8692	8.01	0.02278	42.4596	8.028	0.03613	20.7486	7.996	0.04262	23.0601	7.998	0.02267	28.5854	7.996	0.02609	25.0096	8.01	0.01405	35.4654	8	0.02869	28.8416	8.008	0.02515	32.2144	7.986	0.03176	18.1723	7.99	0.02822	49.67	7.984	0.07945	11.3518	7.99	0.04734	11.2421	7.996	0.0242	54.5832	8.024	0.02361	55.0691	8.03	0.01393
8.014	0.03128	43.2293	8.046	0.01653	18.3786	8.02	0.02314	44.0776	8.038	0.03648	23.4009	8.006	0.04309	24.4191	8.008	0.02326	30.9469	8.006	0.02668	26.7362	8.02	0.01464	38.0726	8.01	0.02916	30.8553	8.018	0.02562	33.4435	7.996	0.03235	19.8897	8	0.02845	51.0936	7.994	0.08004	12.3792	8	0.04793	12.0252	8.006	0.02444	55.6401	8.034	0.02385	56.3547	8.04	0.01452
8.024	0.03176	45.753	8.056	0.017	19.8897	8.03	0.02349	45.6296	8.048	0.03695	26.0002	8.016	0.04368	25.7386	8.018	0.02397	33.3438	8.016	0.02727	28.4597	8.03	0.01511	40.6854	8.02	0.02963	32.6808	8.028	0.02609	34.6729	8.006	0.03294	21.7222	8.01	0.02881	52.3946	8.004	0.08063	13.4124	8.01	0.04852	12.7418	8.016	0.02479	56.6719	8.044	0.0242	57.5069	8.05	0.01511
8.034	0.03211	48.2745	8.066	0.01735	21.3638	8.04	0.02373	47.0655	8.058	0.03754	28.5043	8.026	0.04403	27.0428	8.028	0.02456	35.7281	8.026	0.02786	30.1559	8.04	0.01558	43.1565	8.03	0.02999	34.3865	8.038	0.02656	35.8532	8.016	0.03353	23.6743	8.02	0.02916	53.6509	8.014	0.08122	14.4302	8.02	0.04899	13.3693	8.026	0.02503	57.6465	8.054	0.02444	58.5736	8.06	0.0157
8.044	0.03247	50.7198	8.076	0.01794	22.8044	8.05	0.02397	48.3249	8.068	0.03813	31.0283	8.036	0.04451	28.3454	8.038	0.02515	38.0946	8.036	0.02845	31.8496	8.05	0.01606	45.4237	8.04	0.03046	36.0113	8.048	0.02703	36.9845	8.026	0.03424	25.7354	8.03	0.0294	54.8422	8.024	0.08181	15.4005	8.03	0.04947	13.9007	8.036	0.02526	58.5647	8.064	0.02467	59.5339	8.07	0.01617
8.054	0.0327	52.9521	8.086	0.01842	24.2891	8.06	0.0242	49.4317	8.078	0.0386	33.6122	8.046	0.04498	29.6753	8.048	0.02574	40.46	8.046	0.02892	33.4988	8.06	0.01653	47.4677	8.05	0.03081	37.5376	8.058	0.02739	38.0722	8.036	0.03483	27.8831	8.04	0.02963	56.0028	8.034	0.08217	16.247	8.04	0.04982	14.3359	8.046	0.0255	59.4376	8.074	0.02491	60.4091	8.08	0.01676
8.064	0.03306	54.9189	8.096	0.01901	25.8373	8.07	0.02456	50.4426	8.088	0.03919	36.2572	8.056	0.04545	31.0429	8.058	0.02621	42.7457	8.056	0.02928	35.0549	8.07	0.01688	49.3058	8.06	0.03117	38.9768	8.068	0.02786	39.0934	8.046	0.0353	30.0771	8.05	0.02999	57.1108	8.044	0.08264	16.9138	8.05	0.05041	14.7386	8.056	0.02574	60.2207	8.084	0.02515	61.2725	8.09	0.01712
8.074	0.03329	56.6123	8.106	0.01948	27.4467	8.08	0.02479	51.3665	8.098	0.03978	38.9809	8.066	0.04581	32.4343	8.068	0.02656	44.8566	8.066	0.02963	36.438	8.08	0.01735	50.9358	8.07	0.03164	40.3519	8.078	0.02822	40.0545	8.056	0.03589	32.2691	8.06	0.03022	58.1718	8.054	0.08299	17.4306	8.06	0.05088	15.1289	8.066	0.02585	60.9448	8.094	0.02538	62.1184	8.1	0.01747
8.084	0.03353	58.1048	8.116	0.02007	29.1184	8.09	0.02503	52.2447	8.108	0.04038	41.7651	8.076	0.04628	33.788	8.078	0.02692	46.7364	8.076	0.0301	37.6536	8.09	0.01759	52.4089	8.08	0.03188	41.6738	8.088	0.02845	40.9496	8.066	0.03648	34.3847	8.07	0.03046	59.1821	8.064	0.08347	17.8584	8.07	0.05135	15.5167	8.076	0.02621	61.6589	8.104	0.02574	62.9633	8.11	0.01794
8.094	0.03376	59.4791	8.126	0.02066	30.8827	8.1	0.02538	53.1382	8.118	0.04073	44.4783	8.086	0.04663	35.109	8.088	0.02727	48.3907	8.086	0.03046	38.7769	8.1	0.01794	53.78	8.09	0.03223	42.9517	8.098	0.02881	41.7685	8.076	0.03683	36.3783	8.08	0.03069	60.1908	8.074	0.08394	18.2615	8.08	0.05171	15.9069	8.086	0.02644	62.3916	8.114	0.02597	63.8957	8.12	0.0183
8.104	0.03412	60.8045	8.136	0.02125	32.7618	8.11	0.02562	54.0844	8.128	0.0412	47.0266	8.096	0.04687	36.3578	8.098	0.02763	49.88	8.096	0.03081	39.7968	8.11	0.0183	55.0695	8.1	0.03258	44.1358	8.108	0.02904	42.5003	8.086	0.03719	38.1575	8.09	0.03105	61.1976	8.084	0.08429	18.6987	8.09	0.05218	16.3056	8.096	0.02668	63.1528	8.124	0.02633	64.8848	8.13	0.01865
8.114	0.03435	62.1427	8.146	0.02184	34.7158	8.12	0.02597	55.0816	8.138	0.04156	49.4697	8.106	0.0471	37.479	8.108	0.02798	51.2414	8.106	0.03105	40.7368	8.12	0.01865	56.2769	8.11	0.03282	45.2511	8.118	0.02928	43.1254	8.096	0.03754	39.74	8.1	0.03128	62.1904	8.094	0.08476	19.1344	8.1	0.05253	16.6936	8.106	0.02703	63.9674	8.134	0.02668	65.9061	8.14	0.01912
8.124	0.03459	63.5581	8.156	0.02231	36.7091	8.13	0.02633	56.1398	8.148	0.04191	51.7234	8.116	0.04734	38.4812	8.118	0.02833	52.5238	8.116	0.0314	41.6358	8.13	0.01889	57.4414	8.12	0.03306	46.3427	8.128	0.02951	43.6587	8.106	0.0379	41.1356	8.11	0.03152	63.2002	8.104	0.08512	19.5602	8.11	0.05301	17.0636	8.116	0.02739	64.8583	8.144	0.02692	66.9883	8.15	0.01948
8.134	0.03494	65.0936	8.166	0.02278	38.6574	8.14	0.02668	57.2708	8.158	0.04226	53.7325	8.126	0.04769	39.3872	8.128	0.02857	53.7679	8.126	0.03176	42.5193	8.14	0.01912	58.5374	8.13	0.03341	47.3965	8.138	0.02975	44.1532	8.116	0.03813	42.3495	8.12	0.03188	64.2683	8.114	0.08547	19.9486	8.12	0.05336	17.4419	8.126	0.02774	65.7892	8.154	0.02727	68.0845	8.16	0.01983
8.144	0.0353	66.7283	8.176	0.02314	40.4564	8.15	0.02692	58.4877	8.168	0.04262	55.4972	8.136	0.04793	40.2612	8.138	0.02892	55.0066	8.136	0.03199	43.3784	8.15	0.01948	59.5738	8.14	0.03353	48.3764	8.148	0.02999	44.6697	8.126	0.03849	43.4379	8.13	0.03211	65.3792	8.124	0.08571	20.2914	8.13	0.0536	17.8138	8.136	0.02798	66.815	8.164	0.02763	69.1891	8.17	0.02019
8.154	0.03553	68.4138	8.186	0.02361	42.0762	8.16	0.02727	59.7042	8.178	0.04285	57.129	8.146	0.04817	41.1388	8.148	0.02928	56.2337	8.146	0.03235	44.2204	8.16	0.01972	60.588	8.15	0.03388	49.2722	8.158	0.03034	45.2509	8.136	0.03872	44.4473	8.14	0.03247	66.4928	8.134	0.08606	20.584	8.14	0.05395	18.1643	8.146	0.02833	67.8922	8.174	0.02786	70.3567	8.18	0.02054
8.164	0.03589	70.1502	8.196	0.02408	43.5698	8.17	0.02763	60.9385	8.188	0.04321	58.7197	8.156	0.04852	42.0599	8.158	0.02951	57.4652	8.156	0.0327	45.0553	8.17	0.02007	61.623	8.16	0.03412	50.1429	8.168	0.03058	45.9122	8.146	0.03908	45.4384	8.15	0.0327	67.6426	8.144	0.08618	20.8251	8.15	0.05419	18.4931	8.156	0.02869	69.0032	8.184	0.02822	71.563	8.19	0.02078
8.174	0.03624	71.9388	8.206	0.02444	44.9926	8.18	0.02786	62.1712	8.198	0.04356	60.3782	8.166	0.04888	43.0765	8.168	0.02975	58.6569	8.166	0.03294	45.8375	8.18	0.02031	62.6384	8.17	0.03435	51.0052	8.178	0.03093	46.6177	8.156	0.03943	46.4427	8.16	0.03306	68.8735	8.154	0.08642	21.0181	8.16	0.05442	18.8122	8.166	0.02904	70.1344	8.194	0.02857	72.7799	8.2	0.02113
8.184	0.03648	73.7434	8.216	0.02491	46.3742	8.19	0.02822	63.4023	8.208	0.04392	62.101	8.176	0.04923	44.2132	8.178	0.0301	59.7859	8.176	0.03329	46.6126	8.19	0.02054	63.5854	8.18	0.03471	51.9132	8.188	0.03128	47.3668	8.166	0.03967	47.4758	8.17	0.03329	70.1334	8.164	0.08665	21.1603	8.17	0.05466	19.0873	8.176	0.0294	71.2822	8.204	0.02892	74.0389	8.21	0.02137
8.194	0.03683	75.5827	8.226	0.02526	47.7372	8.2	0.02857	64.6416	8.218	0.04427	63.8979	8.186	0.04958	45.4611	8.188	0.03034	60.8953	8.186	0.03353	47.3875	8.2	0.02078	64.4578	8.19	0.03506	52.9045	8.198	0.03164	48.1407	8.176	0.0399	48.5245	8.18	0.03365	71.3602	8.174	0.08677	21.269	8.18	0.0549	19.3292	8.186	0.02963	72.4117	8.214	0.02928	75.3432	8.22	0.0216
8.204	0.03719	77.4364	8.236	0.02574	49.1031	8.21	0.02892	65.8818	8.228	0.04463	65.771	8.196	0.04994	46.7851	8.198	0.03058	62.0399	8.196	0.03376	48.1379	8.21	0.02101	65.3252	8.2	0.03542	54.0292	8.208	0.03199	48.9722	8.186	0.04026	49.5977	8.19	0.03388	72.581	8.184	0.08701	21.3795	8.19	0.05525	19.5829	8.196	0.02999	73.515	8.224	0.02951	76.6152	8.23	0.02184
8.214	0.03742	79.2533	8.246	0.02597	50.4631	8.22	0.02916	67.1097	8.238	0.04498	67.6968	8.206	0.05029	48.1499	8.208	0.03081	63.1578	8.206	0.034	48.8286	8.22	0.02137	66.2466	8.21	0.03577	55.2653	8.218	0.03223	49.8314	8.196	0.04049	50.6867	8.2	0.03424	73.8381	8.194	0.08724	21.4991	8.2	0.05549	19.9036	8.206	0.03022	74.5887	8.234	0.02987	77.8186	8.24	0.02208
8.224	0.03778	81.0816	8.256	0.02644	51.8015	8.23	0.02951	68.3258	8.248	0.04533	69.652	8.216	0.05065	49.5569	8.218	0.03105	64.2116	8.216	0.03424	49.4959	8.23	0.0216	67.2318	8.22	0.03613	56.5928	8.228	0.03258	50.6929	8.206	0.04085	51.7498	8.21	0.03447	75.1025	8.204	0.08748	21.6462	8.21	0.05584	20.2515	8.216	0.03046	75.6019	8.244	0.0301	79.0213	8.25	0.02231
8.234	0.03813	82.9293	8.266	0.02668	53.1108	8.24	0.02975	69.5235	8.258	0.04569	71.6358	8.226	0.051	50.9469	8.228	0.03128	65.2176	8.226	0.03447	50.1345	8.24	0.02196	68.2968	8.23	0.03648	58.0078	8.238	0.03294	51.5372	8.216	0.04108	52.8119	8.22	0.03471	76.3281	8.214	0.08772	21.8527	8.22	0.05619	20.6353	8.226	0.03069	76.5466	8.254	0.03046	80.2044	8.26	0.02255
8.244	0.03837	84.7809	8.276	0.02703	54.3731	8.25	0.0301	70.7112	8.268	0.04592	73.5965	8.236	0.05135	52.2718	8.238	0.03164	66.2052	8.236	0.03483	50.7573	8.25	0.02231	69.4191	8.24	0.03683	59.447	8.248	0.03317	52.3468	8.226	0.04144	53.8858	8.23	0.03506	77.5263	8.224	0.08795	22.1079	8.23	0.05643	21.0442	8.236	0.03105	77.4395	8.264	0.03069	81.325	8.27	0.02278
8.254	0.03872	86.6617	8.286	0.02727	55.5496	8.26	0.03034	71.888	8.278	0.04616	75.5285	8.246	0.05159	53.5636	8.248	0.03188	67.2174	8.246	0.03506	51.4279	8.26	0.02255	70.5849	8.25	0.03719	60.8882	8.258	0.03341	53.0897	8.236	0.04167	55.0319	8.24	0.0353	78.7191	8.234	0.08831	22.4322	8.24	0.0569	21.4812	8.246	0.03128	78.2741	8.274	0.03105	82.4252	8.28	0.02314
8.264	0.03908	88.5724	8.296	0.02751	56.6111	8.27	0.03058	73.0554	8.288	0.0464	77.364	8.256	0.05183	54.844	8.258	0.03223	68.2751	8.256	0.03542	52.1413	8.27	0.0229	71.792	8.26	0.03754	62.3439	8.268	0.03365	53.7906	8.246	0.04191	56.1512	8.25	0.03565	79.9097	8.244	0.08854	22.8095	8.25	0.05714	21.9522	8.256	0.03152	79.0973	8.284	0.03128	83.4968	8.29	0.02349
8.274	0.03931	90.4568	8.306	0.02774	57.6078	8.28	0.03081	74.1705	8.298	0.04663	79.0127	8.266	0.05206	56.0351	8.268	0.03247	69.3993	8.266	0.03577	52.9032	8.28	0.02326	73.0239	8.27	0.0379	63.7689	8.278	0.03388	54.4377	8.256	0.04215	57.2412	8.26	0.03589	81.1507	8.254	0.0889	23.22	8.26	0.05749	22.4495	8.266	0.03176	79.9018	8.294	0.03152	84.5136	8.3	0.02373
8.284	0.03967	92.3141	8.316	0.02798	58.5109	8.29	0.03105	75.2024	8.308	0.04687	80.5029	8.276	0.0523	57.1224	8.278	0.03282	70.6002	8.276	0.03601	53.7054	8.29	0.02361	74.2851	8.28	0.03813	65.1277	8.288	0.03412	54.9984	8.266	0.0425	58.3324	8.27	0.03624	82.4802	8.264	0.08925	23.6486	8.27	0.05785	22.9679	8.276	0.03211	80.7409	8.304	0.03176	85.5144	8.31	0.02408
8.294	0.0399	94.1801	8.326	0.02822	59.3359	8.3	0.03128	76.2025	8.318	0.0471	81.9059	8.286	0.05253	58.1525	8.288	0.03317	71.8903	8.286	0.03636	54.5532	8.3	0.02397	75.5221	8.29	0.03849	66.4545	8.298	0.03435	55.5073	8.276	0.04274	59.3945	8.28	0.0366	83.9051	8.274	0.0896	24.1099	8.28	0.0582	23.5111	8.286	0.03247	81.6247	8.314	0.03211	86.5252	8.32	0.02444
8.304	0.04026	96.0265	8.336	0.02845	60.1307	8.31	0.03164	77.2017	8.328	0.04734	83.2507	8.296	0.05277	59.1032	8.298	0.03353	73.2248	8.296	0.03672	55.432	8.31	0.0242	76.7449	8.3	0.03872	67.7443	8.308	0.03459	56.0271	8.286	0.04309	60.4499	8.29	0.03695	85.3672	8.284	0.08996	24.6127	8.29	0.05856	24.062	8.296	0.0327	82.5503	8.324	0.03247	87.5554	8.33	0.02479
8.314	0.04049	97.8607	8.346	0.02881	60.9417	8.32	0.03188	78.2299	8.338	0.04769	84.5998	8.306	0.05301	60.0098	8.308	0.03376	74.594	8.306	0.03707	56.3177	8.32	0.02456	77.9784	8.31	0.03896	68.9457	8.318	0.03483	56.5627	8.296	0.04333	61.5727	8.3	0.03731	86.857	8.294	0.09031	25.1583	8.3	0.05879	24.594	8.306	0.03306	83.534	8.334	0.0327	88.6224	8.34	0.02515
8.324	0.04073	99.6363	8.356	0.02904	61.785	8.33	0.03223	79.3256	8.348	0.04793	86.011	8.316	0.05324	60.9177	8.318	0.03412	75.9826	8.316	0.03731	57.2076	8.33	0.02491	79.2203	8.32	0.03919	70.0411	8.328	0.03506	57.1078	8.306	0.04368	62.7771	8.31	0.03754	88.3675	8.304	0.09067	25.7113	8.31	0.05915	25.1129	8.316	0.03329	84.5443	8.344	0.03306	89.7509	8.35	0.0255
8.334	0.04108	101.328	8.366	0.02928	62.6469	8.34	0.03258	80.477	8.358	0.04828	87.5417	8.326	0.05348	61.8471	8.328	0.03447	77.3927	8.326	0.03766	58.0843	8.34	0.02515	80.4189	8.33	0.03943	71.0521	8.338	0.03542	57.7165	8.316	0.04403	64.0916	8.32	0.0379	89.8727	8.314	0.09102	26.254	8.32	0.05938	25.6261	8.326	0.03365	85.6053	8.354	0.03329	90.8861	8.36	0.02585
8.344	0.04132	102.971	8.376	0.02951	63.5368	8.35	0.03282	81.6646	8.368	0.04852	89.2547	8.336	0.05383	62.8503	8.338	0.03483	78.7847	8.336	0.03801	58.9376	8.35	0.02538	81.5729	8.34	0.03967	72.0033	8.348	0.03577	58.4271	8.326	0.04439	65.5115	8.33	0.03813	91.3726	8.324	0.09138	26.7534	8.33	0.05962	26.1117	8.336	0.034	86.7004	8.364	0.03365	92.0533	8.37	0.02621
8.354	0.04156	104.618	8.386	0.02987	64.4622	8.36	0.03317	82.8916	8.378	0.04888	91.1125	8.346	0.05407	63.9685	8.348	0.03506	80.1806	8.346	0.03837	59.8191	8.36	0.02574	82.6873	8.35	0.0399	72.9421	8.358	0.03613	59.2004	8.336	0.04474	66.9827	8.34	0.03849	92.8851	8.334	0.09161	27.2401	8.34	0.05985	26.5525	8.346	0.03435	87.8056	8.374	0.03388	93.2672	8.38	0.02644
8.364	0.04191	106.297	8.396	0.0301	65.4473	8.37	0.03341	84.1653	8.388	0.04923	93.1379	8.356	0.05442	65.1275	8.358	0.03542	81.59	8.356	0.0386	60.7499	8.37	0.02597	83.7255	8.36	0.04026	73.9077	8.368	0.03648	60.0267	8.346	0.0451	68.5214	8.35	0.03884	94.3769	8.344	0.09197	27.7433	8.35	0.06009	26.9615	8.356	0.03459	88.896	8.384	0.03424	94.4658	8.39	0.02668
8.374	0.04215	108.023	8.406	0.03046	66.5071	8.38	0.03376	85.4719	8.398	0.04958	95.3186	8.366	0.05478	66.3888	8.368	0.03577	83.0061	8.366	0.03884	61.6595	8.38	0.02621	84.6917	8.37	0.04061	74.9437	8.378	0.03672	60.8984	8.356	0.04545	70.0816	8.36	0.03908	95.862	8.354	0.09232	28.2366	8.36	0.06033	27.3678	8.366	0.03494	89.9695	8.394	0.03459	95.6192	8.4	0.02692
8.384	0.0425	109.798	8.416	0.03069	67.5889	8.39	0.03412	86.7833	8.408	0.04994	97.6094	8.376	0.05501	67.7579	8.378	0.03601	84.3777	8.376	0.03908	62.5285	8.39	0.02644	85.6289	8.38	0.04085	76.1195	8.388	0.03707	61.7638	8.366	0.04581	71.6399	8.37	0.03943	97.3466	8.364	0.09267	28.7738	8.37	0.06056	27.7875	8.376	0.0353	91.033	8.404	0.03483	96.8094	8.41	0.02727
8.394	0.04274	111.629	8.426	0.03105	68.7013	8.4	0.03435	88.0663	8.418	0.05017	99.9168	8.386	0.05537	69.2199	8.388	0.03624	85.6461	8.386	0.03931	63.3296	8.4	0.0268	86.569	8.39	0.04132	77.4578	8.398	0.03742	62.6121	8.376	0.04616	73.2144	8.38	0.03967	98.7791	8.374	0.09303	29.3399	8.38	0.0608	28.2546	8.386	0.03565	92.1207	8.414	0.03506	97.9755	8.42	0.02751
8.404	0.04309	113.497	8.436	0.0314	69.8357	8.41	0.03471	89.3254	8.428	0.05053	102.193	8.396	0.05572	70.7649	8.398	0.03648	86.8205	8.396	0.03967	64.0547	8.41	0.02715	87.5576	8.4	0.04167	78.9481	8.408	0.03766	63.4372	8.386	0.04651	74.8152	8.39	0.0399	100.123	8.384	0.09326	29.9022	8.39	0.06115	28.7912	8.396	0.03589	93.2244	8.424	0.03542	99.1041	8.43	0.02774
8.414	0.04344	115.378	8.446	0.03176	70.9714	8.42	0.03494	90.5652	8.438	0.05088	104.455	8.406	0.05608	72.343	8.408	0.03672	87.9092	8.406	0.04002	64.7555	8.42	0.02751	88.6765	8.41	0.04203	80.5364	8.418	0.03801	64.2533	8.396	0.04675	76.3742	8.4	0.04014	101.461	8.394	0.09362	30.4699	8.4	0.06139	29.3801	8.406	0.03624	94.326	8.434	0.03565	100.2	8.44	0.0281
8.424	0.04368	117.296	8.456	0.03199	72.1398	8.43	0.03518	91.7888	8.448	0.05112	106.672	8.416	0.05643	73.9319	8.418	0.03695	88.9556	8.416	0.04026	65.5035	8.43	0.02786	89.9481	8.42	0.04238	82.1856	8.428	0.03837	65.0538	8.406	0.04699	77.8312	8.41	0.04049	102.751	8.404	0.09385	31.0214	8.41	0.06163	29.9774	8.416	0.0366	95.4292	8.444	0.03589	101.23	8.45	0.02833
8.434	0.04403	119.196	8.466	0.03235	73.3268	8.44	0.03542	92.9773	8.458	0.05147	108.85	8.426	0.05667	75.4919	8.428	0.03731	90.0292	8.426	0.04061	66.3208	8.44	0.02822	91.329	8.43	0.04274	83.87	8.438	0.0386	65.8786	8.416	0.04722	79.1847	8.42	0.04073	104.007	8.414	0.09421	31.572	8.42	0.06198	30.591	8.426	0.03683	96.5298	8.454	0.03613	102.211	8.46	0.02869
8.444	0.04427	121.072	8.476	0.0327	74.5186	8.45	0.03565	94.0901	8.468	0.05183	111.058	8.436	0.05702	77.0138	8.438	0.03754	91.1649	8.436	0.04097	67.2257	8.45	0.02857	92.7738	8.44	0.04309	85.5562	8.448	0.03896	66.717	8.426	0.04746	80.423	8.43	0.04108	105.318	8.424	0.09444	32.0934	8.43	0.06233	31.257	8.436	0.03707	97.5721	8.464	0.03648	103.208	8.47	0.02904
8.454	0.04463	122.936	8.486	0.03294	75.7089	8.46	0.03589	95.1232	8.478	0.05206	113.282	8.446	0.05737	78.5319	8.448	0.0379	92.3429	8.446	0.04132	68.219	8.46	0.02904	94.2784	8.45	0.04333	87.1969	8.458	0.03931	67.5523	8.436	0.04781	81.5252	8.44	0.04132	106.713	8.434	0.09468	32.6014	8.44	0.06269	31.9614	8.446	0.03731	98.531	8.474	0.03683	104.262	8.48	0.0294
8.464	0.04486	124.808	8.496	0.03329	76.9047	8.47	0.03613	96.1138	8.488	0.05242	115.518	8.456	0.05761	80.0496	8.458	0.03825	93.6011	8.456	0.04167	69.2872	8.47	0.0294	95.828	8.46	0.04356	88.7166	8.468	0.03967	68.4348	8.446	0.04805	82.6102	8.45	0.04167	108.18	8.444	0.09503	33.1384	8.45	0.06292	32.7005	8.456	0.03766	99.4246	8.484	0.03719	105.383	8.49	0.02963
8.474	0.0451	126.669	8.506	0.03365	78.082	8.48	0.03648	97.1274	8.498	0.05265	117.752	8.466	0.05808	81.5846	8.468	0.0386	94.9929	8.466	0.04203	70.3794	8.48	0.02963	97.3804	8.47	0.0438	90.0499	8.478	0.04014	69.3338	8.456	0.0484	83.7527	8.46	0.04215	109.803	8.454	0.09527	33.7149	8.46	0.06328	33.4723	8.466	0.0379	100.285	8.494	0.03754	106.592	8.5	0.02999
8.484	0.04533	128.501	8.516	0.03388	79.2767	8.49	0.03683	98.2147	8.508	0.05301	120.01	8.476	0.05832	83.1773	8.478	0.03896	96.484	8.476	0.04238	71.5016	8.49	0.02999	98.8766	8.48	0.04403	91.2199	8.488	0.04038	70.2716	8.466	0.04864	84.9532	8.47	0.04238	111.552	8.464	0.09562	34.2929	8.47	0.06363	34.269	8.476	0.03813	101.153	8.504	0.0379	107.889	8.51	0.03022
8.494	0.04569	130.273	8.526	0.03424	80.5004	8.5	0.03719	99.4068	8.518	0.05324	122.289	8.486	0.05867	84.7815	8.488	0.03931	98.0504	8.486	0.04274	72.6205	8.5	0.03022	100.277	8.49	0.04427	92.2791	8.498	0.04073	71.198	8.476	0.04899	86.2365	8.48	0.04285	113.355	8.474	0.09586	34.9146	8.48	0.06399	35.0801	8.486	0.03849	102.053	8.514	0.03825	109.233	8.52	0.03058
8.504	0.04592	131.941	8.536	0.03447	81.7209	8.51	0.03754	100.734	8.528	0.05348	124.502	8.496	0.05903	86.3554	8.498	0.03967	99.6556	8.496	0.04309	73.7236	8.51	0.03046	101.529	8.5	0.04451	93.2528	8.508	0.04097	72.0806	8.486	0.04935	87.6402	8.49	0.04309	115.217	8.484	0.09622	35.5561	8.49	0.06434	35.9137	8.496	0.03884	103	8.524	0.0386	110.634	8.53	0.03093
8.514	0.04616	133.515	8.546	0.03471	82.898	8.52	0.0379	102.168	8.538	0.05372	126.542	8.506	0.05926	87.924	8.508	0.0399	101.266	8.506	0.04333	74.802	8.52	0.03069	102.627	8.51	0.04474	94.2215	8.518	0.0412	72.8607	8.496	0.0497	89.1148	8.5	0.04344	117.075	8.494	0.09645	36.1962	8.5	0.06458	36.7347	8.506	0.03908	104.011	8.534	0.03896	112.055	8.54	0.03128
8.524	0.04651	135.098	8.556	0.03494	83.998	8.53	0.03825	103.713	8.548	0.05395	128.451	8.516	0.0595	89.4545	8.518	0.04026	102.826	8.516	0.04356	75.8071	8.53	0.03093	103.604	8.52	0.0451	95.2331	8.528	0.04144	73.5238	8.506	0.04994	90.6605	8.51	0.0438	118.88	8.504	0.09681	36.8458	8.51	0.06493	37.5837	8.516	0.03943	105.034	8.544	0.03931	113.444	8.55	0.03164
8.534	0.04675	136.784	8.566	0.0353	85.0447	8.54	0.0386	105.35	8.558	0.05431	130.305	8.526	0.05974	90.9319	8.528	0.04061	104.347	8.526	0.0438	76.733	8.54	0.03117	104.512	8.53	0.04533	96.3079	8.538	0.04179	74.1028	8.516	0.05029	92.2716	8.52	0.04403	120.632	8.514	0.09716	37.5375	8.52	0.06528	38.4689	8.526	0.03978	106.09	8.554	0.03967	114.84	8.56	0.03188
8.544	0.0471	138.598	8.576	0.03553	86.0895	8.55	0.03896	106.986	8.568	0.05454	132.16	8.536	0.05997	92.3032	8.538	0.04085	105.795	8.536	0.04403	77.5887	8.55	0.0314	105.347	8.54	0.04569	97.4907	8.548	0.04203	74.6959	8.526	0.05065	93.9308	8.53	0.04427	122.299	8.524	0.0974	38.2387	8.53	0.06564	39.3635	8.536	0.04002	107.151	8.564	0.0399	116.235	8.57	0.03223
8.554	0.04746	140.556	8.586	0.03589	87.1828	8.56	0.03931	108.587	8.578	0.0549	134.108	8.546	0.06033	93.5754	8.548	0.04108	107.128	8.546	0.04427	78.3638	8.56	0.03164	106.182	8.55	0.04604	98.8013	8.558	0.04226	75.3004	8.536	0.051	95.5635	8.54	0.04451	123.813	8.534	0.09775	38.9413	8.54	0.06599	40.2919	8.546	0.04026	108.204	8.574	0.04026	117.562	8.58	0.03247
8.564	0.04781	142.645	8.596	0.03613	88.3197	8.57	0.03967	110.144	8.588	0.05513	136.161	8.556	0.06056	94.8189	8.558	0.04132	108.344	8.556	0.04451	79.0905	8.57	0.03199	107.1	8.56	0.0464	100.198	8.568	0.04262	75.9572	8.546	0.05124	97.159	8.55	0.04474	125.161	8.544	0.09799	39.6835	8.55	0.06623	41.252	8.556	0.04061	109.241	8.584	0.04061	118.865	8.59	0.03282
8.574	0.04817	144.813	8.606	0.03648	89.4993	8.58	0.04002	111.683	8.598	0.05549	138.311	8.566	0.0608	96.0562	8.568	0.04156	109.49	8.566	0.04474	79.8083	8.58	0.03223	108.127	8.57	0.04675	101.699	8.578	0.04297	76.6656	8.556	0.05159	98.7083	8.56	0.04498	126.394	8.554	0.09834	40.4539	8.56	0.06658	42.1881	8.566	0.04097	110.288	8.594	0.04085	120.131	8.6	0.03306
8.584	0.04852	147.042	8.616	0.03683	90.7267	8.59	0.04038	113.191	8.608	0.05584	140.592	8.576	0.06115	97.3512	8.578	0.04179	110.583	8.576	0.0451	80.5599	8.59	0.03258	109.284	8.58	0.04699	103.252	8.588	0.04321	77.4226	8.566	0.05183	100.19	8.57	0.04522	127.56	8.564	0.09858	41.2359	8.57	0.06682	43.0832	8.576	0.0412	111.336	8.604	0.04108	121.297	8.61	0.03329
8.594	0.04876	149.324	8.626	0.03719	91.9882	8.6	0.04073	114.662	8.618	0.05608	142.978	8.586	0.06139	98.7043	8.588	0.04203	111.631	8.586	0.04533	81.4015	8.6	0.03294	110.544	8.59	0.04734	104.818	8.598	0.04356	78.207	8.576	0.05206	101.629	8.58	0.04545	128.719	8.574	0.09893	41.9982	8.58	0.06706	43.9078	8.586	0.04156	112.381	8.614	0.04132	122.383	8.62	0.03353
8.604	0.04911	151.583	8.636	0.03742	93.2643	8.61	0.04108	116.11	8.628	0.05643	145.373	8.596	0.06163	100.086	8.598	0.04226	112.69	8.596	0.04569	82.3133	8.61	0.03317	111.882	8.6	0.04769	106.41	8.608	0.0438	79.0089	8.586	0.0523	103.016	8.59	0.04581	129.955	8.584	0.09917	42.7503	8.59	0.06729	44.6858	8.596	0.04191	113.413	8.624	0.04156	123.385	8.63	0.03376
8.614	0.04947	153.8	8.646	0.03778	94.5716	8.62	0.04132	117.575	8.638	0.05678	147.772	8.606	0.06198	101.506	8.608	0.04262	113.808	8.606	0.04604	83.2609	8.62	0.03353	113.296	8.61	0.04805	107.983	8.618	0.04415	79.8337	8.596	0.05253	104.285	8.6	0.04604	131.276	8.594	0.0994	43.4581	8.6	0.06765	45.4518	8.606	0.04215	114.433	8.634	0.04179	124.299	8.64	0.034
8.624	0.04982	156.025	8.656	0.03801	95.8929	8.63	0.04144	118.957	8.648	0.05702	150.242	8.616	0.06233	102.998	8.618	0.04285	115.02	8.616	0.0464	84.3156	8.63	0.03388	114.781	8.62	0.04828	109.545	8.628	0.04451	80.644	8.606	0.05277	105.435	8.61	0.0464	132.684	8.604	0.09964	44.1632	8.61	0.06788	46.2309	8.616	0.04238	115.389	8.644	0.04215	125.198	8.65	0.03424
8.634	0.05017	158.278	8.666	0.03837	97.1916	8.64	0.04167	120.182	8.658	0.05737	152.711	8.626	0.06257	104.546	8.628	0.04321	116.326	8.626	0.04675	85.4698	8.64	0.03424	116.295	8.63	0.04864	111.083	8.638	0.04474	81.424	8.616	0.05289	106.521	8.62	0.04675	134.223	8.614	0.09988	44.8524	8.62	0.06812	47.0498	8.626	0.04262	116.296	8.654	0.04238	126.151	8.66	0.03459
8.644	0.05041	160.478	8.676	0.0386	98.4698	8.65	0.04191	121.265	8.668	0.05761	155.147	8.636	0.06292	106.138	8.638	0.04356	117.717	8.636	0.04699	86.6401	8.65	0.03459	117.808	8.64	0.04888	112.603	8.648	0.04498	82.2155	8.626	0.05324	107.574	8.63	0.0471	135.908	8.624	0.10023	45.5745	8.63	0.06847	47.8977	8.636	0.04285	117.183	8.664	0.04274	127.157	8.67	0.03483
8.654	0.05065	162.536	8.686	0.03896	99.7053	8.66	0.04226	122.263	8.678	0.05797	157.528	8.646	0.06316	107.731	8.648	0.04392	119.172	8.646	0.04734	87.7929	8.66	0.03483	119.303	8.65	0.04923	114.097	8.658	0.04522	82.9763	8.636	0.05348	108.662	8.64	0.04746	137.758	8.634	0.10058	46.3702	8.64	0.06871	48.8092	8.646	0.04309	118.066	8.674	0.04309	128.226	8.68	0.03518
8.664	0.05088	164.415	8.696	0.03919	100.879	8.67	0.0425	123.266	8.688	0.05808	159.867	8.656	0.06351	109.315	8.658	0.04427	120.705	8.656	0.04769	88.9732	8.67	0.0353	120.799	8.66	0.04958	115.54	8.668	0.04545	83.6574	8.646	0.05372	109.839	8.65	0.04781	139.737	8.644	0.10094	47.2415	8.65	0.06906	49.7822	8.656	0.04344	118.906	8.684	0.04333	129.376	8.69	0.03542
8.674	0.05112	166.111	8.706	0.03943	101.965	8.68	0.04285	124.341	8.698	0.05832	162.081	8.666	0.06375	110.92	8.668	0.04463	122.317	8.666	0.04805	90.1753	8.68	0.03553	122.258	8.67	0.04982	116.971	8.678	0.04569	84.2491	8.656	0.05407	111.125	8.66	0.04817	141.735	8.654	0.10117	48.1826	8.66	0.0693	50.7626	8.666	0.04368	119.776	8.694	0.0438	130.583	8.7	0.03577
8.684	0.05135	167.717	8.716	0.03967	102.992	8.69	0.04321	125.499	8.708	0.05856	164.162	8.676	0.0641	112.516	8.678	0.04498	123.993	8.676	0.04828	91.3734	8.69	0.03589	123.693	8.68	0.05006	118.38	8.688	0.04592	84.8028	8.666	0.05442	112.535	8.67	0.04852	143.735	8.664	0.10153	49.1581	8.67	0.06965	51.7413	8.676	0.04403	120.717	8.704	0.04403	131.851	8.71	0.03601
8.694	0.05171	169.361	8.726	0.04002	104.03	8.7	0.04344	126.753	8.718	0.05891	166.099	8.686	0.06434	114.066	8.688	0.04533	125.71	8.686	0.04864	92.5531	8.7	0.03624	125.143	8.69	0.05041	119.754	8.698	0.04616	85.3012	8.676	0.05466	114.055	8.68	0.04888	145.736	8.674	0.10176	50.1768	8.68	0.06989	52.7297	8.686	0.04439	121.753	8.714	0.04439	133.195	8.72	0.03636
8.704	0.05206	171.125	8.736	0.04026	105.141	8.71	0.0438	128.09	8.728	0.05915	167.961	8.696	0.06458	115.553	8.698	0.04569	127.443	8.696	0.04899	93.7074	8.71	0.03648	126.59	8.7	0.05065	121.092	8.708	0.0464	85.8115	8.686	0.05501	115.67	8.69	0.04911	147.689	8.684	0.10212	51.2109	8.69	0.07013	53.7565	8.696	0.04474	122.864	8.724	0.04474	134.555	8.73	0.03672
8.714	0.0523	173.035	8.746	0.04061	106.333	8.72	0.04415	129.515	8.738	0.0595	169.883	8.706	0.06493	116.966	8.708	0.04592	129.168	8.706	0.04923	94.8402	8.72	0.03683	127.99	8.71	0.05088	122.375	8.718	0.04675	86.3709	8.696	0.05537	117.373	8.7	0.04947	149.551	8.694	0.10247	52.2283	8.7	0.07048	54.814	8.706	0.0451	123.989	8.734	0.0451	135.922	8.74	0.03695
8.724	0.05277	175.103	8.756	0.04097	107.646	8.73	0.04451	131.028	8.748	0.05985	172.007	8.716	0.06517	118.36	8.718	0.04628	130.859	8.716	0.04958	95.974	8.73	0.03707	129.348	8.72	0.05112	123.571	8.728	0.04699	87.0291	8.706	0.05572	119.168	8.71	0.0497	151.336	8.704	0.10271	53.2467	8.71	0.07072	55.8592	8.716	0.04545	125.145	8.744	0.04545	137.311	8.75	0.03731
8.734	0.05313	177.335	8.766	0.04132	109.069	8.74	0.04486	132.595	8.758	0.06021	174.368	8.726	0.06552	119.775	8.728	0.04663	132.507	8.726	0.04982	97.0968	8.74	0.03731	130.663	8.73	0.05135	124.703	8.738	0.04734	87.7975	8.716	0.05608	121.06	8.72	0.05006	153.101	8.714	0.10306	54.261	8.72	0.07095	56.8919	8.726	0.04581	126.348	8.754	0.04569	138.708	8.76	0.03766
8.744	0.05348	179.677	8.776	0.04167	110.597	8.75	0.0451	134.163	8.768	0.06056	176.985	8.736	0.06576	121.277	8.738	0.04699	134.117	8.736	0.05017	98.2229	8.75	0.03754	131.886	8.74	0.05159	125.838	8.748	0.04781	88.6864	8.726	0.05643	122.972	8.73	0.05041	154.868	8.724	0.10342	55.2606	8.73	0.07119	57.9196	8.736	0.04604	127.533	8.764	0.04604	140.042	8.77	0.0379
8.754	0.05372	182.099	8.786	0.04203	112.16	8.76	0.04545	135.708	8.778	0.06092	179.803	8.746	0.06611	122.877	8.748	0.04722	135.711	8.746	0.05053	99.3631	8.76	0.03778	133.029	8.75	0.05194	126.99	8.758	0.04805	89.6587	8.736	0.05678	124.868	8.74	0.05065	156.615	8.734	0.10365	56.2565	8.74	0.07154	58.9338	8.746	0.0464	128.67	8.774	0.04628	141.305	8.78	0.03825
8.764	0.05407	184.548	8.796	0.04238	113.714	8.77	0.04569	137.174	8.788	0.06127	182.742	8.756	0.06647	124.594	8.758	0.04758	137.273	8.756	0.05076	100.501	8.77	0.03801	134.073	8.76	0.05218	128.23	8.768	0.04852	90.6892	8.746	0.05714	126.771	8.75	0.051	158.372	8.744	0.10401	57.2708	8.75	0.07178	59.9333	8.756	0.04675	129.797	8.784	0.04651	142.498	8.79	0.03849
8.774	0.05442	186.97	8.806	0.04274	115.254	8.78	0.04592	138.558	8.798	0.06163	185.782	8.766	0.06682	126.394	8.768	0.04781	138.776	8.766	0.05112	101.626	8.78	0.03825	135.076	8.77	0.05253	129.562	8.778	0.04888	91.7578	8.756	0.05749	128.702	8.76	0.05124	160.152	8.754	0.10424	58.2786	8.76	0.07213	60.9606	8.766	0.0471	130.933	8.794	0.04675	143.603	8.8	0.03872
8.784	0.05466	189.337	8.816	0.04309	116.793	8.79	0.04616	139.844	8.808	0.06198	188.847	8.776	0.06717	128.24	8.778	0.04805	140.24	8.776	0.05135	102.743	8.79	0.03849	136.144	8.78	0.05277	130.944	8.788	0.04911	92.8043	8.766	0.05785	130.582	8.77	0.05159	161.921	8.764	0.10448	59.2523	8.77	0.07249	62.0562	8.776	0.04734	132.035	8.804	0.04699	144.6	8.81	0.03896
8.794	0.05501	191.644	8.826	0.04333	118.288	8.8	0.0464	141.033	8.818	0.06233	191.889	8.786	0.06753	130.104	8.788	0.0484	141.66	8.786	0.05159	103.854	8.8	0.03884	137.297	8.79	0.05313	132.406	8.798	0.04947	93.772	8.776	0.05808	132.412	8.78	0.05183	163.68	8.774	0.10472	60.1866	8.78	0.07272	63.2717	8.786	0.04769	133.133	8.814	0.04734	145.553	8.82	0.03919
8.804	0.05525	193.823	8.836	0.04368	119.73	8.81	0.04663	142.122	8.828	0.06269	194.853	8.796	0.06776	131.96	8.798	0.04864	143.086	8.796	0.05183	104.904	8.81	0.03908	138.551	8.8	0.05348	133.893	8.808	0.04982	94.7017	8.786	0.05844	134.199	8.79	0.05206	165.416	8.784	0.10495	61.0481	8.79	0.07308	64.5874	8.796	0.04793	134.182	8.824	0.04758	146.493	8.83	0.03955
8.814	0.05549	195.838	8.846	0.04392	121.134	8.82	0.04687	143.119	8.838	0.06304	197.78	8.806	0.06812	133.808	8.808	0.04888	144.459	8.806	0.05218	105.902	8.82	0.03943	139.868	8.81	0.05372	135.375	8.818	0.05017	95.6011	8.796	0.05879	135.948	8.8	0.05242	167.071	8.794	0.10531	61.8993	8.8	0.07343	65.9669	8.806	0.04817	135.178	8.834	0.04781	147.444	8.84	0.03978
8.824	0.05572	197.687	8.856	0.04427	122.515	8.83	0.0471	144.073	8.848	0.0634	200.667	8.816	0.06847	135.649	8.818	0.04911	145.737	8.816	0.05242	106.897	8.83	0.03978	141.238	8.82	0.05407	136.853	8.828	0.05041	96.4891	8.806	0.05903	137.644	8.81	0.05265	168.613	8.804	0.10554	62.8374	8.81	0.07378	67.382	8.816	0.0484	136.12	8.844	0.04817	148.42	8.85	0.04014
8.834	0.05596	199.388	8.866	0.04451	123.871	8.84	0.04734	145.047	8.858	0.06363	203.469	8.826	0.06883	137.508	8.828	0.04935	146.972	8.826	0.05265	107.886	8.84	0.04002	142.673	8.83	0.05431	138.308	8.838	0.05076	97.3545	8.816	0.05938	139.297	8.82	0.05289	170.084	8.814	0.1059	63.8691	8.82	0.07402	68.8063	8.826	0.04864	136.992	8.854	0.0484	149.431	8.86	0.04049
8.844	0.05619	201.021	8.876	0.04486	125.165	8.85	0.04758	146.078	8.868	0.06399	206.183	8.836	0.06918	139.376	8.838	0.04958	148.194	8.836	0.05301	108.908	8.85	0.04038	144.133	8.84	0.05454	139.744	8.848	0.05112	98.2319	8.826	0.05962	140.926	8.83	0.05324	171.571	8.824	0.10625	64.9567	8.83	0.07437	70.2198	8.836	0.04888	137.841	8.864	0.04864	150.499	8.87	0.04085
8.854	0.05643	202.653	8.886	0.04498	126.373	8.86	0.04793	147.183	8.878	0.06422	208.752	8.846	0.06942	141.23	8.848	0.04994	149.419	8.846	0.05324	109.965	8.86	0.04061	145.612	8.85	0.0549	141.184	8.858	0.05135	99.1009	8.836	0.05985	142.519	8.84	0.05348	173.073	8.834	0.1066	66.1064	8.84	0.07473	71.6498	8.846	0.04923	138.699	8.874	0.04899	151.641	8.88	0.0412
8.864	0.05678	204.347	8.896	0.04522	127.495	8.87	0.04828	148.394	8.888	0.06446	211.064	8.856	0.06965	142.985	8.858	0.05017	150.684	8.856	0.0536	111.02	8.87	0.04097	147.08	8.86	0.05513	142.619	8.868	0.05159	99.9014	8.846	0.06009	144.02	8.85	0.05372	174.586	8.844	0.10696	67.3533	8.85	0.07497	73.0833	8.856	0.04958	139.61	8.884	0.04935	152.822	8.89	0.04156
8.874	0.05702	206.135	8.906	0.04557	128.563	8.88	0.04864	149.697	8.898	0.06469	213.155	8.866	0.06989	144.602	8.868	0.05053	152.022	8.866	0.05383	112.098	8.88	0.0412	148.552	8.87	0.05549	144.054	8.878	0.05183	100.622	8.856	0.06033	145.439	8.86	0.05395	176.145	8.854	0.10731	68.6702	8.86	0.07532	74.4911	8.866	0.04982	140.593	8.894	0.04958	154.01	8.9	0.04191
8.884	0.05737	208.063	8.916	0.04581	129.616	8.89	0.04899	151.101	8.908	0.06493	215.077	8.876	0.07013	146.055	8.878	0.05076	153.43	8.876	0.05419	113.207	8.89	0.04156	150.026	8.88	0.05572	145.443	8.888	0.05206	101.276	8.866	0.06068	146.882	8.87	0.05431	177.746	8.864	0.10767	70.0518	8.87	0.07567	75.9284	8.876	0.05017	141.606	8.904	0.04994	155.238	8.91	0.04226
8.894	0.05773	210.161	8.926	0.04616	130.7	8.9	0.04935	152.676	8.918	0.06517	216.897	8.886	0.07036	147.37	8.888	0.05112	154.884	8.886	0.05442	114.358	8.9	0.04191	151.523	8.89	0.05596	146.738	8.898	0.05242	101.913	8.876	0.06103	148.358	8.88	0.05454	179.408	8.874	0.10802	71.4558	8.88	0.07591	77.4084	8.886	0.05053	142.663	8.914	0.05029	156.516	8.92	0.04262
8.904	0.05808	212.403	8.936	0.0464	131.885	8.91	0.0497	154.376	8.928	0.0654	218.762	8.896	0.0706	148.666	8.898	0.05135	156.395	8.896	0.05478	115.56	8.91	0.04215	153.045	8.9	0.05619	147.961	8.908	0.05265	102.554	8.886	0.06127	149.872	8.89	0.0549	181.167	8.884	0.10837	72.8646	8.89	0.07626	78.8944	8.896	0.05088	143.771	8.924	0.05053	157.796	8.93	0.04297
8.914	0.05844	214.778	8.946	0.04675	133.165	8.92	0.05006	156.124	8.938	0.06576	220.76	8.906	0.07095	150.063	8.908	0.05171	157.94	8.906	0.05501	116.8	8.92	0.04238	154.484	8.91	0.05655	149.172	8.918	0.05301	103.275	8.896	0.06151	151.433	8.9	0.05525	182.974	8.894	0.10861	74.2507	8.9	0.0765	80.3723	8.906	0.05124	144.923	8.934	0.05088	159.074	8.94	0.04321
8.924	0.05879	217.247	8.956	0.04699	134.518	8.93	0.05041	157.85	8.948	0.06599	222.932	8.916	0.07131	151.578	8.918	0.05194	159.53	8.916	0.05537	118.064	8.93	0.04262	155.823	8.92	0.05678	150.412	8.928	0.05336	104.119	8.906	0.06186	153.037	8.91	0.05549	184.807	8.904	0.10885	75.5665	8.91	0.07685	81.8293	8.916	0.05159	146.123	8.944	0.05124	160.379	8.95	0.04356
8.934	0.05915	219.764	8.966	0.04734	135.947	8.94	0.05065	159.53	8.958	0.06635	225.23	8.926	0.07154	153.229	8.928	0.0523	161.162	8.926	0.05572	119.344	8.94	0.04285	157.083	8.93	0.05714	151.765	8.938	0.05372	105.027	8.916	0.06222	154.697	8.92	0.05584	186.671	8.914	0.10908	76.7297	8.92	0.07709	83.2489	8.926	0.05194	147.343	8.954	0.05147	161.659	8.96	0.04392
8.944	0.05938	222.284	8.976	0.04769	137.456	8.95	0.051	161.171	8.968	0.0667	227.659	8.936	0.0719	154.993	8.938	0.05265	162.81	8.936	0.05596	120.628	8.95	0.04321	158.32	8.94	0.05761	153.341	8.948	0.05407	105.97	8.926	0.06245	156.402	8.93	0.05619	188.557	8.924	0.10932	77.739	8.93	0.07733	84.5528	8.936	0.05218	148.578	8.964	0.05183	162.9	8.97	0.04415
8.954	0.05974	224.762	8.986	0.04805	139.016	8.96	0.05135	162.77	8.978	0.06706	230.199	8.946	0.07225	156.847	8.948	0.05289	164.435	8.946	0.05631	121.913	8.96	0.04356	159.613	8.95	0.05797	155.11	8.958	0.05442	106.968	8.936	0.06269	158.131	8.94	0.05643	190.457	8.934	0.10956	78.6764	8.94	0.07756	85.7263	8.946	0.05242	149.788	8.974	0.05206	164.159	8.98	0.04439
8.964	0.06009	227.202	8.996	0.0484	140.607	8.97	0.05171	164.31	8.988	0.06741	232.884	8.956	0.0726	158.798	8.958	0.05313	166.043	8.956	0.05655	123.152	8.97	0.0438	161.036	8.96	0.05832	156.994	8.968	0.05478	108.02	8.946	0.06304	159.856	8.95	0.05678	192.375	8.944	0.10979	79.568	8.95	0.07792	86.9342	8.956	0.05277	150.923	8.984	0.0523	165.379	8.99	0.04463
8.974	0.06033	229.591	9.006	0.04876	142.213	8.98	0.05194	165.82	8.998	0.06776	235.722	8.966	0.07296	160.845	8.968	0.05348	167.648	8.966	0.05678	124.339	8.98	0.04415	162.591	8.97	0.05867	158.94	8.978	0.05513	109.078	8.956	0.06328	161.515	8.96	0.05702	194.25	8.954	0.11003	80.4218	8.96	0.07815	88.2438	8.966	0.05301	151.972	8.994	0.05265	166.574	9	0.04486
8.984	0.06068	231.926	9.016	0.04899	143.809	8.99	0.05218	167.332	9.008	0.06812	238.683	8.976	0.07331	162.929	8.978	0.05372	169.218	8.976	0.05702	125.476	8.99	0.04451	164.301	8.98	0.05903	160.92	8.988	0.05537	110.097	8.966	0.06363	163.164	8.97	0.05726	196.014	8.964	0.11038	81.3364	8.97	0.07851	89.6105	8.976	0.05324	152.944	9.004	0.05301	167.784	9.01	0.04522
8.994	0.06103	234.263	9.026	0.04935	145.356	9	0.05253	168.809	9.018	0.06835	241.627	8.986	0.07367	164.995	8.988	0.05395	170.704	8.986	0.05737	126.563	9	0.04486	166.101	8.99	0.05938	162.857	8.998	0.05572	111.104	8.976	0.06387	164.868	8.98	0.05749	197.706	8.974	0.11062	82.3084	8.98	0.07874	91.0396	8.986	0.05348	153.842	9.014	0.05324	168.971	9.02	0.04545
9.004	0.06127	236.592	9.036	0.04958	146.896	9.01	0.05277	170.274	9.028	0.06859	244.469	8.996	0.0739	167.05	8.998	0.05431	172.154	8.996	0.05773	127.644	9.01	0.04522	167.909	9	0.05974	164.742	9.008	0.05608	112.074	8.986	0.0641	166.525	8.99	0.05785	199.337	8.984	0.11097	83.3825	8.99	0.0791	92.5182	8.996	0.05383	154.693	9.024	0.05348	170.157	9.03	0.04581
9.014	0.06163	238.902	9.046	0.04982	148.402	9.02	0.05301	171.703	9.038	0.06894	247.185	9.006	0.07426	169.05	9.008	0.05454	173.595	9.006	0.05797	128.776	9.02	0.04545	169.659	9.01	0.06009	166.581	9.018	0.05631	112.985	8.996	0.06446	168.115	9	0.0582	200.992	8.994	0.11133	84.5841	9	0.07945	94.051	9.006	0.05407	155.533	9.034	0.05372	171.335	9.04	0.04604
9.024	0.06186	241.185	9.056	0.05017	149.811	9.03	0.05336	173.055	9.048	0.06918	249.726	9.016	0.07449	170.98	9.018	0.0549	175.052	9.016	0.05832	129.953	9.03	0.04581	171.362	9.02	0.06044	168.365	9.028	0.05655	113.813	9.006	0.06469	169.674	9.01	0.05844	202.727	9.004	0.11168	85.9191	9.01	0.07969	95.6441	9.016	0.05431	156.398	9.044	0.05395	172.446	9.05	0.0464
9.034	0.06222	243.442	9.066	0.05041	151.128	9.04	0.0536	174.33	9.058	0.0693	252.008	9.026	0.07473	172.77	9.028	0.05525	176.615	9.026	0.05867	131.215	9.04	0.04616	173.035	9.03	0.0608	170.131	9.038	0.05678	114.53	9.016	0.06493	171.246	9.02	0.05879	204.519	9.014	0.11203	87.3632	9.02	0.08004	97.2526	9.026	0.05454	157.302	9.054	0.05431	173.483	9.06	0.04675
9.044	0.06245	245.686	9.076	0.05065	152.368	9.05	0.05383	175.581	9.068	0.06965	254.101	9.036	0.07497	174.372	9.038	0.0556	178.326	9.036	0.05903	132.578	9.05	0.0464	174.668	9.04	0.06103	171.882	9.048	0.05702	115.186	9.026	0.06528	172.798	9.03	0.05915	206.388	9.024	0.11239	88.8734	9.03	0.0804	98.8983	9.036	0.0549	158.235	9.064	0.05466	174.564	9.07	0.04699
9.054	0.06281	247.945	9.086	0.05088	153.571	9.06	0.05419	176.863	9.078	0.06977	256.128	9.046	0.0752	175.838	9.048	0.05596	180.155	9.046	0.05938	134.008	9.06	0.04675	176.291	9.05	0.06139	173.607	9.058	0.05726	115.839	9.036	0.06564	174.365	9.04	0.0595	208.4	9.034	0.11274	90.4028	9.04	0.08063	100.573	9.046	0.05525	159.172	9.074	0.0549	175.699	9.08	0.04734
9.064	0.06304	250.196	9.096	0.05124	154.78	9.07	0.05454	178.176	9.088	0.07013	258.09	9.056	0.07544	177.249	9.058	0.05631	182.053	9.056	0.05974	135.515	9.07	0.0471	177.938	9.06	0.06151	175.191	9.068	0.05749	116.53	9.046	0.06599	176.011	9.05	0.05985	210.472	9.044	0.11298	91.929	9.05	0.08099	102.263	9.056	0.05549	160.16	9.084	0.05525	176.876	9.09	0.04769
9.074	0.06328	252.341	9.106	0.05147	155.998	9.08	0.05478	179.584	9.098	0.07036	260.126	9.066	0.07567	178.599	9.068	0.05667	183.993	9.066	0.06009	137.053	9.08	0.04746	179.589	9.07	0.06174	176.584	9.078	0.05785	117.245	9.056	0.06635	177.805	9.06	0.06021	212.608	9.054	0.11333	93.4236	9.06	0.08134	103.987	9.066	0.05584	161.196	9.094	0.0556	178.143	9.1	0.04805
9.084	0.06351	254.353	9.116	0.05171	157.24	9.09	0.05513	181.094	9.108	0.07072	262.25	9.076	0.07591	179.949	9.078	0.05702	185.967	9.076	0.06044	138.586	9.09	0.04769	181.269	9.08	0.0621	177.836	9.088	0.05808	117.996	9.066	0.06658	179.716	9.07	0.06056	214.803	9.064	0.11369	94.9142	9.07	0.08169	105.702	9.076	0.05619	162.299	9.104	0.05596	179.485	9.11	0.04828
9.094	0.06375	256.222	9.126	0.05206	158.55	9.1	0.05549	182.634	9.118	0.07095	264.526	9.086	0.07626	181.407	9.088	0.05737	187.943	9.086	0.06068	140.08	9.1	0.04805	182.968	9.09	0.06233	179.016	9.098	0.05844	118.788	9.076	0.06694	181.665	9.08	0.06092	217.016	9.074	0.11404	96.4159	9.08	0.08193	107.404	9.086	0.05655	163.43	9.114	0.05619	180.843	9.12	0.04864
9.104	0.0641	258.078	9.136	0.05242	159.958	9.11	0.05572	184.181	9.128	0.07131	267.005	9.096	0.0765	183.005	9.098	0.05773	189.899	9.096	0.06103	141.581	9.11	0.04828	184.621	9.1	0.06257	180.196	9.108	0.05867	119.629	9.086	0.06729	183.604	9.09	0.06115	219.224	9.084	0.11428	97.8847	9.09	0.08217	109.063	9.096	0.05678	164.593	9.124	0.05655	182.189	9.13	0.04888
9.114	0.06434	260.012	9.146	0.05277	161.421	9.12	0.05596	185.724	9.138	0.07166	269.695	9.106	0.07685	184.717	9.108	0.05797	191.851	9.106	0.06127	143.038	9.12	0.04852	186.178	9.11	0.06292	181.48	9.118	0.05903	120.513	9.096	0.06765	185.529	9.1	0.06151	221.387	9.094	0.11463	99.3448	9.1	0.0824	110.676	9.106	0.05714	165.771	9.134	0.0569	183.603	9.14	0.04911
9.124	0.06469	262.025	9.156	0.05301	162.952	9.13	0.05631	187.274	9.148	0.07201	272.618	9.116	0.07721	186.538	9.118	0.0582	193.734	9.116	0.06151	144.375	9.13	0.04876	187.609	9.12	0.06328	182.874	9.128	0.05926	121.438	9.106	0.06788	187.468	9.11	0.06186	223.515	9.104	0.11487	100.77	9.11	0.08276	112.185	9.116	0.05749	166.939	9.144	0.05726	184.972	9.15	0.04947
9.134	0.06493	264.103	9.166	0.05336	164.558	9.14	0.05667	188.811	9.158	0.07237	275.758	9.126	0.07756	188.486	9.128	0.05856	195.495	9.126	0.06174	145.559	9.14	0.04899	188.959	9.13	0.06351	184.418	9.138	0.05962	122.395	9.116	0.06824	189.404	9.12	0.0621	225.562	9.114	0.11522	102.157	9.12	0.08299	113.608	9.126	0.05785	168.092	9.154	0.05749	186.283	9.16	0.0497
9.144	0.06528	266.224	9.176	0.05372	166.218	9.15	0.0569	190.335	9.168	0.07272	279.062	9.136	0.07792	190.519	9.138	0.05879	197.137	9.136	0.06198	146.634	9.15	0.04935	190.306	9.14	0.06387	186.075	9.148	0.05997	123.374	9.126	0.06859	191.33	9.13	0.06233	227.479	9.124	0.11546	103.509	9.13	0.08323	114.996	9.136	0.05808	169.256	9.164	0.05773	187.585	9.17	0.04994
9.154	0.06552	268.428	9.186	0.05407	167.902	9.16	0.05726	191.848	9.178	0.07308	282.445	9.146	0.07827	192.667	9.148	0.05903	198.612	9.146	0.06233	147.678	9.16	0.0497	191.726	9.15	0.06422	187.772	9.158	0.06021	124.349	9.136	0.06894	193.304	9.14	0.06257	229.23	9.134	0.11569	104.8	9.14	0.08358	116.429	9.146	0.05844	170.401	9.174	0.05808	188.851	9.18	0.05017
9.164	0.06588	270.743	9.196	0.05442	169.599	9.17	0.05749	193.333	9.188	0.07343	285.77	9.156	0.07863	194.864	9.158	0.05926	199.977	9.156	0.06257	148.759	9.17	0.04994	193.234	9.16	0.06446	189.527	9.168	0.06056	125.296	9.146	0.06918	195.292	9.15	0.06281	230.828	9.144	0.11605	106.039	9.15	0.08382	117.929	9.156	0.05867	171.513	9.184	0.05832	190.054	9.19	0.05041
9.174	0.06623	273.102	9.206	0.05478	171.312	9.18	0.05773	194.786	9.198	0.07378	289.016	9.166	0.07898	197.055	9.168	0.05962	201.358	9.166	0.06292	149.889	9.18	0.05029	194.817	9.17	0.06481	191.329	9.178	0.0608	126.259	9.156	0.06942	197.192	9.16	0.06304	232.36	9.154	0.11628	107.297	9.16	0.08417	119.422	9.166	0.05903	172.599	9.194	0.05856	191.191	9.2	0.05065
9.184	0.06647	275.461	9.216	0.05501	173.015	9.19	0.05797	196.219	9.208	0.07414	292.216	9.176	0.07922	199.228	9.178	0.05985	202.829	9.176	0.06328	151.092	9.19	0.05065	196.491	9.18	0.06517	193.185	9.188	0.06115	127.233	9.166	0.06965	198.993	9.17	0.0634	233.897	9.164	0.11652	108.572	9.17	0.08441	120.924	9.176	0.05926	173.64	9.204	0.05879	192.292	9.21	0.051
9.194	0.06682	277.835	9.226	0.05537	174.692	9.2	0.0582	197.596	9.218	0.07449	295.351	9.186	0.07957	201.358	9.188	0.06021	204.392	9.186	0.06363	152.397	9.2	0.051	198.251	9.19	0.0654	195.072	9.198	0.06151	128.188	9.176	0.06989	200.642	9.18	0.06363	235.519	9.174	0.11676	109.811	9.18	0.08476	122.522	9.186	0.05962	174.696	9.214	0.05915	193.371	9.22	0.05135
9.204	0.06717	280.244	9.236	0.05572	176.373	9.21	0.05844	198.906	9.228	0.07473	298.456	9.196	0.07992	203.462	9.198	0.06044	206.011	9.196	0.06399	153.801	9.21	0.05135	200.054	9.2	0.06576	196.904	9.208	0.06174	129.12	9.186	0.07013	202.133	9.19	0.06399	237.249	9.184	0.11711	110.994	9.19	0.08512	124.243	9.196	0.05985	175.727	9.224	0.0595	194.497	9.23	0.05159
9.214	0.06741	282.65	9.246	0.05596	178.064	9.22	0.05867	200.12	9.238	0.07508	301.544	9.206	0.08028	205.542	9.208	0.0608	207.713	9.206	0.06434	155.266	9.22	0.05159	201.887	9.21	0.06599	198.666	9.218	0.0621	130.042	9.196	0.07036	203.52	9.2	0.06434	239.088	9.194	0.11735	112.14	9.2	0.08535	126.026	9.206	0.06009	176.664	9.234	0.05985	195.699	9.24	0.05194
9.224	0.06776	285.052	9.256	0.05631	179.732	9.23	0.05903	201.31	9.248	0.07544	304.627	9.216	0.08063	207.574	9.218	0.06115	209.536	9.216	0.06469	156.801	9.23	0.05194	203.665	9.22	0.06623	200.298	9.228	0.06245	130.981	9.206	0.07072	204.87	9.21	0.06469	241.061	9.204	0.11758	113.311	9.21	0.08571	127.838	9.216	0.06033	177.506	9.244	0.06021	196.975	9.25	0.0523
9.234	0.068	287.395	9.266	0.05667	181.388	9.24	0.05926	202.574	9.258	0.07567	307.627	9.226	0.08087	209.605	9.228	0.06151	211.441	9.226	0.06505	158.388	9.24	0.05218	205.409	9.23	0.06647	201.785	9.238	0.06269	131.953	9.216	0.07095	206.267	9.22	0.06505	243.132	9.214	0.11782	114.54	9.22	0.08606	129.693	9.226	0.06068	178.359	9.254	0.06044	198.313	9.26	0.05265
9.244	0.06824	289.624	9.276	0.0569	182.996	9.25	0.05962	203.97	9.268	0.07591	310.428	9.236	0.08122	211.631	9.238	0.06186	213.385	9.236	0.06528	159.992	9.25	0.05253	207.12	9.24	0.0667	203.143	9.248	0.06292	132.92	9.226	0.07131	207.795	9.23	0.0654	245.268	9.224	0.11817	115.804	9.23	0.08642	131.603	9.236	0.06092	179.261	9.264	0.0608	199.717	9.27	0.05301
9.254	0.06847	291.733	9.286	0.05714	184.491	9.26	0.05997	205.525	9.278	0.07603	312.959	9.246	0.08146	213.614	9.248	0.06222	215.382	9.246	0.06564	161.547	9.26	0.05277	208.752	9.25	0.06694	204.416	9.258	0.06328	133.869	9.236	0.07166	209.444	9.24	0.06564	247.439	9.234	0.11841	117.106	9.24	0.08677	133.606	9.246	0.06115	180.165	9.274	0.06115	201.17	9.28	0.05324
9.264	0.06871	293.716	9.296	0.05737	185.86	9.27	0.06033	207.26	9.288	0.07638	315.24	9.256	0.08169	215.521	9.258	0.06245	217.418	9.256	0.06588	163.04	9.27	0.05289	210.256	9.26	0.06717	205.673	9.268	0.06351	134.791	9.246	0.0719	211.197	9.25	0.06599	249.594	9.244	0.11876	118.461	9.25	0.08713	135.648	9.256	0.06151	181.12	9.284	0.06151	202.594	9.29	0.0536
9.274	0.06906	295.636	9.306	0.05761	187.2	9.28	0.06068	209.15	9.298	0.07662	317.392	9.266	0.08205	217.345	9.268	0.06281	219.386	9.266	0.06611	164.428	9.28	0.05313	211.603	9.27	0.06753	206.954	9.278	0.06375	135.638	9.256	0.07225	213.067	9.26	0.06635	251.718	9.254	0.11912	119.888	9.26	0.08748	137.691	9.266	0.06174	182.111	9.294	0.06186	203.975	9.3	0.05383
9.284	0.06942	297.632	9.316	0.05797	188.529	9.29	0.06115	211.137	9.308	0.07685	319.509	9.276	0.08228	219.102	9.278	0.06304	221.297	9.276	0.06635	165.679	9.29	0.05336	212.834	9.28	0.06776	208.314	9.288	0.0641	136.431	9.266	0.0726	215.052	9.27	0.06658	253.8	9.264	0.11935	121.364	9.27	0.08783	139.75	9.276	0.0621	183.113	9.304	0.0621	205.339	9.31	0.05419
9.294	0.06965	299.746	9.326	0.05832	189.865	9.3	0.06151	213.164	9.318	0.07721	321.709	9.286	0.08252	220.746	9.288	0.0634	223.139	9.286	0.06658	166.817	9.3	0.0536	213.999	9.29	0.06812	209.759	9.298	0.06434	137.189	9.276	0.07296	217.109	9.28	0.06682	255.802	9.274	0.11971	122.855	9.28	0.08807	141.808	9.286	0.06245	184.127	9.314	0.06245	206.691	9.32	0.05454
9.304	0.07001	301.967	9.336	0.05856	191.257	9.31	0.06186	215.197	9.328	0.07744	324.032	9.296	0.08276	222.284	9.298	0.06363	224.915	9.296	0.06682	167.859	9.31	0.05395	215.158	9.3	0.06847	211.327	9.308	0.06458	137.979	9.286	0.07331	219.22	9.29	0.06706	257.698	9.284	0.11994	124.392	9.29	0.08842	143.813	9.296	0.06269	185.129	9.324	0.06281	208.018	9.33	0.05478
9.314	0.07036	304.345	9.346	0.05879	192.702	9.32	0.0621	217.207	9.338	0.0778	326.526	9.306	0.08299	223.767	9.308	0.06387	226.563	9.306	0.06706	168.844	9.32	0.05419	216.372	9.31	0.06871	213.011	9.318	0.06493	138.813	9.296	0.07355	221.309	9.3	0.06729	259.408	9.294	0.1203	125.938	9.3	0.08866	145.742	9.306	0.06304	186.134	9.334	0.06304	209.368	9.34	0.05501
9.324	0.07072	306.858	9.356	0.05915	194.197	9.33	0.06257	219.18	9.348	0.07803	329.182	9.316	0.08323	225.26	9.318	0.0641	228.028	9.316	0.06729	169.811	9.33	0.05454	217.663	9.32	0.06906	214.83	9.328	0.06528	139.694	9.306	0.0739	223.364	9.31	0.06753	260.936	9.304	0.12065	127.493	9.31	0.0889	147.554	9.316	0.06328	187.16	9.344	0.0634	210.702	9.35	0.05537
9.334	0.07107	309.486	9.366	0.05938	195.735	9.34	0.06281	221.145	9.358	0.07827	331.931	9.326	0.08347	226.815	9.328	0.06422	229.371	9.326	0.06753	170.791	9.34	0.05478	219.113	9.33	0.06942	216.767	9.338	0.06552	140.638	9.316	0.07414	225.402	9.32	0.06776	262.345	9.314	0.12089	129.065	9.32	0.08913	149.219	9.326	0.06363	188.206	9.354	0.06363	211.981	9.36	0.0556
9.344	0.07142	312.219	9.376	0.05974	197.312	9.35	0.06316	223.087	9.368	0.07863	334.734	9.336	0.08382	228.39	9.338	0.06458	230.666	9.336	0.06788	171.819	9.35	0.05513	220.697	9.34	0.06977	218.748	9.348	0.06588	141.631	9.326	0.07449	227.369	9.33	0.068	263.76	9.324	0.12124	130.649	9.33	0.08937	150.754	9.336	0.06387	189.233	9.364	0.06387	213.181	9.37	0.05596
9.354	0.07178	315.012	9.386	0.05997	198.897	9.36	0.06351	224.983	9.378	0.07898	337.585	9.346	0.08406	230.012	9.348	0.06481	231.986	9.346	0.06812	172.935	9.36	0.05549	222.427	9.35	0.07013	220.755	9.358	0.06611	142.642	9.336	0.07473	229.181	9.34	0.06835	265.269	9.334	0.12148	132.187	9.34	0.08972	152.226	9.346	0.0641	190.227	9.374	0.0641	214.31	9.38	0.05619
9.364	0.07213	317.823	9.396	0.06033	200.429	9.37	0.06363	226.812	9.388	0.07922	340.448	9.356	0.08441	231.691	9.358	0.06505	233.336	9.356	0.06847	174.161	9.37	0.05584	224.29	9.36	0.07048	222.747	9.368	0.06647	143.622	9.346	0.07497	230.826	9.35	0.06859	266.864	9.344	0.12172	133.665	9.35	0.08996	153.711	9.356	0.06446	191.185	9.384	0.06434	215.362	9.39	0.05643
9.374	0.07237	320.597	9.406	0.06056	201.969	9.38	0.06387	228.465	9.398	0.07957	343.396	9.366	0.08465	233.469	9.368	0.06528	234.753	9.366	0.06883	175.503	9.38	0.05619	226.299	9.37	0.07072	224.702	9.378	0.0667	144.595	9.356	0.0752	232.328	9.36	0.06894	268.511	9.354	0.12207	135.107	9.36	0.09019	155.244	9.366	0.06469	192.129	9.394	0.06469	216.378	9.4	0.05667
9.384	0.07272	323.229	9.416	0.06092	203.544	9.39	0.0641	229.915	9.408	0.07992	346.423	9.376	0.085	235.368	9.378	0.06564	236.321	9.376	0.06918	176.968	9.39	0.05655	228.401	9.38	0.07107	226.606	9.388	0.06706	145.583	9.366	0.07544	233.771	9.37	0.0693	270.3	9.364	0.12231	136.497	9.37	0.09055	156.843	9.376	0.06493	193.051	9.404	0.06493	217.387	9.41	0.05702
9.394	0.07296	325.697	9.426	0.06115	205.158	9.4	0.06434	231.178	9.418	0.08016	349.454	9.386	0.08535	237.371	9.388	0.06599	238.01	9.386	0.06953	178.538	9.4	0.0569	230.466	9.39	0.07131	228.488	9.398	0.06741	146.564	9.376	0.07579	235.214	9.38	0.06965	272.304	9.374	0.12266	137.865	9.38	0.09078	158.468	9.386	0.06528	193.955	9.414	0.06528	218.444	9.42	0.05726
9.404	0.07319	327.96	9.436	0.06151	206.77	9.41	0.06458	232.327	9.428	0.08051	352.426	9.396	0.08571	239.442	9.398	0.06623	239.81	9.396	0.06989	180.197	9.41	0.05726	232.497	9.4	0.07166	230.338	9.408	0.06765	147.556	9.386	0.07603	236.729	9.39	0.07001	274.482	9.384	0.12301	139.309	9.39	0.09102	160.139	9.396	0.06552	194.845	9.424	0.06552	219.583	9.43	0.05761
9.414	0.07343	329.988	9.446	0.06174	208.34	9.42	0.06481	233.459	9.438	0.08075	355.373	9.406	0.08594	241.54	9.408	0.06658	241.71	9.406	0.07024	181.891	9.42	0.05761	234.524	9.41	0.07201	232.19	9.418	0.06788	148.563	9.396	0.07638	238.374	9.4	0.07036	276.782	9.394	0.12337	140.882	9.4	0.09138	161.889	9.406	0.06588	195.783	9.434	0.06588	220.799	9.44	0.05797
9.424	0.07367	331.831	9.456	0.06198	209.814	9.43	0.06517	234.691	9.448	0.08099	358.205	9.416	0.0863	243.633	9.418	0.06694	243.673	9.416	0.0706	183.587	9.43	0.05797	236.535	9.42	0.07237	234.06	9.428	0.06812	149.548	9.406	0.07662	240.147	9.41	0.07072	279.149	9.404	0.12372	142.599	9.41	0.09161	163.716	9.416	0.06623	196.776	9.444	0.06623	222.081	9.45	0.05832
9.434	0.07402	333.647	9.466	0.06222	211.181	9.44	0.0654	236.029	9.458	0.08122	360.821	9.426	0.08665	245.731	9.428	0.06729	245.681	9.426	0.07095	185.235	9.44	0.05832	238.525	9.43	0.0726	235.913	9.438	0.06835	150.455	9.416	0.07697	242.027	9.42	0.07107	281.523	9.414	0.12408	144.427	9.42	0.09197	165.569	9.426	0.06658	197.835	9.454	0.06647	223.411	9.46	0.05867
9.444	0.07426	335.531	9.476	0.06245	212.48	9.45	0.06576	237.491	9.468	0.08146	363.247	9.436	0.08689	247.808	9.438	0.06765	247.748	9.436	0.07119	186.823	9.45	0.05856	240.484	9.44	0.07296	237.717	9.448	0.06871	151.306	9.426	0.07733	244.054	9.43	0.07131	283.89	9.424	0.12443	146.327	9.43	0.0922	167.4	9.436	0.06694	198.966	9.464	0.06682	224.775	9.47	0.05903
9.454	0.07461	337.534	9.486	0.06281	213.82	9.46	0.06599	239.073	9.478	0.08181	365.548	9.446	0.08713	249.807	9.448	0.068	249.861	9.446	0.07154	188.346	9.46	0.05891	242.415	9.45	0.07319	239.5	9.458	0.06906	152.147	9.436	0.07768	246.16	9.44	0.07166	286.214	9.434	0.12478	148.242	9.44	0.09256	169.25	9.446	0.06729	200.181	9.474	0.06717	226.163	9.48	0.05926
9.464	0.07497	339.711	9.496	0.06304	215.265	9.47	0.06635	240.771	9.488	0.08205	367.825	9.456	0.08736	251.668	9.458	0.06824	251.971	9.456	0.0719	189.829	9.47	0.05926	244.325	9.46	0.07343	241.167	9.468	0.0693	153.016	9.446	0.07803	248.309	9.45	0.07201	288.458	9.444	0.12514	150.099	9.45	0.09279	171.105	9.456	0.06765	201.464	9.484	0.06753	227.565	9.49	0.05962
9.474	0.07532	342.053	9.506	0.06351	216.815	9.48	0.0667	242.618	9.498	0.0824	370.208	9.466	0.08772	253.403	9.468	0.06859	254.058	9.466	0.07213	191.318	9.48	0.0595	246.204	9.47	0.07367	242.682	9.478	0.06965	153.958	9.456	0.07839	250.488	9.46	0.07225	290.583	9.454	0.12538	151.945	9.46	0.09315	172.94	9.466	0.068	202.745	9.494	0.06776	228.922	9.5	0.05985
9.484	0.07567	344.557	9.516	0.06375	218.489	9.49	0.06706	244.559	9.508	0.08276	372.826	9.476	0.08795	255.1	9.478	0.06894	256.14	9.476	0.07249	192.78	9.49	0.05974	248.011	9.48	0.0739	244.125	9.488	0.07001	155.01	9.466	0.07874	252.655	9.47	0.0726	292.652	9.464	0.12573	153.761	9.47	0.09338	174.771	9.476	0.06835	204.005	9.504	0.06812	230.231	9.51	0.06021
9.494	0.07603	347.235	9.526	0.0641	220.243	9.5	0.06741	246.564	9.518	0.08311	375.716	9.486	0.08831	256.817	9.488	0.0693	258.226	9.486	0.07272	194.222	9.5	0.05997	249.668	9.49	0.07426	245.595	9.498	0.07036	156.162	9.476	0.07898	254.809	9.48	0.07296	294.722	9.474	0.12608	155.562	9.48	0.09362	176.575	9.486	0.06871	205.23	9.514	0.06835	231.535	9.52	0.06044
9.504	0.07626	349.99	9.536	0.06446	222.067	9.51	0.06776	248.611	9.528	0.08347	378.851	9.496	0.08866	258.61	9.498	0.06965	260.285	9.496	0.07308	195.642	9.51	0.06021	251.138	9.5	0.07449	247.12	9.508	0.07072	157.404	9.486	0.07933	256.95	9.49	0.07319	296.748	9.484	0.12632	157.346	9.49	0.09385	178.297	9.496	0.06906	206.428	9.524	0.06871	232.778	9.53	0.0608
9.514	0.07662	352.735	9.546	0.06481	223.946	9.52	0.06812	250.673	9.538	0.08382	382.145	9.506	0.0889	260.522	9.508	0.06989	262.286	9.506	0.07331	197.031	9.52	0.06044	252.508	9.51	0.07485	248.732	9.518	0.07107	158.681	9.496	0.07969	259.058	9.5	0.07343	298.697	9.494	0.12656	159.072	9.5	0.09421	179.974	9.506	0.06942	207.627	9.534	0.06894	233.953	9.54	0.06103
9.524	0.07697	355.449	9.556	0.06517	225.831	9.53	0.06835	252.691	9.548	0.08417	385.496	9.516	0.08925	262.564	9.518	0.07024	264.274	9.516	0.07355	198.387	9.53	0.0608	253.858	9.52	0.07508	250.397	9.528	0.07142	159.921	9.506	0.08004	261.134	9.51	0.07378	300.583	9.504	0.12679	160.668	9.51	0.09444	181.705	9.516	0.06977	208.802	9.544	0.06918	235.091	9.55	0.06127
9.534	0.07721	358.097	9.566	0.0654	227.707	9.54	0.06871	254.659	9.558	0.08453	388.858	9.526	0.0896	264.717	9.528	0.0706	266.285	9.526	0.07378	199.695	9.54	0.06103	255.295	9.53	0.07544	252.084	9.538	0.07166	161.145	9.516	0.08028	263.202	9.52	0.07402	302.421	9.514	0.12703	162.098	9.52	0.0948	183.447	9.526	0.07001	209.907	9.554	0.06942	236.203	9.56	0.06151
9.544	0.07756	360.674	9.576	0.06576	229.543	9.55	0.06894	256.5	9.568	0.08488	392.256	9.536	0.08996	266.925	9.538	0.07083	268.286	9.536	0.07414	200.912	9.55	0.06139	256.832	9.54	0.07567	253.783	9.548	0.07201	162.36	9.526	0.08063	265.29	9.53	0.07426	304.21	9.524	0.12738	163.377	9.53	0.09515	185.228	9.536	0.07024	210.961	9.564	0.06965	237.256	9.57	0.06174
9.554	0.0778	363.163	9.586	0.06599	231.318	9.56	0.06918	258.155	9.578	0.08512	395.635	9.546	0.09031	269.174	9.548	0.07107	270.235	9.546	0.07437	202.08	9.56	0.06163	258.413	9.55	0.07603	255.52	9.558	0.07237	163.536	9.536	0.08099	267.334	9.54	0.07449	305.986	9.534	0.12762	164.616	9.54	0.09539	187.107	9.546	0.07048	211.949	9.574	0.06989	238.288	9.58	0.0621
9.564	0.07803	365.452	9.596	0.06635	233.048	9.57	0.06942	259.68	9.588	0.08547	398.973	9.556	0.09067	271.428	9.558	0.07131	272.096	9.556	0.07461	203.255	9.57	0.06198	260.013	9.56	0.07626	257.291	9.568	0.07272	164.678	9.546	0.08122	269.338	9.55	0.07473	307.686	9.544	0.12785	165.897	9.55	0.09574	189.107	9.556	0.07072	212.82	9.584	0.07024	239.279	9.59	0.06233
9.574	0.07827	367.474	9.606	0.06658	234.779	9.58	0.06965	261.138	9.598	0.08583	402.29	9.566	0.09102	273.652	9.568	0.07166	273.847	9.566	0.07497	204.477	9.58	0.06222	261.644	9.57	0.07662	259.092	9.578	0.07296	165.79	9.556	0.08158	271.273	9.56	0.07508	309.299	9.554	0.12821	167.229	9.56	0.09598	191.184	9.566	0.07095	213.593	9.594	0.07048	240.274	9.6	0.06269
9.584	0.07851	369.324	9.616	0.06682	236.505	9.59	0.06989	262.558	9.608	0.08618	405.571	9.576	0.09138	275.885	9.578	0.0719	275.49	9.576	0.0752	205.756	9.59	0.06257	263.353	9.58	0.07685	260.91	9.588	0.07331	166.879	9.566	0.08181	273.147	9.57	0.07532	310.967	9.564	0.12856	168.706	9.57	0.09633	193.267	9.576	0.07119	214.304	9.604	0.07072	241.317	9.61	0.06304
9.594	0.07874	371.114	9.626	0.06717	238.156	9.6	0.07024	263.997	9.618	0.08642	408.778	9.586	0.09161	278.115	9.588	0.07225	277.096	9.586	0.07556	207.114	9.6	0.06281	265.115	9.59	0.07721	262.725	9.598	0.07355	167.96	9.576	0.08205	274.979	9.58	0.07567	312.699	9.574	0.12892	170.317	9.58	0.09669	195.339	9.586	0.07154	215.072	9.614	0.07107	242.414	9.62	0.0634
9.604	0.07898	372.912	9.636	0.06741	239.73	9.61	0.0706	265.53	9.628	0.08665	411.768	9.596	0.09185	280.248	9.598	0.07249	278.738	9.596	0.07591	208.531	9.61	0.06316	266.864	9.6	0.07744	264.53	9.608	0.07378	169.014	9.586	0.08228	276.738	9.59	0.07591	314.456	9.584	0.12915	172.073	9.59	0.09704	197.42	9.596	0.07178	215.897	9.624	0.07142	243.567	9.63	0.06375
9.614	0.07933	374.787	9.646	0.06765	241.199	9.62	0.07095	267.182	9.638	0.08689	414.478	9.606	0.09208	282.219	9.608	0.07272	280.439	9.606	0.07615	209.957	9.62	0.0634	268.675	9.61	0.0778	266.332	9.618	0.07402	169.988	9.596	0.08252	278.384	9.6	0.07615	316.245	9.594	0.12951	173.905	9.6	0.09728	199.546	9.606	0.07213	216.758	9.634	0.07166	244.761	9.64	0.0641
9.624	0.07957	376.727	9.656	0.068	242.625	9.63	0.07119	268.972	9.648	0.08713	416.957	9.616	0.09232	284.008	9.618	0.07308	282.229	9.616	0.0765	211.383	9.63	0.06375	270.508	9.62	0.07803	268.147	9.628	0.07426	170.859	9.606	0.08276	279.937	9.61	0.0765	318.115	9.604	0.12986	175.814	9.61	0.09763	201.671	9.616	0.07249	217.69	9.644	0.07201	246.014	9.65	0.06446
9.634	0.07992	378.781	9.666	0.06824	244.074	9.64	0.07154	270.883	9.658	0.08736	419.274	9.626	0.09256	285.618	9.628	0.07331	284.053	9.626	0.07685	212.838	9.64	0.06399	272.361	9.63	0.07827	269.925	9.638	0.07449	171.662	9.616	0.08299	281.435	9.62	0.07685	320.09	9.614	0.13022	177.767	9.62	0.09799	203.81	9.626	0.07272	218.704	9.654	0.07237	247.333	9.66	0.06481
9.644	0.08016	380.998	9.676	0.06859	245.636	9.65	0.0719	272.891	9.668	0.08772	421.567	9.636	0.09291	287.148	9.638	0.07367	285.899	9.636	0.07709	214.287	9.65	0.06434	274.178	9.64	0.07851	271.593	9.648	0.07485	172.455	9.626	0.08335	282.951	9.63	0.07721	322.125	9.624	0.13057	179.704	9.63	0.09834	205.97	9.636	0.07308	219.721	9.664	0.07272	248.738	9.67	0.06517
9.654	0.08063	383.397	9.686	0.06894	247.376	9.66	0.07225	274.989	9.678	0.08795	423.941	9.646	0.09315	288.696	9.648	0.0739	287.782	9.646	0.07733	215.736	9.66	0.06458	275.96	9.65	0.07874	273.159	9.658	0.0752	173.28	9.636	0.08358	284.526	9.64	0.07744	324.213	9.634	0.13081	181.605	9.64	0.09858	208.153	9.646	0.07343	220.784	9.674	0.07308	250.177	9.68	0.06552
9.664	0.08087	386.004	9.696	0.06942	249.269	9.67	0.0726	277.1	9.688	0.08831	426.474	9.656	0.0935	290.363	9.658	0.07426	289.713	9.656	0.07768	217.181	9.67	0.06481	277.719	9.66	0.0791	274.652	9.668	0.07544	174.217	9.646	0.08394	286.159	9.65	0.0778	326.323	9.644	0.13116	183.41	9.65	0.09893	210.344	9.656	0.07378	221.895	9.684	0.07343	251.622	9.69	0.06576
9.674	0.08122	388.742	9.706	0.06977	251.285	9.68	0.07296	279.217	9.698	0.08866	429.273	9.666	0.09374	292.112	9.668	0.07449	291.638	9.666	0.07803	218.61	9.68	0.06505	279.393	9.67	0.07945	276.11	9.678	0.07579	175.251	9.656	0.08417	287.836	9.66	0.07815	328.481	9.654	0.13128	185.114	9.66	0.09917	212.458	9.666	0.07414	223.049	9.694	0.07378	253.088	9.7	0.06611
9.684	0.08158	391.58	9.716	0.07013	253.384	9.69	0.07319	281.325	9.708	0.08901	432.341	9.676	0.09409	293.94	9.678	0.07485	293.533	9.676	0.07827	220.039	9.69	0.0654	280.969	9.68	0.07969	277.653	9.688	0.07615	176.381	9.666	0.08453	289.611	9.67	0.07839	330.654	9.664	0.13151	186.676	9.67	0.0994	214.394	9.676	0.07437	224.215	9.704	0.07414	254.561	9.71	0.06635
9.694	0.08193	394.438	9.726	0.07048	255.534	9.7	0.07355	283.394	9.718	0.08937	435.608	9.686	0.09444	295.867	9.688	0.0752	295.438	9.686	0.07851	221.454	9.7	0.06564	282.418	9.69	0.08004	279.331	9.698	0.0765	177.615	9.676	0.08476	291.463	9.68	0.07863	332.752	9.674	0.13175	188.105	9.68	0.09964	216.155	9.686	0.07473	225.353	9.714	0.07449	256.017	9.72	0.0667
9.704	0.08228	397.196	9.736	0.07083	257.733	9.71	0.0739	285.431	9.728	0.08972	439.08	9.696	0.0948	297.893	9.698	0.07544	297.36	9.696	0.07874	222.847	9.71	0.06588	283.802	9.7	0.0804	281.193	9.708	0.07685	178.907	9.686	0.08512	293.398	9.69	0.07898	334.78	9.684	0.13199	189.388	9.69	0.09999	217.866	9.696	0.07497	226.444	9.724	0.07473	257.467	9.73	0.06694
9.714	0.08252	399.846	9.746	0.07119	259.895	9.72	0.07414	287.426	9.738	0.09008	442.673	9.706	0.09515	300.034	9.708	0.07567	299.253	9.706	0.0791	224.169	9.72	0.06623	285.236	9.71	0.08075	283.245	9.718	0.07709	180.228	9.696	0.08547	295.433	9.7	0.07922	336.763	9.694	0.13222	190.561	9.7	0.10035	219.635	9.706	0.0752	227.446	9.734	0.07508	258.856	9.74	0.06717
9.724	0.08288	402.39	9.756	0.07154	261.961	9.73	0.07449	289.364	9.748	0.09043	446.298	9.716	0.09551	302.254	9.718	0.07591	301.066	9.716	0.07933	225.437	9.73	0.06658	286.801	9.72	0.0811	285.445	9.728	0.07744	181.576	9.706	0.08571	297.542	9.71	0.07945	338.665	9.704	0.13246	191.677	9.71	0.10058	221.522	9.716	0.07544	228.404	9.744	0.07532	260.187	9.75	0.06741
9.734	0.08323	404.911	9.766	0.07178	263.936	9.74	0.07473	291.264	9.758	0.09078	449.864	9.726	0.09574	304.5	9.728	0.07615	302.788	9.726	0.07957	226.628	9.74	0.06694	288.567	9.73	0.08146	287.69	9.738	0.0778	182.914	9.716	0.08606	299.587	9.72	0.07969	340.48	9.714	0.13269	192.828	9.72	0.10094	223.579	9.726	0.07567	229.313	9.754	0.07567	261.462	9.76	0.06765
9.744	0.08358	407.404	9.776	0.07201	265.827	9.75	0.07508	293.138	9.768	0.09102	453.234	9.736	0.0961	306.728	9.738	0.07638	304.409	9.736	0.07981	227.772	9.75	0.06729	290.524	9.74	0.08181	289.924	9.748	0.07815	184.255	9.726	0.0863	301.584	9.73	0.08004	342.246	9.724	0.13293	194.062	9.73	0.10129	225.786	9.736	0.07591	230.176	9.764	0.07579	262.662	9.77	0.068
9.754	0.08382	409.923	9.786	0.07237	267.6	9.76	0.07532	295.03	9.778	0.09126	456.348	9.746	0.09633	308.906	9.748	0.07674	305.995	9.746	0.08004	228.943	9.76	0.06753	292.593	9.75	0.08217	292.115	9.758	0.07839	185.541	9.736	0.08665	303.561	9.74	0.08028	343.944	9.734	0.13328	195.41	9.74	0.10165	228.118	9.746	0.07626	231.029	9.774	0.07603	263.773	9.78	0.06824
9.764	0.08417	412.455	9.796	0.0726	269.246	9.77	0.07556	296.912	9.788	0.09149	459.143	9.756	0.09669	311.036	9.758	0.07697	307.644	9.756	0.0804	230.189	9.77	0.06788	294.71	9.76	0.08252	294.215	9.768	0.07874	186.771	9.746	0.08689	305.526	9.75	0.08063	345.62	9.744	0.13364	196.903	9.75	0.10212	230.561	9.756	0.0765	231.871	9.784	0.07638	264.781	9.79	0.06859
9.774	0.08441	415.015	9.806	0.07284	270.738	9.78	0.07579	298.723	9.798	0.09173	461.625	9.766	0.09704	313.084	9.768	0.07733	309.414	9.766	0.08075	231.568	9.78	0.06824	296.841	9.77	0.08276	296.289	9.778	0.07898	187.929	9.756	0.08713	307.426	9.76	0.08087	347.39	9.754	0.13399	198.584	9.76	0.10247	233.091	9.766	0.07674	232.693	9.794	0.07662	265.75	9.8	0.06894
9.784	0.08476	417.566	9.816	0.07308	272.101	9.79	0.07615	300.407	9.808	0.09185	463.834	9.776	0.09716	315.043	9.778	0.07768	311.343	9.776	0.0811	233.095	9.79	0.06859	298.959	9.78	0.08311	298.376	9.788	0.07922	188.966	9.766	0.08748	309.247	9.77	0.08122	349.263	9.764	0.13435	200.427	9.77	0.10283	235.623	9.776	0.07709	233.557	9.804	0.07685	266.754	9.81	0.06918
9.794	0.085	420.052	9.826	0.07331	273.387	9.8	0.07638	302.015	9.818	0.09208	465.858	9.786	0.0974	316.891	9.788	0.07803	313.416	9.786	0.08146	234.726	9.8	0.06894	301.029	9.79	0.08347	300.456	9.798	0.07945	189.892	9.776	0.08772	310.994	9.78	0.08158	351.264	9.774	0.1347	202.435	9.78	0.10318	238.161	9.786	0.07733	234.494	9.814	0.07721	267.839	9.82	0.06953
9.804	0.08535	422.439	9.836	0.07355	274.678	9.81	0.07662	303.604	9.828	0.09232	467.825	9.796	0.09763	318.602	9.798	0.07839	315.591	9.796	0.08181	236.438	9.81	0.0693	303.063	9.8	0.0837	302.487	9.808	0.07969	190.769	9.786	0.08807	312.728	9.79	0.08193	353.427	9.784	0.13506	204.551	9.79	0.10342	240.702	9.796	0.07768	235.494	9.824	0.07744	268.954	9.83	0.06989
9.814	0.08547	424.684	9.846	0.0739	276.036	9.82	0.07697	305.247	9.838	0.09256	469.804	9.806	0.09787	320.175	9.808	0.07874	317.84	9.806	0.08217	238.172	9.82	0.06953	305.108	9.81	0.08394	304.402	9.818	0.07992	191.646	9.796	0.08831	314.507	9.8	0.08228	355.719	9.794	0.13529	206.653	9.8	0.10377	243.212	9.806	0.07803	236.533	9.834	0.07768	270.087	9.84	0.07024
9.824	0.08583	426.724	9.856	0.07414	277.449	9.83	0.07721	306.975	9.848	0.09291	471.844	9.816	0.0981	321.643	9.818	0.0791	320.179	9.816	0.08252	239.934	9.83	0.06989	307.108	9.82	0.08417	306.164	9.828	0.08016	192.546	9.806	0.08866	316.379	9.81	0.08264	358.076	9.804	0.13565	208.696	9.81	0.10413	245.629	9.816	0.07839	237.636	9.844	0.07803	271.274	9.85	0.0706
9.834	0.08606	428.713	9.866	0.07437	278.899	9.84	0.07756	308.795	9.858	0.09315	474.057	9.826	0.09846	323.089	9.828	0.07945	322.57	9.826	0.08288	241.702	9.84	0.07013	309.083	9.83	0.08441	307.739	9.838	0.08051	193.495	9.816	0.08901	318.421	9.82	0.08288	360.46	9.814	0.136	210.71	9.82	0.10436	247.888	9.826	0.07874	238.759	9.854	0.07827	272.541	9.86	0.07095
9.844	0.08642	430.703	9.876	0.07461	280.386	9.85	0.07792	310.682	9.868	0.0935	476.523	9.836	0.09869	324.596	9.838	0.07981	324.963	9.836	0.08323	243.44	9.85	0.07048	310.982	9.84	0.08465	309.166	9.848	0.08075	194.505	9.826	0.08937	320.58	9.83	0.08323	362.834	9.824	0.13635	212.671	9.83	0.1046	249.962	9.836	0.0791	239.941	9.864	0.07863	273.807	9.87	0.07131
9.854	0.08665	432.74	9.886	0.07497	281.935	9.86	0.07815	312.604	9.878	0.09385	479.249	9.846	0.09905	326.195	9.848	0.08016	327.324	9.846	0.08347	245.136	9.86	0.07072	312.754	9.85	0.085	310.563	9.858	0.0811	195.556	9.836	0.08972	322.798	9.84	0.08358	365.193	9.834	0.13671	214.617	9.84	0.10483	251.834	9.846	0.07933	241.14	9.874	0.07898	275.08	9.88	0.07154
9.864	0.08701	434.876	9.896	0.0752	283.518	9.87	0.07851	314.541	9.888	0.09421	482.24	9.856	0.09928	327.948	9.858	0.08051	329.647	9.856	0.0837	246.817	9.87	0.07095	314.375	9.86	0.08535	312.021	9.868	0.08134	196.667	9.846	0.09008	325.093	9.85	0.08382	367.478	9.844	0.13694	216.566	9.85	0.10507	253.508	9.856	0.07969	242.32	9.884	0.07922	276.377	9.89	0.07178
9.874	0.08724	437.109	9.906	0.07556	285.167	9.88	0.07874	316.505	9.898	0.09444	485.462	9.866	0.09964	329.83	9.868	0.08075	331.944	9.866	0.08406	248.407	9.88	0.07119	315.877	9.87	0.08559	313.643	9.878	0.08169	197.863	9.856	0.09031	327.404	9.86	0.08417	369.69	9.854	0.1373	218.488	9.86	0.10531	255.048	9.866	0.08004	243.521	9.894	0.07957	277.696	9.9	0.07201
9.884	0.0876	439.414	9.916	0.07591	286.861	9.89	0.0791	318.487	9.908	0.09492	488.835	9.876	0.09999	331.833	9.878	0.08099	334.136	9.876	0.08429	249.874	9.89	0.07154	317.289	9.88	0.08594	315.456	9.888	0.08205	199.129	9.866	0.09067	329.67	9.87	0.08441	371.842	9.864	0.13765	220.394	9.87	0.10554	256.63	9.876	0.0804	244.712	9.904	0.07981	279.028	9.91	0.07225
9.894	0.08783	441.784	9.926	0.07615	288.581	9.9	0.07933	320.439	9.918	0.09515	492.344	9.886	0.10035	333.915	9.888	0.08122	336.156	9.886	0.08453	251.189	9.9	0.07178	318.736	9.89	0.0863	317.419	9.898	0.0824	200.487	9.876	0.09102	331.897	9.88	0.08476	373.877	9.874	0.13801	222.303	9.88	0.10578	258.309	9.886	0.08063	245.87	9.914	0.08016	280.377	9.92	0.07249
9.904	0.08819	444.178	9.936	0.07638	290.27	9.91	0.07957	322.335	9.928	0.09551	495.876	9.896	0.1007	336.061	9.898	0.08146	337.993	9.896	0.08476	252.388	9.91	0.07213	320.348	9.9	0.08665	319.49	9.908	0.08276	201.914	9.886	0.09138	334.053	9.89	0.085	375.793	9.884	0.13824	224.209	9.89	0.10613	260.076	9.896	0.08099	246.992	9.924	0.0804	281.712	9.93	0.07284
9.914	0.08842	446.567	9.946	0.07674	291.913	9.92	0.07992	324.207	9.938	0.09586	499.369	9.906	0.10106	338.254	9.908	0.08181	339.646	9.906	0.08512	253.508	9.92	0.07249	322.182	9.91	0.08701	321.637	9.918	0.08299	203.311	9.896	0.09161	336.157	9.9	0.08524	377.574	9.894	0.1386	226.101	9.9	0.10637	261.97	9.906	0.08134	248.127	9.934	0.08063	282.996	9.94	0.07308
9.924	0.08878	448.978	9.956	0.07697	293.567	9.93	0.08016	326.06	9.948	0.09622	502.789	9.916	0.10129	340.509	9.918	0.08205	341.224	9.916	0.08535	254.652	9.93	0.07296	324.201	9.92	0.08736	323.85	9.928	0.08335	204.686	9.906	0.09185	338.254	9.91	0.08547	379.252	9.904	0.13883	227.954	9.91	0.10672	263.984	9.916	0.08158	249.257	9.944	0.08087	284.214	9.95	0.07331
9.934	0.08901	451.416	9.966	0.07733	295.225	9.94	0.0804	327.834	9.958	0.09657	506.149	9.926	0.10165	342.796	9.928	0.0824	342.833	9.926	0.08571	255.901	9.94	0.07331	326.37	9.93	0.08772	326.118	9.938	0.0837	206.056	9.916	0.09208	340.287	9.92	0.08583	380.902	9.914	0.13907	229.656	9.92	0.10696	266.014	9.926	0.08181	250.362	9.954	0.0811	285.359	9.96	0.07367
9.944	0.08937	453.802	9.976	0.07756	296.889	9.95	0.08063	329.5	9.968	0.09692	509.47	9.936	0.102	345.072	9.938	0.08264	344.547	9.936	0.08606	257.262	9.95	0.07367	328.64	9.94	0.08807	328.382	9.948	0.08406	207.409	9.926	0.09232	342.186	9.93	0.08606	382.617	9.924	0.13942	231.245	9.93	0.10731	268.074	9.936	0.08217	251.428	9.964	0.08146	286.435	9.97	0.07402
9.954	0.0896	456.15	9.986	0.07792	298.564	9.96	0.08087	331.06	9.978	0.09716	512.734	9.946	0.10235	347.283	9.948	0.08299	346.391	9.946	0.08642	258.753	9.96	0.07402	331.027	9.95	0.08831	330.617	9.958	0.08429	208.741	9.936	0.09256	343.916	9.94	0.08642	384.453	9.934	0.13966	232.806	9.94	0.10755	270.245	9.946	0.0824	252.441	9.974	0.08169	287.504	9.98	0.07426
9.964	0.08996	458.503	9.996	0.07815	300.224	9.97	0.0811	332.539	9.988	0.09751	515.953	9.956	0.10271	349.438	9.958	0.08335	348.328	9.956	0.08677	260.4	9.97	0.07437	333.451	9.96	0.08854	332.69	9.968	0.08465	210.042	9.946	0.09279	345.472	9.95	0.08677	386.443	9.944	0.1399	234.337	9.95	0.1079	272.459	9.956	0.08264	253.404	9.984	0.08205	288.631	9.99	0.07461
9.974	0.09019	460.88	10.006	0.07851	301.888	9.98	0.08146	334.031	9.998	0.09775	519.058	9.966	0.10294	351.578	9.968	0.08358	350.394	9.966	0.08713	262.159	9.98	0.07473	335.792	9.97	0.08878	334.556	9.978	0.085	211.387	9.956	0.09315	346.917	9.96	0.08713	388.615	9.954	0.14025	235.898	9.96	0.10826	274.658	9.966	0.08299	254.343	9.994	0.0824	289.845	10	0.07485
9.984	0.09043	463.249	10.016	0.07874	303.545	9.99	0.08169	335.644	10.008	0.09799	522.049	9.976	0.1033	353.686	9.978	0.08394	352.584	9.976	0.08748	263.991	9.99	0.07497	337.942	9.98	0.08901	336.215	9.988	0.08535	212.766	9.966	0.09338	348.407	9.97	0.08748	390.926	9.964	0.1406	237.505	9.97	0.10849	276.859	9.976	0.08323	255.28	10.004	0.08276	291.174	10.01	0.0752
9.994	0.09067	465.542	10.026	0.0791	305.22	10	0.08205	337.417	10.018	0.09834	524.971	9.986	0.10365	355.779	9.988	0.08429	354.838	9.986	0.08783	265.851	10	0.0752	339.888	9.99	0.08925	337.717	9.998	0.08559	214.168	9.976	0.09374	350.046	9.98	0.08783	393.311	9.974	0.14084	239.179	9.98	0.10885	279.06	9.986	0.08358	256.249	10.014	0.08311	292.618	10.02	0.07544
10.004	0.0909	467.709	10.036	0.07933	306.915	10.01	0.0824	339.402	10.028	0.09846	527.767	9.996	0.10389	357.883	9.998	0.08465	357.111	9.996	0.08819	267.684	10.01	0.07544	341.622	10	0.08949	339.121	10.008	0.08583	215.54	9.986	0.09409	351.884	9.99	0.08819	395.761	9.984	0.14119	240.902	9.99	0.10908	281.265	9.996	0.08382	257.289	10.024	0.08347	294.123	10.03	0.07579
10.014	0.09126	469.767	10.046	0.07957	308.553	10.02	0.08276	341.584	10.038	0.09869	530.253	10.006	0.10424	359.996	10.008	0.085	359.409	10.006	0.08842	269.432	10.02	0.07567	343.128	10.01	0.08972	340.489	10.018	0.08606	216.816	9.996	0.09444	353.882	10	0.08854	398.243	9.994	0.14143	242.653	10	0.10944	283.497	10.006	0.08417	258.349	10.034	0.08382	295.657	10.04	0.07603
10.024	0.09149	471.8	10.056	0.07981	310.084	10.03	0.08311	343.907	10.048	0.09893	532.541	10.016	0.1046	362.071	10.018	0.08524	361.685	10.016	0.08866	271.078	10.03	0.07591	344.469	10.02	0.09008	341.892	10.028	0.08642	217.986	10.006	0.0948	356.078	10.01	0.08878	400.682	10.004	0.14167	244.42	10.01	0.10979	285.759	10.016	0.08453	259.419	10.044	0.08406	297.215	10.05	0.07638
10.034	0.09185	473.859	10.066	0.08016	311.555	10.04	0.08347	346.311	10.058	0.09917	534.782	10.026	0.10483	364.047	10.028	0.08559	363.897	10.026	0.0889	272.535	10.04	0.07615	345.72	10.03	0.09031	343.388	10.038	0.08665	219.081	10.016	0.09515	358.416	10.02	0.08913	403.027	10.014	0.14202	246.19	10.02	0.11003	287.999	10.026	0.08476	260.49	10.054	0.08441	298.753	10.06	0.07662
10.044	0.0922	476.062	10.076	0.0804	313.022	10.05	0.08382	348.772	10.068	0.09952	537.037	10.036	0.10507	365.91	10.038	0.08583	366.027	10.036	0.08913	273.821	10.05	0.07638	346.964	10.04	0.09067	345	10.048	0.08701	220.184	10.026	0.09551	360.847	10.03	0.08925	405.221	10.024	0.14238	248.01	10.03	0.11038	290.178	10.036	0.08512	261.615	10.064	0.08476	300.268	10.07	0.07697
10.054	0.09256	478.507	10.086	0.08075	314.519	10.06	0.08417	351.26	10.078	0.09976	539.383	10.046	0.10531	367.637	10.048	0.08606	368.002	10.046	0.08937	275.036	10.06	0.07662	348.253	10.05	0.09102	346.776	10.058	0.08724	221.323	10.036	0.09574	363.274	10.04	0.0896	407.149	10.034	0.14261	249.876	10.04	0.11062	292.329	10.046	0.08547	262.787	10.074	0.08512	301.752	10.08	0.07721
10.064	0.09291	481.139	10.096	0.08099	316.051	10.07	0.08453	353.716	10.088	0.10011	541.888	10.056	0.10554	369.299	10.058	0.0863	369.779	10.056	0.08972	276.205	10.07	0.07685	349.605	10.06	0.09138	348.718	10.068	0.0876	222.524	10.046	0.0961	365.604	10.05	0.08984	408.874	10.044	0.14297	251.741	10.05	0.11097	294.48	10.056	0.08571	263.939	10.084	0.08535	303.218	10.09	0.07756
10.074	0.09315	483.896	10.106	0.08134	317.627	10.08	0.08488	356.134	10.098	0.10035	544.567	10.066	0.1059	370.959	10.068	0.08653	371.378	10.066	0.09008	277.398	10.08	0.07721	351.089	10.07	0.09161	350.763	10.078	0.08783	223.802	10.056	0.09633	367.837	10.06	0.09008	410.455	10.054	0.14332	253.58	10.06	0.11121	296.64	10.066	0.08606	265.067	10.094	0.08559	304.642	10.1	0.07792
10.084	0.0935	486.698	10.116	0.08169	319.291	10.09	0.08524	358.551	10.108	0.1007	547.429	10.076	0.10613	372.649	10.078	0.08677	372.869	10.076	0.09031	278.672	10.09	0.07756	352.711	10.08	0.09197	352.854	10.088	0.08819	225.109	10.066	0.09669	369.977	10.07	0.09031	411.999	10.064	0.14356	255.385	10.07	0.11144	298.765	10.076	0.0863	266.168	10.104	0.08583	306.015	10.11	0.07815
10.094	0.09385	489.517	10.126	0.08193	321.036	10.1	0.08559	360.955	10.118	0.10106	550.435	10.086	0.10649	374.393	10.088	0.08701	374.328	10.086	0.09067	280.025	10.1	0.07792	354.449	10.09	0.09232	354.955	10.098	0.08842	226.424	10.076	0.09681	371.972	10.08	0.09055	413.529	10.074	0.14379	257.13	10.08	0.11168	300.857	10.086	0.08653	267.235	10.114	0.08618	307.333	10.12	0.07839
10.104	0.09421	492.342	10.136	0.08228	322.793	10.11	0.08583	363.337	10.128	0.10129	553.474	10.096	0.10672	376.195	10.098	0.08736	375.857	10.096	0.09102	281.475	10.11	0.07815	356.304	10.1	0.09267	357.035	10.108	0.08878	227.724	10.086	0.09704	373.723	10.09	0.09078	415.088	10.084	0.14403	258.849	10.09	0.11203	302.861	10.096	0.08677	268.242	10.124	0.08642	308.575	10.13	0.07874
10.114	0.09456	495.171	10.146	0.08264	324.57	10.12	0.08618	365.632	10.138	0.10165	556.529	10.106	0.10708	378.026	10.108	0.0876	377.515	10.106	0.09126	283.029	10.12	0.07851	358.254	10.11	0.09291	359.121	10.118	0.08901	229.016	10.096	0.09728	375.269	10.1	0.09114	416.72	10.094	0.14438	260.516	10.1	0.11227	304.853	10.106	0.08701	269.209	10.134	0.08665	309.738	10.14	0.07898
10.124	0.09492	497.953	10.156	0.08288	326.35	10.13	0.08642	367.748	10.148	0.102	559.659	10.116	0.10731	379.868	10.118	0.08795	379.309	10.116	0.09161	284.633	10.13	0.07886	360.286	10.12	0.09326	361.18	10.128	0.08937	230.291	10.106	0.09751	376.652	10.11	0.09149	418.513	10.104	0.14462	262.082	10.11	0.11262	306.844	10.116	0.08724	270.114	10.144	0.08701	310.843	10.15	0.07933
10.134	0.09515	500.704	10.166	0.08323	328.129	10.14	0.08665	369.617	10.158	0.10224	562.819	10.126	0.10767	381.702	10.128	0.08819	381.222	10.126	0.09197	286.223	10.14	0.07922	362.35	10.13	0.0935	363.215	10.138	0.08972	231.558	10.116	0.09775	377.986	10.12	0.09185	420.506	10.114	0.14485	263.538	10.12	0.11286	308.86	10.126	0.08748	270.977	10.154	0.08724	311.974	10.16	0.07957
10.144	0.09539	503.411	10.176	0.08358	329.912	10.15	0.08689	371.264	10.168	0.10259	565.918	10.136	0.1079	383.579	10.138	0.08854	383.276	10.136	0.0922	287.788	10.15	0.07945	364.413	10.14	0.09385	365.235	10.148	0.08996	232.849	10.126	0.09799	379.394	10.13	0.0922	422.661	10.124	0.14521	264.995	10.13	0.11322	310.923	10.136	0.08772	271.786	10.164	0.0876	313.182	10.17	0.07992
10.154	0.09574	505.988	10.186	0.08382	331.751	10.16	0.08713	372.807	10.178	0.10283	568.994	10.146	0.10826	385.463	10.148	0.0889	385.443	10.146	0.09244	289.315	10.16	0.07981	366.481	10.15	0.09421	367.274	10.158	0.09019	234.155	10.136	0.09834	380.918	10.14	0.09256	424.976	10.134	0.14544	266.546	10.14	0.11357	313.071	10.146	0.08807	272.605	10.174	0.08795	314.51	10.18	0.08016
10.164	0.09598	508.402	10.196	0.08417	333.59	10.17	0.08748	374.373	10.188	0.10306	572.056	10.156	0.10849	387.33	10.158	0.08925	387.703	10.156	0.09279	290.807	10.17	0.08016	368.537	10.16	0.09444	369.303	10.168	0.09043	235.454	10.146	0.09858	382.564	10.15	0.09291	427.418	10.144	0.1458	268.21	10.15	0.11381	315.356	10.156	0.08842	273.508	10.184	0.08831	315.944	10.19	0.08051
10.174	0.09622	510.594	10.206	0.08441	335.327	10.18	0.08783	376.078	10.198	0.1033	574.939	10.166	0.10885	389.231	10.168	0.0896	390.008	10.166	0.09303	292.251	10.18	0.08051	370.569	10.17	0.0948	371.302	10.178	0.09067	236.722	10.156	0.09893	384.332	10.16	0.09326	429.902	10.154	0.14615	269.998	10.16	0.11416	317.733	10.166	0.08878	274.516	10.194	0.08866	317.484	10.2	0.08087
10.184	0.09645	512.607	10.216	0.08465	336.929	10.19	0.08807	377.987	10.208	0.10353	577.568	10.176	0.10908	391.136	10.178	0.08996	392.355	10.176	0.09338	293.657	10.19	0.08087	372.6	10.18	0.09515	373.29	10.188	0.0909	237.896	10.166	0.09928	386.274	10.17	0.09362	432.382	10.164	0.14639	271.879	10.17	0.11451	320.169	10.176	0.08913	275.616	10.204	0.08901	319.134	10.21	0.08122
10.194	0.09681	514.592	10.226	0.08488	338.424	10.2	0.08842	380.005	10.218	0.10389	580.02	10.186	0.10932	392.952	10.188	0.09031	394.71	10.186	0.09362	295.01	10.2	0.0811	374.629	10.19	0.09539	375.266	10.198	0.09114	238.951	10.176	0.09964	388.418	10.18	0.09385	434.808	10.174	0.14674	273.847	10.18	0.11475	322.607	10.186	0.08949	276.834	10.214	0.08937	320.813	10.22	0.08146
10.204	0.09704	516.625	10.236	0.08524	339.889	10.21	0.08878	382.145	10.228	0.10424	582.438	10.196	0.10956	394.659	10.198	0.09067	397.066	10.196	0.09385	296.347	10.21	0.08146	376.583	10.2	0.09562	377.196	10.208	0.09149	239.974	10.186	0.09999	390.725	10.19	0.09421	437.121	10.184	0.1471	275.895	10.19	0.1151	324.99	10.196	0.08972	278.155	10.224	0.08972	322.522	10.23	0.08181
10.214	0.0974	518.828	10.246	0.08559	341.404	10.22	0.08913	384.395	10.238	0.10448	585.023	10.206	0.10979	396.294	10.208	0.0909	399.445	10.206	0.09421	297.715	10.22	0.08169	378.462	10.21	0.09586	378.993	10.218	0.09185	241.032	10.196	0.10035	393.188	10.2	0.09456	439.354	10.194	0.14745	277.949	10.2	0.11534	327.327	10.206	0.09008	279.484	10.234	0.09008	324.269	10.24	0.08217
10.224	0.09775	521.26	10.256	0.08594	343.078	10.23	0.08949	386.706	10.248	0.10483	587.844	10.216	0.11003	397.854	10.218	0.09126	401.809	10.216	0.09456	299.113	10.23	0.08205	380.282	10.22	0.0961	380.616	10.228	0.09208	242.212	10.206	0.1007	395.721	10.21	0.0948	441.541	10.204	0.14769	279.939	10.21	0.11569	329.612	10.216	0.09043	280.843	10.244	0.09043	325.996	10.25	0.0824
10.234	0.09822	523.95	10.266	0.0863	344.891	10.24	0.08972	389.03	10.258	0.10519	590.921	10.226	0.11038	399.413	10.228	0.09161	404.125	10.226	0.0948	300.597	10.24	0.08217	382.057	10.23	0.09633	382.128	10.238	0.09244	243.523	10.216	0.10106	398.268	10.22	0.09515	443.705	10.214	0.14804	281.895	10.22	0.11593	331.911	10.226	0.09078	282.172	10.254	0.09078	327.709	10.26	0.08276
10.244	0.09858	526.873	10.276	0.08665	346.828	10.25	0.09008	391.329	10.268	0.10566	594.271	10.236	0.11074	401.093	10.238	0.09185	406.363	10.236	0.09515	302.137	10.25	0.0824	383.709	10.24	0.09669	383.596	10.248	0.09279	245	10.226	0.10141	400.819	10.23	0.09551	445.817	10.224	0.1484	283.837	10.23	0.11617	334.165	10.236	0.09114	283.495	10.264	0.09102	329.374	10.27	0.08299
10.254	0.09893	529.898	10.286	0.08701	348.84	10.26	0.09031	393.588	10.278	0.10601	597.864	10.246	0.11109	402.895	10.248	0.0922	408.551	10.246	0.09551	303.707	10.26	0.08264	385.232	10.25	0.09692	385.128	10.258	0.09315	246.591	10.236	0.10176	403.358	10.24	0.09574	447.862	10.234	0.14863	285.747	10.24	0.11652	336.295	10.246	0.09138	284.8	10.274	0.09138	330.96	10.28	0.08323
10.264	0.09928	532.99	10.296	0.08736	350.896	10.27	0.09067	395.798	10.288	0.10637	601.57	10.256	0.11144	404.822	10.258	0.09256	410.761	10.256	0.09574	305.267	10.27	0.08288	386.639	10.26	0.09728	386.766	10.268	0.0935	248.255	10.246	0.10212	405.882	10.25	0.09598	449.825	10.244	0.14887	287.595	10.25	0.11676	338.366	10.256	0.09173	286.067	10.284	0.09161	332.388	10.29	0.08347
10.274	0.09964	536.099	10.306	0.0876	352.931	10.28	0.0909	397.956	10.298	0.10672	605.254	10.266	0.1118	406.876	10.268	0.09279	412.941	10.266	0.09598	306.776	10.28	0.08323	387.995	10.27	0.09751	388.514	10.278	0.09385	249.981	10.256	0.10247	408.314	10.26	0.09622	451.702	10.254	0.1491	289.386	10.26	0.11711	340.359	10.266	0.09197	287.248	10.294	0.09185	333.668	10.3	0.0837
10.284	0.09999	539.195	10.316	0.08795	354.901	10.29	0.09114	400.005	10.308	0.10708	608.865	10.276	0.11203	409.04	10.278	0.09315	415.069	10.276	0.09633	308.235	10.29	0.08347	389.402	10.28	0.09787	390.335	10.288	0.09421	251.739	10.266	0.10271	410.671	10.27	0.09657	453.533	10.264	0.14934	291.011	10.27	0.11735	342.392	10.276	0.09232	288.423	10.304	0.09208	334.825	10.31	0.08394
10.294	0.10023	542.122	10.326	0.08831	356.814	10.3	0.09138	401.882	10.318	0.10743	612.427	10.286	0.11251	411.278	10.288	0.09338	417.149	10.286	0.09645	309.616	10.3	0.0837	390.86	10.29	0.09822	392.228	10.298	0.09456	253.483	10.276	0.10306	412.983	10.28	0.09681	455.359	10.274	0.14958	292.481	10.28	0.1177	344.565	10.286	0.09256	289.62	10.314	0.09232	335.907	10.32	0.08429
10.304	0.10047	544.762	10.336	0.08866	358.692	10.31	0.09161	403.579	10.328	0.10778	615.917	10.296	0.11274	413.598	10.298	0.09362	419.113	10.296	0.09669	310.847	10.31	0.08406	392.357	10.3	0.09846	394.189	10.308	0.09492	255.211	10.286	0.10342	415.292	10.29	0.09704	457.171	10.284	0.14981	293.856	10.29	0.11806	346.949	10.296	0.09279	290.776	10.324	0.09256	336.969	10.33	0.08453
10.314	0.1007	547.099	10.346	0.0889	360.547	10.32	0.09185	405.181	10.338	0.10802	619.385	10.306	0.1131	415.9	10.308	0.09385	420.873	10.306	0.09692	311.962	10.32	0.08429	393.96	10.31	0.09881	396.174	10.318	0.09527	256.898	10.296	0.10377	417.558	10.3	0.09728	458.919	10.294	0.15017	295.171	10.3	0.11841	349.482	10.306	0.09303	291.815	10.334	0.09279	338.035	10.34	0.08488
10.324	0.10094	549.189	10.356	0.08913	362.355	10.33	0.09208	406.743	10.348	0.10837	622.799	10.316	0.11345	418.161	10.318	0.09409	422.478	10.316	0.09728	313.033	10.33	0.08465	395.644	10.32	0.09905	398.164	10.328	0.09562	258.541	10.306	0.10401	419.774	10.31	0.09751	460.591	10.304	0.1504	296.571	10.31	0.11876	352.142	10.316	0.09326	292.779	10.344	0.09315	339.138	10.35	0.08524
10.334	0.10106	551.073	10.366	0.08937	364.028	10.34	0.09244	408.298	10.358	0.10861	626.116	10.326	0.11381	420.374	10.328	0.09433	424.026	10.326	0.09751	314.143	10.34	0.08488	397.398	10.33	0.0994	400.152	10.338	0.09586	260.162	10.316	0.10436	421.922	10.32	0.09787	462.16	10.314	0.15076	298.088	10.32	0.11912	354.892	10.326	0.0935	293.664	10.354	0.09338	340.307	10.36	0.08571
10.344	0.10141	552.82	10.376	0.0896	365.545	10.35	0.09267	409.891	10.368	0.10885	629.237	10.336	0.11416	422.541	10.338	0.09456	425.62	10.336	0.09775	315.286	10.35	0.08524	399.19	10.34	0.09964	402.101	10.348	0.0961	261.638	10.326	0.1046	424.002	10.33	0.0981	463.704	10.324	0.15111	299.792	10.33	0.11947	357.64	10.336	0.09385	294.531	10.364	0.09374	341.565	10.37	0.08606
10.354	0.10153	554.555	10.386	0.08984	366.915	10.36	0.09303	411.558	10.378	0.10908	632.112	10.346	0.1144	424.628	10.348	0.09492	427.255	10.346	0.0981	316.518	10.36	0.08559	401.018	10.35	0.09999	404.038	10.358	0.09633	262.915	10.336	0.10483	426	10.34	0.09834	465.356	10.334	0.15147	301.679	10.34	0.11983	360.318	10.346	0.09421	295.483	10.374	0.09397	342.911	10.38	0.08642
10.364	0.10188	556.288	10.396	0.09008	368.172	10.37	0.09326	413.337	10.388	0.10932	634.634	10.356	0.11463	426.588	10.358	0.09515	428.966	10.356	0.09834	317.869	10.37	0.08583	402.874	10.36	0.10023	405.931	10.368	0.09657	264.078	10.346	0.10507	427.862	10.35	0.09869	467.127	10.344	0.15182	303.753	10.35	0.12006	362.931	10.356	0.09444	296.557	10.384	0.09433	344.283	10.39	0.08677
10.374	0.10212	558.138	10.406	0.09043	369.374	10.38	0.09362	415.241	10.398	0.10956	636.845	10.366	0.11487	428.394	10.368	0.09539	430.761	10.366	0.09881	319.331	10.38	0.08618	404.729	10.37	0.10047	407.795	10.378	0.09681	265.198	10.356	0.10542	429.587	10.36	0.09905	468.993	10.354	0.15229	306.014	10.36	0.12042	365.451	10.366	0.0948	297.721	10.394	0.09468	345.715	10.4	0.08713
10.384	0.10235	560.118	10.416	0.09078	370.652	10.39	0.09397	417.31	10.408	0.10979	638.888	10.376	0.1151	430.001	10.378	0.09574	432.616	10.376	0.09905	320.887	10.39	0.08653	406.585	10.38	0.1007	409.577	10.388	0.09716	266.29	10.366	0.10566	431.298	10.37	0.09928	470.938	10.364	0.15265	308.417	10.37	0.12077	367.97	10.376	0.09515	298.974	10.404	0.09503	347.226	10.41	0.08736
10.394	0.10271	562.174	10.426	0.09102	372.065	10.4	0.09433	419.447	10.418	0.11003	640.923	10.386	0.11534	431.453	10.388	0.0961	434.545	10.386	0.0994	322.546	10.4	0.08677	408.505	10.39	0.10094	411.228	10.398	0.0974	267.42	10.376	0.1059	432.997	10.38	0.09964	472.98	10.374	0.153	310.865	10.38	0.12101	370.513	10.386	0.09551	300.335	10.414	0.09527	348.772	10.42	0.08783
10.404	0.10306	564.364	10.436	0.09138	373.624	10.41	0.09468	421.703	10.428	0.11038	643.124	10.396	0.11558	432.819	10.398	0.09645	436.556	10.396	0.09976	324.312	10.41	0.08701	410.425	10.4	0.10129	412.827	10.408	0.09775	268.662	10.386	0.10613	434.727	10.39	0.09999	475.085	10.384	0.15335	313.279	10.39	0.12136	373.037	10.396	0.09586	301.776	10.424	0.09562	350.295	10.43	0.08807
10.414	0.1033	566.728	10.446	0.09173	375.346	10.42	0.09503	424.037	10.438	0.11074	645.613	10.406	0.11593	434.24	10.408	0.09669	438.691	10.406	0.10011	326.072	10.42	0.08724	412.284	10.41	0.10165	414.465	10.418	0.09799	270.017	10.396	0.10649	436.485	10.4	0.10023	477.23	10.394	0.15359	315.548	10.4	0.1216	375.425	10.406	0.09622	303.252	10.434	0.09586	351.784	10.44	0.08842
10.424	0.10365	569.242	10.456	0.09208	377.175	10.43	0.09527	426.401	10.448	0.11097	648.348	10.416	0.11628	435.792	10.418	0.09704	440.868	10.416	0.10035	327.787	10.43	0.0876	414.039	10.42	0.10188	416.236	10.428	0.09834	271.474	10.406	0.10672	438.299	10.41	0.10058	479.414	10.404	0.15383	317.674	10.41	0.12183	377.619	10.416	0.09657	304.715	10.444	0.09622	353.297	10.45	0.08878
10.434	0.10401	571.909	10.466	0.09232	379.075	10.44	0.09562	428.748	10.458	0.11133	651.342	10.426	0.11652	437.503	10.428	0.09728	443.041	10.426	0.1007	329.454	10.44	0.08783	415.613	10.43	0.10224	418.18	10.438	0.09869	273.051	10.416	0.10708	440.192	10.42	0.10082	481.566	10.414	0.15406	319.599	10.42	0.12207	379.585	10.426	0.09681	306.112	10.454	0.09657	354.765	10.46	0.08901
10.444	0.10436	574.703	10.476	0.09267	381.028	10.45	0.09598	431.055	10.468	0.1118	654.608	10.436	0.11699	439.339	10.438	0.09763	445.181	10.436	0.10094	331.068	10.45	0.08819	417.125	10.44	0.10271	420.342	10.448	0.09905	274.729	10.426	0.10731	442.139	10.43	0.10117	483.685	10.424	0.1543	321.276	10.43	0.12231	381.406	10.436	0.09716	307.466	10.464	0.09681	356.192	10.47	0.08925
10.454	0.10472	577.58	10.486	0.09303	383.013	10.46	0.09633	433.318	10.478	0.11203	658.066	10.446	0.11723	441.368	10.448	0.09787	447.27	10.446	0.10129	332.633	10.46	0.08854	418.7	10.45	0.10306	422.68	10.458	0.0994	276.486	10.436	0.10767	444.145	10.44	0.10141	485.795	10.434	0.15453	322.767	10.44	0.12266	383.242	10.446	0.09751	308.781	10.474	0.09704	357.582	10.48	0.08949
10.464	0.10507	580.517	10.496	0.09338	384.965	10.47	0.09657	435.575	10.488	0.11239	661.593	10.456	0.1177	443.499	10.458	0.0981	449.327	10.456	0.10153	334.133	10.47	0.0889	420.435	10.46	0.10342	425.085	10.468	0.09976	278.268	10.446	0.1079	446.2	10.45	0.10176	487.822	10.444	0.15477	324.153	10.45	0.1229	385.196	10.456	0.09775	310.025	10.484	0.0974	358.949	10.49	0.08972
10.474	0.10542	583.438	10.506	0.09362	386.839	10.48	0.09692	437.797	10.498	0.11274	665.147	10.466	0.11806	445.709	10.468	0.09846	451.359	10.466	0.10176	335.537	10.48	0.08925	422.379	10.47	0.10377	427.531	10.478	0.10011	280.071	10.456	0.10826	448.208	10.46	0.102	489.744	10.454	0.15501	325.447	10.46	0.12325	387.333	10.466	0.09799	311.211	10.494	0.09763	360.363	10.5	0.08996
10.484	0.10578	586.289	10.516	0.09397	388.624	10.49	0.09728	440.017	10.508	0.1131	668.646	10.476	0.11829	447.966	10.478	0.09869	453.343	10.476	0.102	336.817	10.49	0.0896	424.489	10.48	0.10413	429.978	10.488	0.10047	281.856	10.466	0.10849	450.205	10.47	0.10224	491.565	10.464	0.15524	326.703	10.47	0.1236	389.635	10.476	0.09822	312.338	10.504	0.09799	361.781	10.51	0.09019
10.494	0.10601	589.061	10.526	0.09421	390.339	10.5	0.09763	442.211	10.518	0.11333	672.024	10.486	0.11865	450.215	10.488	0.09893	455.271	10.486	0.10235	338.057	10.5	0.08996	426.729	10.49	0.10448	432.407	10.498	0.1007	283.589	10.476	0.10885	452.212	10.48	0.10247	493.301	10.474	0.1556	328.03	10.48	0.12384	392.079	10.486	0.09846	313.387	10.514	0.09822	363.132	10.52	0.09043
10.504	0.10637	591.738	10.536	0.09456	392.039	10.51	0.09787	444.378	10.528	0.11369	675.257	10.496	0.119	452.37	10.498	0.09928	457.15	10.496	0.10271	339.354	10.51	0.09031	429.033	10.5	0.10483	434.798	10.508	0.10106	285.289	10.486	0.10908	454.25	10.49	0.10271	494.918	10.484	0.15595	329.494	10.49	0.12419	394.637	10.496	0.09881	314.396	10.524	0.09846	364.457	10.53	0.09078
10.514	0.1066	594.303	10.546	0.0948	393.676	10.52	0.0981	446.509	10.538	0.11392	678.355	10.506	0.11924	454.407	10.508	0.09952	459.006	10.506	0.10306	340.725	10.52	0.09067	431.344	10.51	0.10507	437.15	10.518	0.10129	286.912	10.496	0.10944	456.271	10.5	0.10306	496.515	10.494	0.15619	331.097	10.5	0.12455	397.309	10.506	0.09905	315.394	10.534	0.09869	365.772	10.54	0.09102
10.524	0.10684	596.761	10.556	0.09503	395.212	10.53	0.09846	448.515	10.548	0.11416	681.191	10.516	0.11947	456.302	10.518	0.09988	460.894	10.516	0.1033	342.21	10.53	0.09102	433.651	10.52	0.10542	439.472	10.528	0.10153	288.371	10.506	0.10967	458.178	10.51	0.10342	498.208	10.504	0.15654	332.838	10.51	0.1249	400.031	10.516	0.09928	316.41	10.544	0.09905	367.028	10.55	0.09138
10.534	0.10719	599.138	10.566	0.09515	396.623	10.54	0.09869	450.364	10.558	0.1144	683.754	10.526	0.11971	457.957	10.528	0.10023	462.9	10.526	0.10377	343.822	10.54	0.09138	435.931	10.53	0.10578	441.771	10.538	0.10176	289.67	10.516	0.10991	459.995	10.52	0.10377	500.046	10.514	0.1569	334.763	10.52	0.12514	402.721	10.526	0.09964	317.459	10.554	0.09928	368.273	10.56	0.09173
10.544	0.10743	601.377	10.576	0.09551	397.923	10.55	0.09893	452.105	10.568	0.11463	686.099	10.536	0.11994	459.397	10.538	0.10058	464.979	10.536	0.10413	345.574	10.55	0.09173	438.145	10.54	0.10601	444.009	10.548	0.102	290.826	10.526	0.11015	461.767	10.53	0.10413	502.062	10.524	0.15725	336.85	10.53	0.12549	405.345	10.536	0.09999	318.539	10.564	0.09964	369.576	10.57	0.09208
10.554	0.10767	603.546	10.586	0.09574	399.195	10.56	0.09928	453.828	10.578	0.11487	688.274	10.546	0.12018	460.708	10.548	0.10082	467.141	10.546	0.10448	347.44	10.56	0.09208	440.289	10.55	0.10625	446.06	10.558	0.10235	291.923	10.536	0.1105	463.54	10.54	0.10448	504.262	10.534	0.1576	339.021	10.54	0.12585	407.957	10.546	0.10023	319.683	10.574	0.09988	370.93	10.58	0.09244
10.564	0.1079	605.693	10.596	0.09598	400.48	10.57	0.09952	455.642	10.588	0.1151	690.413	10.556	0.12042	461.952	10.558	0.10117	469.395	10.556	0.10483	349.374	10.57	0.09244	442.363	10.56	0.10649	447.858	10.568	0.10259	293.046	10.546	0.11085	465.375	10.55	0.10483	506.638	10.544	0.15796	341.196	10.55	0.12608	410.493	10.556	0.10058	320.903	10.584	0.10023	372.318	10.59	0.09279
10.574	0.10814	607.742	10.606	0.09633	401.847	10.58	0.09988	457.517	10.598	0.11534	692.611	10.566	0.12065	463.219	10.568	0.10153	471.734	10.566	0.10519	351.298	10.58	0.09267	444.309	10.57	0.10672	449.441	10.578	0.10283	294.178	10.556	0.11109	467.304	10.56	0.10519	509.119	10.554	0.15819	343.365	10.56	0.12644	412.965	10.566	0.10082	322.151	10.594	0.10058	373.753	10.6	0.09303
10.584	0.10837	609.675	10.616	0.09657	403.347	10.59	0.10011	459.442	10.608	0.11558	694.931	10.576	0.12089	464.573	10.578	0.10188	474.117	10.576	0.10554	353.199	10.59	0.09291	446.099	10.58	0.10696	450.859	10.588	0.10306	295.382	10.566	0.11144	469.378	10.57	0.10542	511.572	10.564	0.15855	345.437	10.57	0.12667	415.374	10.576	0.10117	323.397	10.604	0.10082	375.21	10.61	0.09338
10.594	0.10861	611.576	10.626	0.09692	404.951	10.6	0.10047	461.452	10.618	0.11593	697.429	10.586	0.12124	466.032	10.588	0.10224	476.569	10.586	0.1059	355.066	10.6	0.09303	447.66	10.59	0.10719	452.184	10.598	0.10342	296.694	10.576	0.1118	471.598	10.58	0.10578	513.971	10.574	0.1589	347.457	10.58	0.12691	417.708	10.586	0.10153	324.695	10.614	0.10117	376.693	10.62	0.09362
10.604	0.10897	613.532	10.636	0.09728	406.607	10.61	0.1007	463.481	10.628	0.11628	700.092	10.596	0.1216	467.633	10.598	0.10259	479.016	10.596	0.10613	356.848	10.61	0.09326	449	10.6	0.10755	453.558	10.608	0.10365	298.041	10.586	0.11215	473.9	10.59	0.10613	516.289	10.584	0.15914	349.415	10.59	0.12715	419.867	10.596	0.10188	326.05	10.624	0.10141	378.216	10.63	0.09397
10.614	0.10932	615.608	10.646	0.09763	408.381	10.62	0.10106	465.476	10.638	0.11652	702.852	10.606	0.12195	469.392	10.608	0.10294	481.426	10.606	0.10637	358.494	10.62	0.0935	450.164	10.61	0.1079	455.143	10.618	0.10401	299.425	10.596	0.11251	476.246	10.6	0.10649	518.558	10.594	0.15949	351.359	10.6	0.12738	421.855	10.606	0.10212	327.396	10.634	0.10176	379.719	10.64	0.09421
10.624	0.10956	617.85	10.656	0.09799	410.289	10.63	0.10129	467.449	10.648	0.11688	705.693	10.616	0.12231	471.288	10.618	0.10318	483.807	10.616	0.1066	359.973	10.63	0.09374	451.216	10.62	0.10814	456.932	10.628	0.10424	300.883	10.606	0.11286	478.608	10.61	0.10672	520.772	10.604	0.15985	353.292	10.61	0.12762	423.688	10.616	0.10247	328.733	10.644	0.10212	381.192	10.65	0.09444
10.634	0.10991	620.2	10.666	0.09834	412.331	10.64	0.10165	469.412	10.658	0.11711	708.633	10.626	0.12266	473.306	10.628	0.10342	486.148	10.626	0.10684	361.243	10.64	0.09409	452.329	10.63	0.10849	458.867	10.638	0.1046	302.447	10.616	0.1131	480.995	10.62	0.10708	522.973	10.614	0.16008	355.217	10.62	0.12785	425.464	10.626	0.10271	330.114	10.654	0.10235	382.68	10.66	0.09468
10.644	0.11026	622.652	10.676	0.09869	414.448	10.65	0.10188	471.353	10.668	0.11747	711.628	10.636	0.12301	475.431	10.638	0.10377	488.379	10.636	0.10708	362.352	10.65	0.09444	453.606	10.64	0.10885	460.975	10.648	0.10495	304.126	10.626	0.11345	483.329	10.63	0.10731	525.012	10.624	0.16044	357.147	10.63	0.12821	427.274	10.636	0.10306	331.461	10.664	0.10271	384.206	10.67	0.09492
10.654	0.1105	625.25	10.686	0.09905	416.577	10.66	0.10224	473.321	10.678	0.11782	714.686	10.646	0.12337	477.606	10.648	0.10401	490.467	10.646	0.10731	363.417	10.66	0.09468	455.082	10.65	0.1092	463.166	10.658	0.10531	305.848	10.636	0.11381	485.658	10.64	0.10755	526.849	10.634	0.16079	359.05	10.64	0.12844	429.162	10.646	0.1033	332.766	10.674	0.10294	385.758	10.68	0.09515
10.664	0.11085	627.936	10.696	0.0994	418.645	10.67	0.10247	475.33	10.688	0.11817	717.814	10.656	0.12372	479.804	10.658	0.10424	492.342	10.656	0.10767	364.493	10.67	0.09503	456.756	10.66	0.10956	465.399	10.668	0.10554	307.582	10.646	0.11416	487.976	10.65	0.10778	528.528	10.644	0.16091	360.868	10.65	0.1288	431.204	10.656	0.10365	334.018	10.684	0.1033	387.234	10.69	0.09539
10.674	0.11121	630.712	10.706	0.09976	420.627	10.68	0.10271	477.256	10.698	0.11841	720.989	10.666	0.12408	481.991	10.668	0.10448	494.053	10.666	0.1079	365.617	10.68	0.09539	458.601	10.67	0.10979	467.648	10.678	0.1059	309.317	10.656	0.1144	490.259	10.66	0.10814	530.112	10.654	0.16115	362.537	10.66	0.12903	433.463	10.666	0.10401	335.219	10.694	0.10353	388.636	10.7	0.09574
10.684	0.11144	633.475	10.716	0.10011	422.582	10.69	0.10294	479	10.708	0.11876	724.181	10.676	0.12431	484.145	10.678	0.10483	495.698	10.676	0.10826	366.862	10.69	0.09574	460.547	10.68	0.11015	469.88	10.688	0.10625	311.027	10.666	0.11463	492.434	10.67	0.10837	531.71	10.664	0.16138	364.065	10.67	0.12939	435.874	10.676	0.10424	336.409	10.704	0.10377	390.001	10.71	0.0961
10.694	0.1118	636.196	10.726	0.10035	424.522	10.7	0.10318	480.611	10.718	0.11912	727.468	10.686	0.12467	486.213	10.688	0.10507	497.422	10.686	0.10861	368.251	10.7	0.0961	462.558	10.69	0.1105	472.118	10.698	0.10649	312.719	10.676	0.11487	494.462	10.68	0.10873	533.425	10.674	0.16162	365.447	10.68	0.12974	438.418	10.686	0.10448	337.61	10.714	0.10413	391.305	10.72	0.09633
10.704	0.11215	638.875	10.736	0.1007	426.366	10.71	0.10342	482.101	10.728	0.11947	730.836	10.696	0.12502	488.198	10.698	0.10542	499.282	10.696	0.10885	369.758	10.71	0.09633	464.629	10.7	0.11074	474.283	10.708	0.10684	314.398	10.686	0.1151	496.299	10.69	0.10908	535.287	10.684	0.16197	366.723	10.69	0.1301	441.057	10.696	0.10472	338.81	10.724	0.10436	392.573	10.73	0.09669
10.714	0.11239	641.509	10.746	0.10094	428.138	10.72	0.10365	483.571	10.738	0.11983	734.257	10.706	0.12526	490.131	10.708	0.10578	501.271	10.706	0.1092	371.407	10.72	0.09669	466.678	10.71	0.11097	476.343	10.718	0.10719	316.064	10.696	0.11534	497.953	10.7	0.10944	537.282	10.694	0.16221	368.062	10.7	0.13045	443.805	10.706	0.10495	339.927	10.734	0.10472	393.873	10.74	0.09704
10.724	0.11274	644.076	10.756	0.10129	429.916	10.73	0.10401	485.18	10.748	0.12018	737.755	10.716	0.12561	492.018	10.718	0.10613	503.406	10.716	0.10967	373.177	10.73	0.09704	468.668	10.72	0.11121	478.253	10.728	0.10743	317.704	10.706	0.11569	499.531	10.71	0.10979	539.444	10.704	0.16256	369.517	10.71	0.13069	446.594	10.716	0.10519	340.997	10.744	0.10507	395.291	10.75	0.0974
10.734	0.11298	646.561	10.766	0.10165	431.667	10.74	0.10436	486.969	10.758	0.12053	741.312	10.726	0.12585	493.834	10.728	0.10637	505.714	10.726	0.10991	375.018	10.74	0.09728	470.576	10.73	0.11144	479.955	10.738	0.10778	319.32	10.716	0.11605	501.137	10.72	0.11015	541.7	10.714	0.1628	371.055	10.72	0.13104	449.383	10.726	0.10554	342.017	10.754	0.10542	396.826	10.76	0.09775
[truncated: 2,888 more rows]
[truncated: 7 more columns]
